# Supplementary material for: The thioredoxin system determines CHK1 inhibitor sensitivity via redox-mediated regulation of ribonucleotide reductase activity
Source: Nat Commun. 2024 May 31;15:4667. doi: 10.1038/s41467-024-48076-9 (PMC11143221; doi:10.1038/s41467-024-48076-9)
Supplement: Supplementary file 4 — Source Data [file 41467_2024_48076_MOESM4_ESM.xlsx]

## Sheet: Figure 1#
Figure 1C	https://ualcan.path.uab.edu/cgi-bin/TCGAExResultNew2.pl?genenam=TXN&ctype=LUAD
	https://ualcan.path.uab.edu/cgi-bin/TCGAExResultNew2.pl?genenam=TXN&ctype=LUSC
	https://ualcan.path.uab.edu/cgi-bin/TCGAExResultNew2.pl?genenam=TXNRD1&ctype=LUAD
	https://ualcan.path.uab.edu/cgi-bin/TCGAExResultNew2.pl?genenam=TXNRD1&ctype=LUSC
Figure 1D	Trx1							TrxR1							Figure 1E			%				%
	TMA Core Tumor	IHC score		TMA Core Normal	Total score			TMA Core Normal	Adj. Normal		TMA Core Tumor	Tumor						Trx1 Negative	Trx1 positive			TrxR1 Negative	TrxR1 positive
	1	290		1	50			1	5		1	50					ANT	92	8		ANT	76	24
	2	200		2	35			2	10		2	80					Tumor	12	88		Tumor	20	80
	3	160		3	30			3	8		3	95
	4	270		4	15			4	1		4	100
	5	280		5	70			5	15		5	150
	6	130		6	25			6	0		6	130
	7	220		7	10			7	0		7	95
	8	280		8	25			8	0		8	150
	9	175		9	20			9	15		9	95
	10	240		10	50			10	10		10	85
	11	295		11	35			11	45		11	75
	12	210		12	15			12	35		12	150
	13	250		13	20			13	0		13	100
	14	150		14	100			14	15		14	65
	15	225		15	10			15	5		15	12
	16	270		16	15			16	5		16	140
	17	215		17	5			17	15		17	160
	18	275		18	75			18	20		18	150
	19	245		19	120			19	10		19	155
	20	240		20	30			20	5		20	95
	21	260		21	45			21	0		21	180
	22	155		22	55			22	0		22	190
	23	250		23	195			23	0		23	90
	24	255		24	20			24	5		24	130
	25	165		25	55			25	10		25	155
	26	155		26	10			26	15		26	120
	27	265		27	75			27	22		27	125
	28	230		28	85			28	15		28	130
	29	225		29	100			29	5		29	145
	30	180		30	50			30	5		30	155
	31	225		31	100			31	5		31	50
	32	235		32	90			32	0		32	160
	33	245		33	85			33	0		33	180
	34	220		34	10			34	0		34	55
	35	205		35	100			35	40		35	45
	36	240		36	45			36	30		36	75
	37	220		37	95			37	0		37	60
	38	235		38	65			38	0		38	45
	39	230		39	20			39	0		39	120
	40	205		40	35			40	0		40	80
	41	185		41	65			41	0		41	85
	42	265		42	55			42	10		42	80
	43	225		43	220			43	15		43	75
	44	175		44	40			44	5		44	35
	45	295		45	10			45	5		45	70
	46	290		46	70			46	5		46	80
	47	140		47	100			47	0		47	20
	48	160		48	100			48	0		48	25
	49	180		49	95			49	0		49	10
	50	235		50	45			50	0		50	40

## Sheet: Figure 2
	H1299
Figure2B		shCON					shTrx1-1					shTrx1-2					shTrxR1-3					shTrxR1-5
	CHKi log [M]	Repeat1	Repeat2	Repeat3	Repeat4	CHKi log [M]	Repeat1	Repeat2	Repeat3	Repeat4	CHKi log [M]	Repeat1	Repeat2	Repeat3	Repeat4	CHKi log [M]	Repeat1	Repeat2	Repeat3	Repeat4	CHKi log [M]	Repeat1	Repeat2	Repeat3	Repeat4
	0.01	1	1	1	1	0.01	1	1	1	1	0.01	1	1	1	1	0.01	1	1	1	1	0.01	1	1	1	1
	0.15625	0.863305	0.90555	0.923395	0.883395	0.15625	0.46026	0.56356	0.553596	0.5996	0.15625	0.442595	0.459575	0.492575	0.541575	0.15625	0.48912	0.47849	0.418518	0.481258	0.15625	0.4409	0.48707	0.3919	0.59097
	0.3125	0.80502	0.714902	0.764902	0.774902	0.3125	0.39487	0.36947	0.37957	0.35327	0.3125	0.395621	0.345774	0.415774	0.42674	0.3125	0.402563	0.44256	0.39895	0.432543	0.3125	0.32951	0.291445	0.381445	0.271145
	0.625	0.54488	0.510808	0.555408	0.561408	0.625	0.21986	0.234086	0.22346	0.2586	0.625	0.277897	0.28749	0.285597	0.287102	0.625	0.24897	0.28489	0.35567	0.289147	0.625	0.28125	0.26781	0.2495	0.329566
	1.25	0.34978	0.335978	0.37978	0.369838	1.25	0.168204	0.179704	0.189204	0.149804	1.25	0.137981	0.176021	0.157691	0.182661	1.25	0.201595	0.171636	0.17519	0.20936	1.25	0.18295	0.17611	0.20021	0.160691
	2.5	0.20607	0.244607	0.224607	0.210241	2.5	0.113496	0.121496	0.13915	0.132496	2.5	0.12359	0.13914	0.114651	0.124821	2.5	0.128913	0.158143	0.10287	0.142813	2.5	0.12195	0.13195	0.150921	0.147121
	5	0.132475	0.14475	0.142475	0.122475	5	0.086881	0.106881	0.096785	0.0968581	5	0.11264	0.104985	0.120151	0.12189	5	0.1161	0.10829	0.08292	0.10829	5	0.10598	0.093698	0.112038	0.10129
	10	0.130186	0.120186	0.130236	0.140186	10	0.09698	0.088995	0.09891	0.099895	10	0.098157	0.09239	0.099757	0.099027	10	0.093215	0.09815	0.08866	0.091065	10	0.08951	0.090792	0.137792	0.072792
	Calu-6
		shCON					shTrx1-1					shTrx1-2					shTrxR1-3					shTrxR1-5
	CHKi log [M]	Repeat1	Repeat2	Repeat3	Repeat4	CHKi log [M]	Repeat1	Repeat2	Repeat3	Repeat4	CHKi log [M]	Repeat1	Repeat2	Repeat3	Repeat4	CHKi log [M]	Repeat1	Repeat2	Repeat3	Repeat4	CHKi log [M]	Repeat1	Repeat2	Repeat3	Repeat4
	0.01	1	1	1	1	0.01	1	1	1	1	0.01	1	1	1	1	0.01	1	1	1	1	0.01	1	1	1	1
	0.15625	0.976236	0.940194	0.991236	0.881236	0.15625	0.75922	0.7129	0.670513	0.801302	0.15625	0.671264	0.682191	0.602084	0.696981	0.15625	0.709581	0.792147	0.75126	0.826166	0.15625	0.68921	0.59589	0.6789	0.58189
	0.3125	0.832689	0.8691	0.851949	0.811489	0.3125	0.61125	0.548905	0.512205	0.654205	0.3125	0.42951	0.484088	0.55205	0.405978	0.3125	0.53621	0.45129	0.526826	0.616826	0.3125	0.41259	0.395436	0.46111	0.463336
	0.625	0.79581	0.78129	0.70197	0.877052	0.625	0.45108	0.389236	0.441736	0.451736	0.625	0.450193	0.412339	0.469339	0.4395	0.625	0.42159	0.395189	0.442789	0.472789	0.625	0.4495	0.420969	0.440962	0.54192
	1.25	0.56819	0.52594	0.62284	0.572284	1.25	0.251293	0.220423	0.28129	0.29123	1.25	0.40215	0.31915	0.33691	0.31894	1.25	0.32321	0.302119	0.331019	0.24959	1.25	0.32158	0.29851	0.362205	0.382205
	2.5	0.32184	0.283693	0.332943	0.311013	2.5	0.212944	0.23214	0.190975	0.261753	2.5	0.21105	0.169225	0.271525	0.2211	2.5	0.13921	0.13195	0.22387	0.190387	2.5	0.22591	0.207835	0.310535	0.29849
	5	0.22159	0.262085	0.2891	0.229195	5	0.16295	0.19105	0.1619	0.199895	5	0.11254	0.105074	0.185074	0.104074	5	0.08519	0.09652	0.081247	0.109247	5	0.19259	0.22159	0.21579	0.182729
	10	0.202641	0.197958	0.210795	0.197951	10	0.092614	0.094958	0.109838	0.096028	10	0.069159	0.06976	0.098476	0.069476	10	0.082159	0.07597	0.08121	0.11811	10	0.075342	0.085192	0.093984	0.132342
Figure 2C
	H1299		Untreated								CHKi 1uM								Untreated								CHKi 1uM
			R1	R2	R3	AVG	Fraction	4X			R1	R2	R3	AVG	Fraction	4X			R1	R2	R3	AVG	Fraction	4X			R1	R2	R3	AVG	Fraction	4X
	Day 2	shCON	0.265	0.27	0.261	0.265333	1	4		shCON	0.207	0.206	0.197	0.203333	0.766332	3.06533		shCON	0.246	0.247	0.244	0.245667	1	4		shCON	0.149	0.149	0.158	0.152	0.618725	2.4749
		shTrx1-1	0.215	0.21	0.218	0.214333	0.807789	3.23116		shTrx1-1	0.159	0.162	0.143	0.154667	0.582915	2.33166		shTrx1-1	0.223	0.203	0.204	0.21	0.854817	3.41927		shTrx1-1	0.136	0.127	0.14	0.134333	0.546811	2.18725
		shTrx1-2	0.274	0.287	0.277	0.279333	1.05276	4.21106		shTrx1-2	0.193	0.19	0.192	0.191667	0.722362	2.88945		shTrx1-2	0.27	0.284	0.27	0.274667	1.11805	4.47218		shTrx1-2	0.162	0.156	0.155	0.157667	0.641791	2.56716
		shTrxR1-3	0.217	0.208	0.216	0.213667	0.805276	3.22111		shTrxR1-3	0.168	0.168	0.16	0.165333	0.623116	2.49246		shTrxR1-3	0.208	0.208	0.197	0.204333	0.83175	3.327		shTrxR1-3	0.124	0.122	0.109	0.118333	0.481682	1.92673
		shTrxR1-5	0.224	0.252	0.255	0.243667	0.918342	3.67337		shTrxR1-5	0.183	0.186	0.197	0.188667	0.711055	2.84422		shTrxR1-5	0.257	0.267	0.261	0.261667	1.06513	4.26052		shTrxR1-5	0.158	0.147	0.128	0.144333	0.587517	2.35007
	Day3
		shCON	0.36	0.43	0.385	0.391667	1.47613	5.90452		shCON	0.255	0.258	0.277	0.263333	0.992462	3.96985		shCON	0.356	0.349	0.353	0.352667	1.43555	5.7422		shCON	0.295	0.319	0.31	0.308	1.25373	5.01493
		shTrx1-1	0.284	0.267	0.264	0.271667	1.02387	4.09548		shTrx1-1	0.13	0.136	0.146	0.137333	0.517588	2.07035		shTrx1-1	0.283	0.309	0.278	0.29	1.18046	4.72185		shTrx1-1	0.163	0.17	0.151	0.161333	0.656716	2.62687
		shTrx1-2	0.309	0.342	0.34	0.330333	1.24497	4.9799		shTrx1-2	0.189	0.193	0.177	0.186333	0.702261	2.80905		shTrx1-2	0.374	s	0.356	0.365	1.48575	5.94301		shTrx1-2	0.185	0.193	0.191	0.189667	0.772049	3.0882
		shTrxR1-3	0.298	0.309	0.276	0.294333	1.1093	4.43719		shTrxR1-3	0.174	0.172	0.167	0.171	0.644472	2.57789		shTrxR1-3	0.314	0.302	0.302	0.306	1.24559	4.98236		shTrxR1-3	0.205	0.216	0.196	0.205667	0.837178	3.34871
		shTrxR1-5	0.365	0.362	0.338	0.355	1.33794	5.35176		shTrxR1-5	0.156	0.163	0.151	0.156667	0.590452	2.36181		shTrxR1-5	0.331	0.369	0.381	0.360333	1.46676	5.86703		shTrxR1-5	0.195	0.183	0.177	0.185	0.753053	3.01221
	Day 4	shCON	0.579	0.51	0.618	0.569	2.14447	8.57789		shCON	0.403	0.38	0.265	0.349333	1.31658	5.26633		shCON	0.567	0.569	0.562	0.566	2.30393	9.21574		shCON	0.288	0.275	0.243	0.268667	1.09362	4.37449
		shTrx1-1	0.339	0.422	0.358	0.373	1.40578	5.62312		shTrx1-1	0.124	0.119	0.103	0.115333	0.434673	1.73869		shTrx1-1	0.345	0.352	0.338	0.345	1.40434	5.61737		shTrx1-1	0.111	0.113	0.121	0.115	0.468114	1.87246
		shTrx1-2	0.479	0.472	0.672	0.541	2.03894	8.15578		shTrx1-2	0.171	0.164	0.167	0.167333	0.630653	2.52261		shTrx1-2	0.521	0.469	0.485	0.491667	2.00136	8.00543		shTrx1-2	0.181	0.173	0.156	0.17	0.691995	2.76798
		shTrxR1-3	0.5	0.587	0.478	0.521667	1.96608	7.86432		shTrxR1-3	0.281	0.217	0.229	0.242333	0.913317	3.65327		shTrxR1-3	0.498	0.5	0.461	0.486333	1.97965	7.91859		shTrxR1-3	0.206	0.235	0.211	0.217333	0.884668	3.53867
		shTrxR1-5	0.492	0.621	0.502	0.538333	2.02889	8.11558		shTrxR1-5	0.172	0.163	0.142	0.159	0.599246	2.39698		shTrxR1-5	0.575	0.484	0.498	0.519	2.11262	8.45047		shTrxR1-5	0.16	0.147	0.157	0.154667	0.629579	2.51832
	DAY 5	shCON	1.494	1.595	1.556	1.54833	5.83543	23.3417		shCON	0.75	0.729	0.695	0.724667	2.73116	10.9246		shCON	1.506	1.582	1.579	1.55567	6.33243	25.3297		shCON	0.673	0.66	0.628	0.653667	2.66079	10.6431
		shTrx1-1	0.983	0.909	0.793	0.895	3.37312	13.4925		shTrx1-1	0.186	0.19	0.17	0.182	0.68593	2.74372		shTrx1-1	0.916	0.963	0.926	0.935	3.80597	15.2239		shTrx1-1	0.158	0.138	0.132	0.142667	0.580733	2.32293
		shTrx1-2	1.196	1.128	1.005	1.10967	4.18216	16.7286		shTrx1-2	0.304	0.275	0.269	0.282667	1.06533	4.26131		shTrx1-2	1.253	1.221	1.128	1.20067	4.88738	19.5495		shTrx1-2	0.223	0.252	0.217	0.230667	0.938942	3.75577
		shTrxR1-3	1.269	1.133	1.161	1.18767	4.47613	17.9045		shTrxR1-3	0.48	0.451	0.412	0.447667	1.68719	6.74874		shTrxR1-3	1.282	1.361	1.262	1.30167	5.29851	21.194		shTrxR1-3	0.307	0.289	0.28	0.292	1.1886	4.75441
		shTrxR1-5	1.247	1.35	1.261	1.286	4.84673	19.3869		shTrxR1-5	0.221	0.216	0.246	0.227667	0.85804	3.43216		shTrxR1-5	1.266	1.282	1.387	1.31167	5.33921	21.3569		shTrxR1-5	0.196	0.206	0.141	0.181	0.736771	2.94708
Figure 2D
	Calu-6		Untreated								CHKi 1uM								Untreated								CHKi 1uM
			R1	R2	R3	AVG	Fraction	4X			R1	R2	R3	AVG	Fraction	4X			R1	R2	R3	AVG	Fraction	4X			R1	R2	R3	AVG	Fraction	4X
	Day 2	shCON	0.222	0.224	0.213	0.219667	1	4		shCON	0.12	0.121	0.121	0.120667	0.549317	2.19727		shCON	0.226	0.227	0.223	0.225333	1	4		shCON	0.115	0.113	0.122	0.116667	0.517751	2.07101
		shTrx1-1	0.162	0.16	0.149	0.157	0.714719	2.85888		shTrx1-1	0.071	0.068	0.069	0.0693333	0.31563	1.26252		shTrx1-1	0.168	0.164	0.139	0.157	0.696746	2.78698		shTrx1-1	0.072	0.071	0.067	0.07	0.310651	1.2426
		shTrx1-2	0.266	0.238	0.231	0.245	1.11533	4.46131		shTrx1-2	0.085	0.08	0.088	0.0843333	0.383915	1.53566		shTrx1-2	0.285	0.258	0.249	0.264	1.1716	4.68639		shTrx1-2	0.089	0.1	0.096	0.095	0.421598	1.68639
		shTrxR1-3	0.188	0.191	0.175	0.184667	0.840668	3.36267		shTrxR1-3	0.09	0.082	0.08	0.084	0.382398	1.52959		shTrxR1-3	0.19	0.181	0.183	0.184667	0.819527	3.27811		shTrxR1-3	0.088	0.08	0.079	0.0823333	0.365385	1.46154
		shTrxR1-5	0.163	0.17	0.142	0.158333	0.720789	2.88316		shTrxR1-5	0.081	0.078	0.073	0.0773333	0.352049	1.40819		shTrxR1-5	0.186	0.193	0.167	0.182	0.807692	3.23077		shTrxR1-5	0.082	0.082	0.078	0.0806667	0.357988	1.43195
	Day3
		shCON	0.312	0.496	0.489	0.432333	1.96813	7.87253		shCON	0.242	0.227	0.226	0.231667	1.05463	4.21851		shCON	0.446	0.453	0.459	0.452667	2.00888	8.0355		shCON	0.265	0.245	0.218	0.242667	1.07692	4.30769
		shTrx1-1	0.295	0.318	0.317	0.31	1.41123	5.64492		shTrx1-1	0.068	0.062	0.067	0.0656667	0.298938	1.19575		shTrx1-1	0.312	0.294	0.289	0.298333	1.32396	5.29586		shTrx1-1	0.067	0.064	0.057	0.0626667	0.278107	1.11243
		shTrx1-2	0.445	0.478	0.483	0.468667	2.13354	8.53414		shTrx1-2	0.074	0.075	0.073	0.074	0.336874	1.3475		shTrx1-2	0.452	0.412	0.404	0.422667	1.87574	7.50296		shTrx1-2	0.09	0.09	0.084	0.088	0.390533	1.56213
		shTrxR1-3	0.365	0.37	0.353	0.362667	1.65099	6.60395		shTrxR1-3	0.098	0.099	0.099	0.0986667	0.449165	1.79666		shTrxR1-3	0.386	0.318	0.338	0.347333	1.54142	6.16568		shTrxR1-3	0.093	0.085	0.08	0.086	0.381657	1.52663
		shTrxR1-5	0.316	0.337	0.338	0.330333	1.50379	6.01517		shTrxR1-5	0.083	0.078	0.073	0.078	0.355083	1.42033		shTrxR1-5	0.385	0.337	0.317	0.346333	1.53698	6.14793		shTrxR1-5	0.092	0.086	0.09	0.0893333	0.39645	1.5858
	Day 4	shCON	0.716	0.656	0.67	0.680667	3.09863	12.3945		shCON	0.382	0.377	0.367	0.375333	1.70865	6.8346		shCON	0.687	0.649	0.677	0.671	2.97781	11.9112		shCON	0.313	0.296	0.305	0.304667	1.35207	5.40828
		shTrx1-1	0.45	0.47	0.398	0.439333	2	8		shTrx1-1	0.062	0.058	0.058	0.0593333	0.270106	1.08042		shTrx1-1	0.422	0.427	0.452	0.433667	1.92456	7.69822		shTrx1-1	0.059	0.059	0.051	0.0563333	0.25	1
		shTrx1-2	0.664	0.598	0.607	0.623	2.83612	11.3445		shTrx1-2	0.084	0.083	0.071	0.0793333	0.361153	1.44461		shTrx1-2	0.646	0.688	0.612	0.648667	2.8787	11.5148		shTrx1-2	0.073	0.074	0.071	0.0726667	0.322485	1.28994
		shTrxR1-3	0.509	0.504	0.494	0.502333	2.2868	9.14719		shTrxR1-3	0.142	0.137	0.122	0.133667	0.608498	2.43399		shTrxR1-3	0.54	0.574	0.489	0.534333	2.3713	9.48521		shTrxR1-3	0.089	0.084	0.09	0.0876667	0.389053	1.55621
		shTrxR1-5	0.515	0.522	0.479	0.505333	2.30046	9.20182		shTrxR1-5	0.106	0.107	0.101	0.104667	0.47648	1.90592		shTrxR1-5	0.567	0.503	0.504	0.524667	2.3284	9.31361		shTrxR1-5	0.094	0.089	0.09	0.091	0.403846	1.61538
	DAY 5	shCON	0.806	0.513	0.898	0.739	3.36419	13.4568		shCON	0.404	0.368	0.325	0.365667	1.66464	6.65857		shCON	0.838	0.883	0.735	0.818667	3.63314	14.5325		shCON	0.342	0.344	0.317	0.334333	1.48373	5.93491
		shTrx1-1	0.459	0.433	0.444	0.445333	2.02731	8.10926		shTrx1-1	0.065	0.062	0.06	0.0623333	0.283763	1.13505		shTrx1-1	0.43	0.372	0.422	0.408	1.81065	7.2426		shTrx1-1	0.057	0.055	0.05	0.054	0.239645	0.95858
		shTrx1-2	0.793	0.706	0.747	0.748667	3.40819	13.6328		shTrx1-2	0.08	0.075	0.074	0.0763333	0.347496	1.38998		shTrx1-2	0.672	0.644	0.62	0.645333	2.86391	11.4556		shTrx1-2	0.078	0.077	0.068	0.0743333	0.329882	1.31953
		shTrxR1-3	0.593	0.626	0.659	0.626	2.84977	11.3991		shTrxR1-3	0.13	0.137	0.122	0.129667	0.590288	2.36115		shTrxR1-3	0.587	0.573	0.545	0.568333	2.52219	10.0888		shTrxR1-3	0.116	0.128	0.095	0.113	0.501479	2.00592
		shTrxR1-5	0.641	0.653	0.644	0.646	2.94082	11.7633		shTrxR1-5	0.117	0.107	0.098	0.107333	0.488619	1.95448		shTrxR1-5	0.689	0.586	0.533	0.602667	2.67456	10.6982		shTrxR1-5	0.112	0.091	0.09	0.0976667	0.433432	1.73373
	Day6	shCON	1.044	1.222	1.138	1.13467	5.1654	20.6616		shCON	0.492	0.521	0.527	0.513333	2.33687	9.3475		shCON	1.464	1.239	1.175	1.29267	5.73669	22.9467		shCON	0.564	0.5512	0.451	0.522067	2.31686	9.26746
		shTrx1-1	0.621	0.777	0.761	0.719667	3.27618	13.1047		shTrx1-1	0.069	0.068	0.072	0.0696667	0.317147	1.26859		shTrx1-1	0.781	0.73	0.792	0.767667	3.4068	13.6272		shTrx1-1	0.068	0.065	0.06	0.0643333	0.285503	1.14201
		shTrx1-2	0.605	0.716	0.662	0.661	3.0091	12.0364		shTrx1-2	0.093	0.089	0.089	0.0903333	0.411229	1.64492		shTrx1-2	0.708	0.824	0.63	0.720667	3.19822	12.7929		shTrx1-2	0.097	0.081	0.077	0.085	0.377219	1.50888
		shTrxR1-3	0.81	1.033	0.878	0.907	4.12898	16.5159		shTrxR1-3	0.193	0.172	0.205	0.19	0.864947	3.45979		shTrxR1-3	1.013	1.115	0.937	1.02167	4.53402	18.1361		shTrxR1-3	0.096	0.107	0.089	0.0973333	0.431953	1.72781
		shTrxR1-5	0.841	0.733	0.709	0.761	3.46434	13.8574		shTrxR1-5	0.136	0.135	0.107	0.126	0.573596	2.29439		shTrxR1-5	0.894	0.989	0.837	0.906667	4.02367	16.0947		shTrxR1-5	0.129	0.113	0.101	0.114333	0.507396	2.02959
																Figure. 2J			RAW TUNEL INTENSITY (arb. units)
																			-CHKi			+CHKi
Figure 2F	shCON	shTrx1-1	shTrx1-2	shTrxR1-3	shTrxR1-5	shCON+CHKi	shTrx1+CHKi	shTrx1-2+CHKi	shTRxR1-3+CHKi	shTrxR1-5+CHK1i								shCON	150235	182032	131969	386310	423192	342369
	1.5	0.96	1.02	0.86	0.81	0.68	0.15	0.11	0.086	0.083								shTrx1	365269	423691	385690	759239	913694	585619
	1.7	0.82	0.84	0.89	0.91	0.71	0.29	0.056	0.095	0.15								shTrxR1	245967	351598	378956	775946	859642	556952
	1.62	0.92	0.81	1.2	1.3	0.65	0.13	0.14	0.16	0.21
	1.8	0.75	0.67	0.78	0.89	0.89	0.15	0.095	0.08	0.071
	1.51	0.89	0.59	0.75	0.65	0.75	0.12	0.056	0.13	0.093
	1.31	0.79	0.72	0.82	0.78	0.64	0.16	0.094	0.089	0.087
	1.63	0.79	0.72	1.1	0.91	1.09	0.086	0.3	0.167	0.143
	1.9	0.68	0.58	0.88	0.75	0.79	0.068	0.13	0.078	0.059
Figure 2G
	Days				shCON											shTrx1-1											shTrx1-2										shTrxR1-3											shTrxR1-5
	0	0	0	0	0	0	0	0	0	0	0		0	0	0	0	0	0	0	0	0	0		0	0	0	0	0	0	0	0	0		0	0	0	0	0	0	0	0	0	0		0	0	0	0	0
	12	95	87.88	72.5	105.875	66.15	75.429	83.824	91.035	44.982	81.12		62.92	45.36	56	57.6	50.625	46.2275	38.25	50.43	66.825	46.95		60	66	52.21	45.62	40.21	51.2	62.36	45.26	55.36		51.75	35.64	48.05	40	30.72	28.175	36.1	24.75	52.224	21.6		60.26	45.69	55.6	45.26	30.2
	15	171.5	243	322.56	155.52	100	122.304	120.6	126	152.46			114.92	94.64	126	99	71.424	147.875	64	75	135	131.25		12.65	100.23	75.69	135.62	75.36	69.56	126.3	129.6	126.3		88.68	75.852	56	83.1875	77.5	48	72.5	40	75	40		100.26	88.9	65.26	50.4	79.5
	18	325.125	183.75	367.84	245	171	196	304	281.75	169			162	106.25	190.125	83.1875	135	157.216	112.5	179.562	169.56			185.92	100.6	139.2	150.36	125	165.23	150	100.6	129		56	137.5	125	126	62.5	62.5	93.75	108	75	108		115	150	115	113	89
	21	269.5	352	322.752	388.8	609.188	400	500	480	459.26			198	183.75	275.2	274.625	239.062	211.25	283.024	220.36	220.5			250.3	273.59	240.6	220.3	280.6	160.9	198	211.62	156.9		162	225	198.45	137.312	190.125	143.748	139.15	233.28	305.9			152	229	180	149.1	140
	24	584	907.5	405	665.5	336	416	537.92	500	806.9			320	405	415.438	196	281.75	451.25	445.5	343	249.6			422.3	224	315.3	449.6	435.6	353	269	368.2	429		210.938	320	307.062	171	326.4	175.616	304.92	364.5	572.22			224	310	280	157	310
	28	1421	1028.5	665.5	750	760.438	1666	486	627.75	1609.5			650	309.76	665.5	756.25	998.25	607.5	892.688	760.438	631.75			656	786.2	850.3	656.8	870.6	750.6	641	679.2	560.2		336.96	294	465.75	384.75	600	256	688.5	859.625				334	301.5	406.5	386.5	506.5
	31	2246.06	725	1912.5	780.376	1066.32	1451.61	1008.27	887.513	960.3			842.754	1008	1239.09	637.64	1098.5	1059.03	442.368	789.568				1025	785	986.5	995.6	565.5	800.5	875.3	594.6			842.402	285.894	578.656	714.618	413.712	942.638	396.562					798	659.5	567.6	726.5	602.4
Figure 2H
Days	ShCON(n=12)	shCON+CHKi(n=10)	shTrx1-1(n=12)	shTrx1-1+CHKi(n=11)	shTrx1-2 (n=10)	shTrx1-2+CHKi (n=12)	shTrxr1-3 (n=11)	shTrxR1-3+CHKi (n=9)	shTrxR1-5 (8)	shTrxR1-5+CHK1i (n=10)
28	1
30	1
30	1
32	1
32	1
32	1
33	1
34	1
35	1
36	1
36	1
37	1
32		1
36		1
36		1
39		1
40		1
40		1
41		1
41		1
41		1
42		1
36			1
38			1
39			1
39			1
40			1
41			1
42			1
44			1
45			1
45			1
46			1
46			1
39				1
42				1
45				1
51				1
52				1
55				1
55				1
56				1
57				1
58				1
58				1
31					1
33					1
35					1
38					1
39					1
40					1
41					1
41					1
42					1
44					1
39						1
43						1
45						1
45						1
45						1
46						1
48						1
48						1
51						1
52						1
52						1
3						1
29							1
29							1
35							1
38							1
41							1
43							1
45							1
45							1
46							1
46							1
47							1
45								1
46								1
46								1
47								1
49								1
50								1
52								1
53								1
55								1
33									1
34									1
38									1
40									1
42									1
44									1
44									1
									1
42										1
45										1
45										1
48										1
49										1
51										1
52										1
55										1
55										1
56										1
[truncated: 55 more columns]

## Sheet: Figure 3#
																							No of cells	Label	Mean	AU		Label	Mean	AU		Label				Mean	AU			Label			Mean	AU
Figure 3B		No. of cells	shCON	AU		shTrx1	AU		shTrxR1	AU		shCON+CHKi	AU		shTrx1+CHKi	AU		shTrxR1+CHKi	AU		Figure 3C		1	pLKO_p-RPA32s33_002_FITC.jpg	2	0.02		shTrx1-1_p-RPA32s33_004_FITC.jpg	6	0.06		shTrxR1-3_p-RPA32s33_003_FITC.jpg				3	0.03		pLKO_CHK1i_p-RPA32s33_007_FITC.jpg				5	0.05			shTrx1-1_CHK1i_p-RPA32s33_009_FITC.jpg
		1	pLKO_gH2AX_002_TRITC.jpg	0.01		shTrx1_gH2AX_002_TRITC.jpg	0.08		shTrxR1_gH2AX_003_TRITC.jpg	0.07		pLKO+CHKi_gH2AX_002_TRITC.jpg	0.08		shTrx1+CHKi_gH2AX_002_TRITC.jpg	0.89		shTrxR1+CHki_gH2AX_003_TRITC.jpg	0.3				2	pLKO_p-RPA32s33_002_FITC.jpg	2	0.02		shTrx1-1_p-RPA32s33_004_FITC.jpg	6	0.06		shTrxR1-3_p-RPA32s33_003_FITC.jpg				3	0.03		pLKO_CHK1i_p-RPA32s33_007_FITC.jpg				5	0.05			shTrx1-1_CHK1i_p-RPA32s33_009_FITC.jpg
		2	pLKO_gH2AX_002_TRITC.jpg	0.01		shTrx1_gH2AX_002_TRITC.jpg	0.08		shTrxR1_gH2AX_003_TRITC.jpg	0.07		pLKO+CHKi_gH2AX_002_TRITC.jpg	0.08		shTrx1+CHKi_gH2AX_002_TRITC.jpg	0.77		shTrxR1+CHki_gH2AX_003_TRITC.jpg	0.3				3	pLKO_p-RPA32s33_002_FITC.jpg	2	0.02		shTrx1-1_p-RPA32s33_004_FITC.jpg	6	0.06		shTrxR1-3_p-RPA32s33_003_FITC.jpg				3	0.03		pLKO_CHK1i_p-RPA32s33_007_FITC.jpg				5	0.05			shTrx1-1_CHK1i_p-RPA32s33_009_FITC.jpg
		3	pLKO_gH2AX_002_TRITC.jpg	0.01		shTrx1_gH2AX_002_TRITC.jpg	0.08		shTrxR1_gH2AX_003_TRITC.jpg	0.07		pLKO+CHKi_gH2AX_002_TRITC.jpg	0.08		shTrx1+CHKi_gH2AX_002_TRITC.jpg	0.76		shTrxR1+CHki_gH2AX_003_TRITC.jpg	0.3				4	pLKO_p-RPA32s33_002_FITC.jpg	2	0.02		shTrx1-1_p-RPA32s33_004_FITC.jpg	6	0.06		shTrxR1-3_p-RPA32s33_003_FITC.jpg				3	0.03		pLKO_CHK1i_p-RPA32s33_007_FITC.jpg				5	0.05			shTrx1-1_CHK1i_p-RPA32s33_009_FITC.jpg
		4	pLKO_gH2AX_002_TRITC.jpg	0.01		shTrx1_gH2AX_002_TRITC.jpg	0.08		shTrxR1_gH2AX_003_TRITC.jpg	0.07		pLKO+CHKi_gH2AX_002_TRITC.jpg	0.08		shTrx1+CHKi_gH2AX_002_TRITC.jpg	0.75		shTrxR1+CHki_gH2AX_003_TRITC.jpg	0.3				5	pLKO_p-RPA32s33_002_FITC.jpg	2	0.02		shTrx1-1_p-RPA32s33_004_FITC.jpg	6	0.06		shTrxR1-3_p-RPA32s33_003_FITC.jpg				3	0.03		pLKO_CHK1i_p-RPA32s33_007_FITC.jpg				5	0.05			shTrx1-1_CHK1i_p-RPA32s33_009_FITC.jpg
		5	pLKO_gH2AX_002_TRITC.jpg	0.01		shTrx1_gH2AX_002_TRITC.jpg	0.08		shTrxR1_gH2AX_003_TRITC.jpg	0.07		pLKO+CHKi_gH2AX_002_TRITC.jpg	0.08		shTrx1+CHKi_gH2AX_002_TRITC.jpg	0.75		shTrxR1+CHki_gH2AX_003_TRITC.jpg	0.3				6	pLKO_p-RPA32s33_002_FITC.jpg	2	0.02		shTrx1-1_p-RPA32s33_004_FITC.jpg	6	0.06		shTrxR1-3_p-RPA32s33_003_FITC.jpg				3	0.03		pLKO_CHK1i_p-RPA32s33_007_FITC.jpg				5	0.05			shTrx1-1_CHK1i_p-RPA32s33_009_FITC.jpg
		6	pLKO_gH2AX_002_TRITC.jpg	0.01		shTrx1_gH2AX_002_TRITC.jpg	0.08		shTrxR1_gH2AX_003_TRITC.jpg	0.07		pLKO+CHKi_gH2AX_002_TRITC.jpg	0.08		shTrx1+CHKi_gH2AX_002_TRITC.jpg	0.75		shTrxR1+CHki_gH2AX_003_TRITC.jpg	0.3				7	pLKO_p-RPA32s33_002_FITC.jpg	2	0.02		shTrx1-1_p-RPA32s33_004_FITC.jpg	6	0.06		shTrxR1-3_p-RPA32s33_003_FITC.jpg				3	0.03		pLKO_CHK1i_p-RPA32s33_007_FITC.jpg				5	0.05			shTrx1-1_CHK1i_p-RPA32s33_009_FITC.jpg
		7	pLKO_gH2AX_002_TRITC.jpg	0.01		shTrx1_gH2AX_002_TRITC.jpg	0.08		shTrxR1_gH2AX_003_TRITC.jpg	0.07		pLKO+CHKi_gH2AX_002_TRITC.jpg	0.08		shTrx1+CHKi_gH2AX_002_TRITC.jpg	0.74		shTrxR1+CHki_gH2AX_003_TRITC.jpg	0.3				8	pLKO_p-RPA32s33_002_FITC.jpg	2	0.02		shTrx1-1_p-RPA32s33_004_FITC.jpg	6	0.06		shTrxR1-3_p-RPA32s33_003_FITC.jpg				3	0.03		pLKO_CHK1i_p-RPA32s33_007_FITC.jpg				5	0.05			shTrx1-1_CHK1i_p-RPA32s33_009_FITC.jpg
		8	pLKO_gH2AX_002_TRITC.jpg	0.01		shTrx1_gH2AX_002_TRITC.jpg	0.08		shTrxR1_gH2AX_003_TRITC.jpg	0.07		pLKO+CHKi_gH2AX_002_TRITC.jpg	0.08		shTrx1+CHKi_gH2AX_002_TRITC.jpg	0.74		shTrxR1+CHki_gH2AX_003_TRITC.jpg	0.3				9	pLKO_p-RPA32s33_002_FITC.jpg	2	0.02		shTrx1-1_p-RPA32s33_004_FITC.jpg	6	0.06		shTrxR1-3_p-RPA32s33_003_FITC.jpg				4	0.04		pLKO_CHK1i_p-RPA32s33_007_FITC.jpg				5	0.05			shTrx1-1_CHK1i_p-RPA32s33_009_FITC.jpg
		9	pLKO_gH2AX_002_TRITC.jpg	0.01		shTrx1_gH2AX_002_TRITC.jpg	0.08		shTrxR1_gH2AX_003_TRITC.jpg	0.07		pLKO+CHKi_gH2AX_002_TRITC.jpg	0.09		shTrx1+CHKi_gH2AX_002_TRITC.jpg	0.74		shTrxR1+CHki_gH2AX_003_TRITC.jpg	0.3				10	pLKO_p-RPA32s33_002_FITC.jpg	2	0.02		shTrx1-1_p-RPA32s33_004_FITC.jpg	6	0.06		shTrxR1-3_p-RPA32s33_003_FITC.jpg				4	0.04		pLKO_CHK1i_p-RPA32s33_007_FITC.jpg				5	0.05			shTrx1-1_CHK1i_p-RPA32s33_009_FITC.jpg
		10	pLKO_gH2AX_002_TRITC.jpg	0.01		shTrx1_gH2AX_002_TRITC.jpg	0.08		shTrxR1_gH2AX_003_TRITC.jpg	0.07		pLKO+CHKi_gH2AX_002_TRITC.jpg	0.09		shTrx1+CHKi_gH2AX_002_TRITC.jpg	0.74		shTrxR1+CHki_gH2AX_003_TRITC.jpg	0.3				11	pLKO_p-RPA32s33_002_FITC.jpg	2	0.02		shTrx1-1_p-RPA32s33_004_FITC.jpg	6	0.06		shTrxR1-3_p-RPA32s33_003_FITC.jpg				4	0.04		pLKO_CHK1i_p-RPA32s33_007_FITC.jpg				5	0.05			shTrx1-1_CHK1i_p-RPA32s33_009_FITC.jpg
		11	pLKO_gH2AX_002_TRITC.jpg	0.01		shTrx1_gH2AX_002_TRITC.jpg	0.08		shTrxR1_gH2AX_003_TRITC.jpg	0.07		pLKO+CHKi_gH2AX_002_TRITC.jpg	0.09		shTrx1+CHKi_gH2AX_002_TRITC.jpg	0.74		shTrxR1+CHki_gH2AX_003_TRITC.jpg	0.3				12	pLKO_p-RPA32s33_002_FITC.jpg	2	0.02		shTrx1-1_p-RPA32s33_004_FITC.jpg	6	0.06		shTrxR1-3_p-RPA32s33_003_FITC.jpg				4	0.04		pLKO_CHK1i_p-RPA32s33_007_FITC.jpg				5	0.05			shTrx1-1_CHK1i_p-RPA32s33_009_FITC.jpg
		12	pLKO_gH2AX_002_TRITC.jpg	0.01		shTrx1_gH2AX_002_TRITC.jpg	0.08		shTrxR1_gH2AX_003_TRITC.jpg	0.07		pLKO+CHKi_gH2AX_002_TRITC.jpg	0.09		shTrx1+CHKi_gH2AX_002_TRITC.jpg	0.74		shTrxR1+CHki_gH2AX_003_TRITC.jpg	0.3				13	pLKO_p-RPA32s33_002_FITC.jpg	2	0.02		shTrx1-1_p-RPA32s33_004_FITC.jpg	6	0.06		shTrxR1-3_p-RPA32s33_003_FITC.jpg				4	0.04		pLKO_CHK1i_p-RPA32s33_007_FITC.jpg				5	0.05			shTrx1-1_CHK1i_p-RPA32s33_009_FITC.jpg
		13	pLKO_gH2AX_002_TRITC.jpg	0.01		shTrx1_gH2AX_002_TRITC.jpg	0.08		shTrxR1_gH2AX_003_TRITC.jpg	0.07		pLKO+CHKi_gH2AX_002_TRITC.jpg	0.09		shTrx1+CHKi_gH2AX_002_TRITC.jpg	0.74		shTrxR1+CHki_gH2AX_003_TRITC.jpg	0.3				14	pLKO_p-RPA32s33_002_FITC.jpg	2	0.02		shTrx1-1_p-RPA32s33_004_FITC.jpg	6	0.06		shTrxR1-3_p-RPA32s33_003_FITC.jpg				4	0.04		pLKO_CHK1i_p-RPA32s33_007_FITC.jpg				5	0.05			shTrx1-1_CHK1i_p-RPA32s33_009_FITC.jpg
		14	pLKO_gH2AX_002_TRITC.jpg	0.01		shTrx1_gH2AX_002_TRITC.jpg	0.08		shTrxR1_gH2AX_003_TRITC.jpg	0.07		pLKO+CHKi_gH2AX_002_TRITC.jpg	0.09		shTrx1+CHKi_gH2AX_002_TRITC.jpg	0.73		shTrxR1+CHki_gH2AX_003_TRITC.jpg	0.3				15	pLKO_p-RPA32s33_002_FITC.jpg	2	0.02		shTrx1-1_p-RPA32s33_004_FITC.jpg	7	0.07		shTrxR1-3_p-RPA32s33_003_FITC.jpg				4	0.04		pLKO_CHK1i_p-RPA32s33_007_FITC.jpg				5	0.05			shTrx1-1_CHK1i_p-RPA32s33_009_FITC.jpg
		15	pLKO_gH2AX_002_TRITC.jpg	0.01		shTrx1_gH2AX_002_TRITC.jpg	0.08		shTrxR1_gH2AX_003_TRITC.jpg	0.07		pLKO+CHKi_gH2AX_002_TRITC.jpg	0.09		shTrx1+CHKi_gH2AX_002_TRITC.jpg	0.73		shTrxR1+CHki_gH2AX_003_TRITC.jpg	0.3				16	pLKO_p-RPA32s33_002_FITC.jpg	2	0.02		shTrx1-1_p-RPA32s33_004_FITC.jpg	7	0.07		shTrxR1-3_p-RPA32s33_003_FITC.jpg				4	0.04		pLKO_CHK1i_p-RPA32s33_007_FITC.jpg				5	0.05			shTrx1-1_CHK1i_p-RPA32s33_009_FITC.jpg
		16	pLKO_gH2AX_002_TRITC.jpg	0.01		shTrx1_gH2AX_002_TRITC.jpg	0.08		shTrxR1_gH2AX_003_TRITC.jpg	0.07		pLKO+CHKi_gH2AX_002_TRITC.jpg	0.09		shTrx1+CHKi_gH2AX_002_TRITC.jpg	0.72		shTrxR1+CHki_gH2AX_003_TRITC.jpg	0.3				17	pLKO_p-RPA32s33_002_FITC.jpg	3	0.03		shTrx1-1_p-RPA32s33_004_FITC.jpg	7	0.07		shTrxR1-3_p-RPA32s33_003_FITC.jpg				4	0.04		pLKO_CHK1i_p-RPA32s33_007_FITC.jpg				5	0.05			shTrx1-1_CHK1i_p-RPA32s33_009_FITC.jpg
		17	pLKO_gH2AX_002_TRITC.jpg	0.01		shTrx1_gH2AX_002_TRITC.jpg	0.08		shTrxR1_gH2AX_003_TRITC.jpg	0.07		pLKO+CHKi_gH2AX_002_TRITC.jpg	0.09		shTrx1+CHKi_gH2AX_002_TRITC.jpg	0.72		shTrxR1+CHki_gH2AX_003_TRITC.jpg	0.3				18	pLKO_p-RPA32s33_002_FITC.jpg	3	0.03		shTrx1-1_p-RPA32s33_004_FITC.jpg	7	0.07		shTrxR1-3_p-RPA32s33_003_FITC.jpg				4	0.04		pLKO_CHK1i_p-RPA32s33_007_FITC.jpg				5	0.05			shTrx1-1_CHK1i_p-RPA32s33_009_FITC.jpg
		18	pLKO_gH2AX_002_TRITC.jpg	0.02		shTrx1_gH2AX_002_TRITC.jpg	0.08		shTrxR1_gH2AX_003_TRITC.jpg	0.07		pLKO+CHKi_gH2AX_002_TRITC.jpg	0.09		shTrx1+CHKi_gH2AX_002_TRITC.jpg	0.72		shTrxR1+CHki_gH2AX_003_TRITC.jpg	0.3				19	pLKO_p-RPA32s33_002_FITC.jpg	3	0.03		shTrx1-1_p-RPA32s33_004_FITC.jpg	7	0.07		shTrxR1-3_p-RPA32s33_003_FITC.jpg				4	0.04		pLKO_CHK1i_p-RPA32s33_007_FITC.jpg				5	0.05			shTrx1-1_CHK1i_p-RPA32s33_009_FITC.jpg
		19	pLKO_gH2AX_002_TRITC.jpg	0.02		shTrx1_gH2AX_002_TRITC.jpg	0.08		shTrxR1_gH2AX_003_TRITC.jpg	0.07		pLKO+CHKi_gH2AX_002_TRITC.jpg	0.09		shTrx1+CHKi_gH2AX_002_TRITC.jpg	0.72		shTrxR1+CHki_gH2AX_003_TRITC.jpg	0.3				20	pLKO_p-RPA32s33_002_FITC.jpg	3	0.03		shTrx1-1_p-RPA32s33_004_FITC.jpg	7	0.07		shTrxR1-3_p-RPA32s33_003_FITC.jpg				4	0.04		pLKO_CHK1i_p-RPA32s33_007_FITC.jpg				5	0.05			shTrx1-1_CHK1i_p-RPA32s33_009_FITC.jpg
		20	pLKO_gH2AX_002_TRITC.jpg	0.02		shTrx1_gH2AX_002_TRITC.jpg	0.08		shTrxR1_gH2AX_003_TRITC.jpg	0.07		pLKO+CHKi_gH2AX_002_TRITC.jpg	0.09		shTrx1+CHKi_gH2AX_002_TRITC.jpg	0.71		shTrxR1+CHki_gH2AX_003_TRITC.jpg	0.3				21	pLKO_p-RPA32s33_002_FITC.jpg	3	0.03		shTrx1-1_p-RPA32s33_004_FITC.jpg	7	0.07		shTrxR1-3_p-RPA32s33_003_FITC.jpg				4	0.04		pLKO_CHK1i_p-RPA32s33_007_FITC.jpg				5	0.05			shTrx1-1_CHK1i_p-RPA32s33_009_FITC.jpg
		21	pLKO_gH2AX_002_TRITC.jpg	0.02		shTrx1_gH2AX_002_TRITC.jpg	0.09		shTrxR1_gH2AX_003_TRITC.jpg	0.07		pLKO+CHKi_gH2AX_002_TRITC.jpg	0.09		shTrx1+CHKi_gH2AX_002_TRITC.jpg	0.71		shTrxR1+CHki_gH2AX_003_TRITC.jpg	0.3				22	pLKO_p-RPA32s33_002_FITC.jpg	3	0.03		shTrx1-1_p-RPA32s33_004_FITC.jpg	7	0.07		shTrxR1-3_p-RPA32s33_003_FITC.jpg				4	0.04		pLKO_CHK1i_p-RPA32s33_007_FITC.jpg				5	0.05			shTrx1-1_CHK1i_p-RPA32s33_009_FITC.jpg
		22	pLKO_gH2AX_002_TRITC.jpg	0.02		shTrx1_gH2AX_002_TRITC.jpg	0.09		shTrxR1_gH2AX_003_TRITC.jpg	0.08		pLKO+CHKi_gH2AX_002_TRITC.jpg	0.09		shTrx1+CHKi_gH2AX_002_TRITC.jpg	0.71		shTrxR1+CHki_gH2AX_003_TRITC.jpg	0.3				23	pLKO_p-RPA32s33_002_FITC.jpg	3	0.03		shTrx1-1_p-RPA32s33_004_FITC.jpg	7	0.07		shTrxR1-3_p-RPA32s33_003_FITC.jpg				4	0.04		pLKO_CHK1i_p-RPA32s33_007_FITC.jpg				6	0.06			shTrx1-1_CHK1i_p-RPA32s33_009_FITC.jpg
		23	pLKO_gH2AX_002_TRITC.jpg	0.02		shTrx1_gH2AX_002_TRITC.jpg	0.09		shTrxR1_gH2AX_003_TRITC.jpg	0.08		pLKO+CHKi_gH2AX_002_TRITC.jpg	0.09		shTrx1+CHKi_gH2AX_002_TRITC.jpg	0.71		shTrxR1+CHki_gH2AX_003_TRITC.jpg	0.3				24	pLKO_p-RPA32s33_002_FITC.jpg	3	0.03		shTrx1-1_p-RPA32s33_004_FITC.jpg	7	0.07		shTrxR1-3_p-RPA32s33_003_FITC.jpg				4	0.04		pLKO_CHK1i_p-RPA32s33_007_FITC.jpg				6	0.06			shTrx1-1_CHK1i_p-RPA32s33_009_FITC.jpg
		24	pLKO_gH2AX_002_TRITC.jpg	0.02		shTrx1_gH2AX_002_TRITC.jpg	0.09		shTrxR1_gH2AX_003_TRITC.jpg	0.08		pLKO+CHKi_gH2AX_002_TRITC.jpg	0.09		shTrx1+CHKi_gH2AX_002_TRITC.jpg	0.7		shTrxR1+CHki_gH2AX_003_TRITC.jpg	0.3				25	pLKO_p-RPA32s33_002_FITC.jpg	3	0.03		shTrx1-1_p-RPA32s33_004_FITC.jpg	7	0.07		shTrxR1-3_p-RPA32s33_003_FITC.jpg				4	0.04		pLKO_CHK1i_p-RPA32s33_007_FITC.jpg				6	0.06			shTrx1-1_CHK1i_p-RPA32s33_009_FITC.jpg
		25	pLKO_gH2AX_002_TRITC.jpg	0.02		shTrx1_gH2AX_002_TRITC.jpg	0.09		shTrxR1_gH2AX_003_TRITC.jpg	0.08		pLKO+CHKi_gH2AX_002_TRITC.jpg	0.09		shTrx1+CHKi_gH2AX_002_TRITC.jpg	0.7		shTrxR1+CHki_gH2AX_003_TRITC.jpg	0.31				26	pLKO_p-RPA32s33_002_FITC.jpg	3	0.03		shTrx1-1_p-RPA32s33_004_FITC.jpg	7	0.07		shTrxR1-3_p-RPA32s33_003_FITC.jpg				4	0.04		pLKO_CHK1i_p-RPA32s33_007_FITC.jpg				6	0.06			shTrx1-1_CHK1i_p-RPA32s33_009_FITC.jpg
		26	pLKO_gH2AX_002_TRITC.jpg	0.02		shTrx1_gH2AX_002_TRITC.jpg	0.09		shTrxR1_gH2AX_003_TRITC.jpg	0.08		pLKO+CHKi_gH2AX_002_TRITC.jpg	0.09		shTrx1+CHKi_gH2AX_002_TRITC.jpg	0.7		shTrxR1+CHki_gH2AX_003_TRITC.jpg	0.31				27	pLKO_p-RPA32s33_002_FITC.jpg	3	0.03		shTrx1-1_p-RPA32s33_004_FITC.jpg	7	0.07		shTrxR1-3_p-RPA32s33_003_FITC.jpg				4	0.04		pLKO_CHK1i_p-RPA32s33_007_FITC.jpg				6	0.06			shTrx1-1_CHK1i_p-RPA32s33_009_FITC.jpg
		27	pLKO_gH2AX_002_TRITC.jpg	0.02		shTrx1_gH2AX_002_TRITC.jpg	0.09		shTrxR1_gH2AX_003_TRITC.jpg	0.08		pLKO+CHKi_gH2AX_002_TRITC.jpg	0.09		shTrx1+CHKi_gH2AX_002_TRITC.jpg	0.7		shTrxR1+CHki_gH2AX_003_TRITC.jpg	0.31				28	pLKO_p-RPA32s33_002_FITC.jpg	3	0.03		shTrx1-1_p-RPA32s33_004_FITC.jpg	7	0.07		shTrxR1-3_p-RPA32s33_003_FITC.jpg				4	0.04		pLKO_CHK1i_p-RPA32s33_007_FITC.jpg				6	0.06			shTrx1-1_CHK1i_p-RPA32s33_009_FITC.jpg
		28	pLKO_gH2AX_002_TRITC.jpg	0.02		shTrx1_gH2AX_002_TRITC.jpg	0.09		shTrxR1_gH2AX_003_TRITC.jpg	0.08		pLKO+CHKi_gH2AX_002_TRITC.jpg	0.09		shTrx1+CHKi_gH2AX_002_TRITC.jpg	0.7		shTrxR1+CHki_gH2AX_003_TRITC.jpg	0.31				29	pLKO_p-RPA32s33_002_FITC.jpg	3	0.03		shTrx1-1_p-RPA32s33_004_FITC.jpg	7	0.07		shTrxR1-3_p-RPA32s33_003_FITC.jpg				4	0.04		pLKO_CHK1i_p-RPA32s33_007_FITC.jpg				6	0.06			shTrx1-1_CHK1i_p-RPA32s33_009_FITC.jpg
		29	pLKO_gH2AX_002_TRITC.jpg	0.02		shTrx1_gH2AX_002_TRITC.jpg	0.09		shTrxR1_gH2AX_003_TRITC.jpg	0.08		pLKO+CHKi_gH2AX_002_TRITC.jpg	0.09		shTrx1+CHKi_gH2AX_002_TRITC.jpg	0.69		shTrxR1+CHki_gH2AX_003_TRITC.jpg	0.31				30	pLKO_p-RPA32s33_002_FITC.jpg	3	0.03		shTrx1-1_p-RPA32s33_004_FITC.jpg	7	0.07		shTrxR1-3_p-RPA32s33_003_FITC.jpg				4	0.04		pLKO_CHK1i_p-RPA32s33_007_FITC.jpg				6	0.06			shTrx1-1_CHK1i_p-RPA32s33_009_FITC.jpg
		30	pLKO_gH2AX_002_TRITC.jpg	0.02		shTrx1_gH2AX_002_TRITC.jpg	0.09		shTrxR1_gH2AX_003_TRITC.jpg	0.08		pLKO+CHKi_gH2AX_002_TRITC.jpg	0.09		shTrx1+CHKi_gH2AX_002_TRITC.jpg	0.69		shTrxR1+CHki_gH2AX_003_TRITC.jpg	0.31				31	pLKO_p-RPA32s33_002_FITC.jpg	3	0.03		shTrx1-1_p-RPA32s33_004_FITC.jpg	7	0.07		shTrxR1-3_p-RPA32s33_003_FITC.jpg				4	0.04		pLKO_CHK1i_p-RPA32s33_007_FITC.jpg				6	0.06			shTrx1-1_CHK1i_p-RPA32s33_009_FITC.jpg
		31	pLKO_gH2AX_002_TRITC.jpg	0.02		shTrx1_gH2AX_002_TRITC.jpg	0.09		shTrxR1_gH2AX_003_TRITC.jpg	0.08		pLKO+CHKi_gH2AX_002_TRITC.jpg	0.09		shTrx1+CHKi_gH2AX_002_TRITC.jpg	0.69		shTrxR1+CHki_gH2AX_003_TRITC.jpg	0.31				32	pLKO_p-RPA32s33_002_FITC.jpg	3	0.03		shTrx1-1_p-RPA32s33_004_FITC.jpg	7	0.07		shTrxR1-3_p-RPA32s33_003_FITC.jpg				4	0.04		pLKO_CHK1i_p-RPA32s33_007_FITC.jpg				6	0.06			shTrx1-1_CHK1i_p-RPA32s33_009_FITC.jpg
		32	pLKO_gH2AX_002_TRITC.jpg	0.02		shTrx1_gH2AX_002_TRITC.jpg	0.09		shTrxR1_gH2AX_003_TRITC.jpg	0.08		pLKO+CHKi_gH2AX_002_TRITC.jpg	0.09		shTrx1+CHKi_gH2AX_002_TRITC.jpg	0.69		shTrxR1+CHki_gH2AX_003_TRITC.jpg	0.32				33	pLKO_p-RPA32s33_002_FITC.jpg	3	0.03		shTrx1-1_p-RPA32s33_004_FITC.jpg	7	0.07		shTrxR1-3_p-RPA32s33_003_FITC.jpg				5	0.05		pLKO_CHK1i_p-RPA32s33_007_FITC.jpg				6	0.06			shTrx1-1_CHK1i_p-RPA32s33_009_FITC.jpg
		33	pLKO_gH2AX_002_TRITC.jpg	0.02		shTrx1_gH2AX_002_TRITC.jpg	0.09		shTrxR1_gH2AX_003_TRITC.jpg	0.08		pLKO+CHKi_gH2AX_002_TRITC.jpg	0.09		shTrx1+CHKi_gH2AX_002_TRITC.jpg	0.68		shTrxR1+CHki_gH2AX_003_TRITC.jpg	0.32				34	pLKO_p-RPA32s33_002_FITC.jpg	3	0.03		shTrx1-1_p-RPA32s33_004_FITC.jpg	8	0.08		shTrxR1-3_p-RPA32s33_003_FITC.jpg				5	0.05		pLKO_CHK1i_p-RPA32s33_007_FITC.jpg				6	0.06			shTrx1-1_CHK1i_p-RPA32s33_009_FITC.jpg
		34	pLKO_gH2AX_002_TRITC.jpg	0.02		shTrx1_gH2AX_002_TRITC.jpg	0.09		shTrxR1_gH2AX_003_TRITC.jpg	0.08		pLKO+CHKi_gH2AX_002_TRITC.jpg	0.09		shTrx1+CHKi_gH2AX_002_TRITC.jpg	0.68		shTrxR1+CHki_gH2AX_003_TRITC.jpg	0.32				35	pLKO_p-RPA32s33_002_FITC.jpg	3	0.03		shTrx1-1_p-RPA32s33_004_FITC.jpg	8	0.08		shTrxR1-3_p-RPA32s33_003_FITC.jpg				5	0.05		pLKO_CHK1i_p-RPA32s33_007_FITC.jpg				6	0.06			shTrx1-1_CHK1i_p-RPA32s33_009_FITC.jpg
		35	pLKO_gH2AX_002_TRITC.jpg	0.02		shTrx1_gH2AX_002_TRITC.jpg	0.09		shTrxR1_gH2AX_003_TRITC.jpg	0.08		pLKO+CHKi_gH2AX_002_TRITC.jpg	0.09		shTrx1+CHKi_gH2AX_002_TRITC.jpg	0.68		shTrxR1+CHki_gH2AX_003_TRITC.jpg	0.32				36	pLKO_p-RPA32s33_002_FITC.jpg	3	0.03		shTrx1-1_p-RPA32s33_004_FITC.jpg	8	0.08		shTrxR1-3_p-RPA32s33_003_FITC.jpg				5	0.05		pLKO_CHK1i_p-RPA32s33_007_FITC.jpg				6	0.06			shTrx1-1_CHK1i_p-RPA32s33_009_FITC.jpg
		36	pLKO_gH2AX_002_TRITC.jpg	0.02		shTrx1_gH2AX_002_TRITC.jpg	0.09		shTrxR1_gH2AX_003_TRITC.jpg	0.08		pLKO+CHKi_gH2AX_002_TRITC.jpg	0.09		shTrx1+CHKi_gH2AX_002_TRITC.jpg	0.68		shTrxR1+CHki_gH2AX_003_TRITC.jpg	0.32				37	pLKO_p-RPA32s33_002_FITC.jpg	3	0.03		shTrx1-1_p-RPA32s33_004_FITC.jpg	8	0.08		shTrxR1-3_p-RPA32s33_003_FITC.jpg				5	0.05		pLKO_CHK1i_p-RPA32s33_007_FITC.jpg				6	0.06			shTrx1-1_CHK1i_p-RPA32s33_009_FITC.jpg
		37	pLKO_gH2AX_002_TRITC.jpg	0.02		shTrx1_gH2AX_002_TRITC.jpg	0.09		shTrxR1_gH2AX_003_TRITC.jpg	0.08		pLKO+CHKi_gH2AX_002_TRITC.jpg	0.09		shTrx1+CHKi_gH2AX_002_TRITC.jpg	0.67		shTrxR1+CHki_gH2AX_003_TRITC.jpg	0.32				38	pLKO_p-RPA32s33_002_FITC.jpg	3	0.03		shTrx1-1_p-RPA32s33_004_FITC.jpg	8	0.08		shTrxR1-3_p-RPA32s33_003_FITC.jpg				5	0.05		pLKO_CHK1i_p-RPA32s33_007_FITC.jpg				6	0.06			shTrx1-1_CHK1i_p-RPA32s33_009_FITC.jpg
		38	pLKO_gH2AX_002_TRITC.jpg	0.02		shTrx1_gH2AX_002_TRITC.jpg	0.09		shTrxR1_gH2AX_003_TRITC.jpg	0.08		pLKO+CHKi_gH2AX_002_TRITC.jpg	0.09		shTrx1+CHKi_gH2AX_002_TRITC.jpg	0.67		shTrxR1+CHki_gH2AX_003_TRITC.jpg	0.32				39	pLKO_p-RPA32s33_002_FITC.jpg	3	0.03		shTrx1-1_p-RPA32s33_004_FITC.jpg	8	0.08		shTrxR1-3_p-RPA32s33_003_FITC.jpg				5	0.05		pLKO_CHK1i_p-RPA32s33_007_FITC.jpg				6	0.06			shTrx1-1_CHK1i_p-RPA32s33_009_FITC.jpg
		39	pLKO_gH2AX_002_TRITC.jpg	0.02		shTrx1_gH2AX_002_TRITC.jpg	0.09		shTrxR1_gH2AX_003_TRITC.jpg	0.08		pLKO+CHKi_gH2AX_002_TRITC.jpg	0.09		shTrx1+CHKi_gH2AX_002_TRITC.jpg	0.67		shTrxR1+CHki_gH2AX_003_TRITC.jpg	0.32				40	pLKO_p-RPA32s33_002_FITC.jpg	3	0.03		shTrx1-1_p-RPA32s33_004_FITC.jpg	5	0.05		shTrxR1-3_p-RPA32s33_003_FITC.jpg				5	0.05		pLKO_CHK1i_p-RPA32s33_007_FITC.jpg				6	0.06			shTrx1-1_CHK1i_p-RPA32s33_009_FITC.jpg
		40	pLKO_gH2AX_002_TRITC.jpg	0.02		shTrx1_gH2AX_002_TRITC.jpg	0.09		shTrxR1_gH2AX_003_TRITC.jpg	0.08		pLKO+CHKi_gH2AX_002_TRITC.jpg	0.1		shTrx1+CHKi_gH2AX_002_TRITC.jpg	0.67		shTrxR1+CHki_gH2AX_003_TRITC.jpg	0.32				41	pLKO_p-RPA32s33_002_FITC.jpg	3	0.03		shTrx1-1_p-RPA32s33_004_FITC.jpg	5	0.05		shTrxR1-3_p-RPA32s33_003_FITC.jpg				5	0.05		pLKO_CHK1i_p-RPA32s33_007_FITC.jpg				6	0.06			shTrx1-1_CHK1i_p-RPA32s33_009_FITC.jpg
		41	pLKO_gH2AX_002_TRITC.jpg	0.02		shTrx1_gH2AX_002_TRITC.jpg	0.09		shTrxR1_gH2AX_003_TRITC.jpg	0.08		pLKO+CHKi_gH2AX_002_TRITC.jpg	0.1		shTrx1+CHKi_gH2AX_002_TRITC.jpg	0.66		shTrxR1+CHki_gH2AX_003_TRITC.jpg	0.32				42	pLKO_p-RPA32s33_002_FITC.jpg	3	0.03		shTrx1-1_p-RPA32s33_004_FITC.jpg	5	0.05		shTrxR1-3_p-RPA32s33_003_FITC.jpg				5	0.05		pLKO_CHK1i_p-RPA32s33_007_FITC.jpg				6	0.06			shTrx1-1_CHK1i_p-RPA32s33_009_FITC.jpg
		42	pLKO_gH2AX_002_TRITC.jpg	0.02		shTrx1_gH2AX_002_TRITC.jpg	0.09		shTrxR1_gH2AX_003_TRITC.jpg	0.08		pLKO+CHKi_gH2AX_002_TRITC.jpg	0.1		shTrx1+CHKi_gH2AX_002_TRITC.jpg	0.66		shTrxR1+CHki_gH2AX_003_TRITC.jpg	0.32				43	pLKO_p-RPA32s33_002_FITC.jpg	3	0.03		shTrx1-1_p-RPA32s33_004_FITC.jpg	5	0.05		shTrxR1-3_p-RPA32s33_003_FITC.jpg				5	0.05		pLKO_CHK1i_p-RPA32s33_007_FITC.jpg				6	0.06			shTrx1-1_CHK1i_p-RPA32s33_009_FITC.jpg
		43	pLKO_gH2AX_002_TRITC.jpg	0.02		shTrx1_gH2AX_002_TRITC.jpg	0.09		shTrxR1_gH2AX_003_TRITC.jpg	0.08		pLKO+CHKi_gH2AX_002_TRITC.jpg	0.1		shTrx1+CHKi_gH2AX_002_TRITC.jpg	0.66		shTrxR1+CHki_gH2AX_003_TRITC.jpg	0.33				44	pLKO_p-RPA32s33_002_FITC.jpg	3	0.03		shTrx1-1_p-RPA32s33_004_FITC.jpg	5	0.05		shTrxR1-3_p-RPA32s33_003_FITC.jpg				5	0.05		pLKO_CHK1i_p-RPA32s33_007_FITC.jpg				6	0.06			shTrx1-1_CHK1i_p-RPA32s33_009_FITC.jpg
		44	pLKO_gH2AX_002_TRITC.jpg	0.02		shTrx1_gH2AX_002_TRITC.jpg	0.09		shTrxR1_gH2AX_003_TRITC.jpg	0.08		pLKO+CHKi_gH2AX_002_TRITC.jpg	0.1		shTrx1+CHKi_gH2AX_002_TRITC.jpg	0.65		shTrxR1+CHki_gH2AX_003_TRITC.jpg	0.33				45	pLKO_p-RPA32s33_002_FITC.jpg	3	0.03		shTrx1-1_p-RPA32s33_004_FITC.jpg	5	0.05		shTrxR1-3_p-RPA32s33_003_FITC.jpg				5	0.05		pLKO_CHK1i_p-RPA32s33_007_FITC.jpg				6	0.06			shTrx1-1_CHK1i_p-RPA32s33_009_FITC.jpg
		45	pLKO_gH2AX_002_TRITC.jpg	0.02		shTrx1_gH2AX_002_TRITC.jpg	0.09		shTrxR1_gH2AX_003_TRITC.jpg	0.08		pLKO+CHKi_gH2AX_002_TRITC.jpg	0.1		shTrx1+CHKi_gH2AX_002_TRITC.jpg	0.65		shTrxR1+CHki_gH2AX_003_TRITC.jpg	0.33				46	pLKO_p-RPA32s33_002_FITC.jpg	3	0.03		shTrx1-1_p-RPA32s33_004_FITC.jpg	8	0.08		shTrxR1-3_p-RPA32s33_003_FITC.jpg				6	0.06		pLKO_CHK1i_p-RPA32s33_007_FITC.jpg				6	0.06			shTrx1-1_CHK1i_p-RPA32s33_009_FITC.jpg
		46	pLKO_gH2AX_002_TRITC.jpg	0.02		shTrx1_gH2AX_002_TRITC.jpg	0.09		shTrxR1_gH2AX_003_TRITC.jpg	0.08		pLKO+CHKi_gH2AX_002_TRITC.jpg	0.1		shTrx1+CHKi_gH2AX_002_TRITC.jpg	0.65		shTrxR1+CHki_gH2AX_003_TRITC.jpg	0.33				47	pLKO_p-RPA32s33_002_FITC.jpg	3	0.03		shTrx1-1_p-RPA32s33_004_FITC.jpg	8	0.08		shTrxR1-3_p-RPA32s33_003_FITC.jpg				6	0.06		pLKO_CHK1i_p-RPA32s33_007_FITC.jpg				6	0.06			shTrx1-1_CHK1i_p-RPA32s33_009_FITC.jpg
		47	pLKO_gH2AX_002_TRITC.jpg	0.02		shTrx1_gH2AX_002_TRITC.jpg	0.09		shTrxR1_gH2AX_003_TRITC.jpg	0.08		pLKO+CHKi_gH2AX_002_TRITC.jpg	0.1		shTrx1+CHKi_gH2AX_002_TRITC.jpg	0.64		shTrxR1+CHki_gH2AX_003_TRITC.jpg	0.33				48	pLKO_p-RPA32s33_002_FITC.jpg	3	0.03		shTrx1-1_p-RPA32s33_004_FITC.jpg	8	0.08		shTrxR1-3_p-RPA32s33_003_FITC.jpg				6	0.06		pLKO_CHK1i_p-RPA32s33_007_FITC.jpg				6	0.06			shTrx1-1_CHK1i_p-RPA32s33_009_FITC.jpg
		48	pLKO_gH2AX_002_TRITC.jpg	0.02		shTrx1_gH2AX_002_TRITC.jpg	0.09		shTrxR1_gH2AX_003_TRITC.jpg	0.08		pLKO+CHKi_gH2AX_002_TRITC.jpg	0.1		shTrx1+CHKi_gH2AX_002_TRITC.jpg	0.64		shTrxR1+CHki_gH2AX_003_TRITC.jpg	0.33				49	pLKO_p-RPA32s33_002_FITC.jpg	3	0.03		shTrx1-1_p-RPA32s33_004_FITC.jpg	8	0.08		shTrxR1-3_p-RPA32s33_003_FITC.jpg				6	0.06		pLKO_CHK1i_p-RPA32s33_007_FITC.jpg				6	0.06			shTrx1-1_CHK1i_p-RPA32s33_009_FITC.jpg
		49	pLKO_gH2AX_002_TRITC.jpg	0.02		shTrx1_gH2AX_002_TRITC.jpg	0.09		shTrxR1_gH2AX_003_TRITC.jpg	0.09		pLKO+CHKi_gH2AX_002_TRITC.jpg	0.1		shTrx1+CHKi_gH2AX_002_TRITC.jpg	0.64		shTrxR1+CHki_gH2AX_003_TRITC.jpg	0.33				50	pLKO_p-RPA32s33_002_FITC.jpg	3	0.03		shTrx1-1_p-RPA32s33_004_FITC.jpg	8	0.08		shTrxR1-3_p-RPA32s33_003_FITC.jpg				6	0.06		pLKO_CHK1i_p-RPA32s33_007_FITC.jpg				6	0.06			shTrx1-1_CHK1i_p-RPA32s33_009_FITC.jpg
		50	pLKO_gH2AX_002_TRITC.jpg	0.02		shTrx1_gH2AX_002_TRITC.jpg	0.09		shTrxR1_gH2AX_003_TRITC.jpg	0.09		pLKO+CHKi_gH2AX_002_TRITC.jpg	0.1		shTrx1+CHKi_gH2AX_002_TRITC.jpg	0.63		shTrxR1+CHki_gH2AX_003_TRITC.jpg	0.33				51	pLKO_p-RPA32s33_002_FITC.jpg	3	0.03		shTrx1-1_p-RPA32s33_004_FITC.jpg	8	0.08		shTrxR1-3_p-RPA32s33_003_FITC.jpg				6	0.06		pLKO_CHK1i_p-RPA32s33_007_FITC.jpg				6	0.06			shTrx1-1_CHK1i_p-RPA32s33_009_FITC.jpg
		51	pLKO_gH2AX_002_TRITC.jpg	0.02		shTrx1_gH2AX_002_TRITC.jpg	0.09		shTrxR1_gH2AX_003_TRITC.jpg	0.09		pLKO+CHKi_gH2AX_002_TRITC.jpg	0.1		shTrx1+CHKi_gH2AX_002_TRITC.jpg	0.63		shTrxR1+CHki_gH2AX_003_TRITC.jpg	0.33				52	pLKO_p-RPA32s33_002_FITC.jpg	3	0.03		shTrx1-1_p-RPA32s33_004_FITC.jpg	8	0.08		shTrxR1-3_p-RPA32s33_003_FITC.jpg				6	0.06		pLKO_CHK1i_p-RPA32s33_007_FITC.jpg				6	0.06			shTrx1-1_CHK1i_p-RPA32s33_009_FITC.jpg
		52	pLKO_gH2AX_002_TRITC.jpg	0.03		shTrx1_gH2AX_002_TRITC.jpg	0.09		shTrxR1_gH2AX_003_TRITC.jpg	0.09		pLKO+CHKi_gH2AX_002_TRITC.jpg	0.1		shTrx1+CHKi_gH2AX_002_TRITC.jpg	0.63		shTrxR1+CHki_gH2AX_003_TRITC.jpg	0.33				53	pLKO_p-RPA32s33_002_FITC.jpg	3	0.03		shTrx1-1_p-RPA32s33_004_FITC.jpg	8	0.08		shTrxR1-3_p-RPA32s33_003_FITC.jpg				6	0.06		pLKO_CHK1i_p-RPA32s33_007_FITC.jpg				7	0.07			shTrx1-1_CHK1i_p-RPA32s33_009_FITC.jpg
		53	pLKO_gH2AX_002_TRITC.jpg	0.03		shTrx1_gH2AX_002_TRITC.jpg	0.09		shTrxR1_gH2AX_003_TRITC.jpg	0.09		pLKO+CHKi_gH2AX_002_TRITC.jpg	0.1		shTrx1+CHKi_gH2AX_002_TRITC.jpg	0.62		shTrxR1+CHki_gH2AX_003_TRITC.jpg	0.33				54	pLKO_p-RPA32s33_002_FITC.jpg	3	0.03		shTrx1-1_p-RPA32s33_004_FITC.jpg	8	0.08		shTrxR1-3_p-RPA32s33_003_FITC.jpg				6	0.06		pLKO_CHK1i_p-RPA32s33_007_FITC.jpg				7	0.07			shTrx1-1_CHK1i_p-RPA32s33_009_FITC.jpg
		54	pLKO_gH2AX_002_TRITC.jpg	0.03		shTrx1_gH2AX_002_TRITC.jpg	0.09		shTrxR1_gH2AX_003_TRITC.jpg	0.09		pLKO+CHKi_gH2AX_002_TRITC.jpg	0.1		shTrx1+CHKi_gH2AX_002_TRITC.jpg	0.62		shTrxR1+CHki_gH2AX_003_TRITC.jpg	0.34				55	pLKO_p-RPA32s33_002_FITC.jpg	3	0.03		shTrx1-1_p-RPA32s33_004_FITC.jpg	8	0.08		shTrxR1-3_p-RPA32s33_003_FITC.jpg				6	0.06		pLKO_CHK1i_p-RPA32s33_007_FITC.jpg				7	0.07			shTrx1-1_CHK1i_p-RPA32s33_009_FITC.jpg
		55	pLKO_gH2AX_002_TRITC.jpg	0.03		shTrx1_gH2AX_002_TRITC.jpg	0.09		shTrxR1_gH2AX_003_TRITC.jpg	0.09		pLKO+CHKi_gH2AX_002_TRITC.jpg	0.1		shTrx1+CHKi_gH2AX_002_TRITC.jpg	0.61		shTrxR1+CHki_gH2AX_003_TRITC.jpg	0.34				56	pLKO_p-RPA32s33_002_FITC.jpg	3	0.03		shTrx1-1_p-RPA32s33_004_FITC.jpg	8	0.08		shTrxR1-3_p-RPA32s33_003_FITC.jpg				6	0.06		pLKO_CHK1i_p-RPA32s33_007_FITC.jpg				7	0.07			shTrx1-1_CHK1i_p-RPA32s33_009_FITC.jpg
		56	pLKO_gH2AX_002_TRITC.jpg	0.03		shTrx1_gH2AX_002_TRITC.jpg	0.09		shTrxR1_gH2AX_003_TRITC.jpg	0.09		pLKO+CHKi_gH2AX_002_TRITC.jpg	0.1		shTrx1+CHKi_gH2AX_002_TRITC.jpg	0.61		shTrxR1+CHki_gH2AX_003_TRITC.jpg	0.34				57	pLKO_p-RPA32s33_002_FITC.jpg	3	0.03		shTrx1-1_p-RPA32s33_004_FITC.jpg	8	0.08		shTrxR1-3_p-RPA32s33_003_FITC.jpg				6	0.06		pLKO_CHK1i_p-RPA32s33_007_FITC.jpg				7	0.07			shTrx1-1_CHK1i_p-RPA32s33_009_FITC.jpg
		57	pLKO_gH2AX_002_TRITC.jpg	0.03		shTrx1_gH2AX_002_TRITC.jpg	0.09		shTrxR1_gH2AX_003_TRITC.jpg	0.09		pLKO+CHKi_gH2AX_002_TRITC.jpg	0.1		shTrx1+CHKi_gH2AX_002_TRITC.jpg	0.61		shTrxR1+CHki_gH2AX_003_TRITC.jpg	0.35				58	pLKO_p-RPA32s33_002_FITC.jpg	3	0.03		shTrx1-1_p-RPA32s33_004_FITC.jpg	8	0.08		shTrxR1-3_p-RPA32s33_003_FITC.jpg				6	0.06		pLKO_CHK1i_p-RPA32s33_007_FITC.jpg				7	0.07			shTrx1-1_CHK1i_p-RPA32s33_009_FITC.jpg
		58	pLKO_gH2AX_002_TRITC.jpg	0.03		shTrx1_gH2AX_002_TRITC.jpg	0.09		shTrxR1_gH2AX_003_TRITC.jpg	0.09		pLKO+CHKi_gH2AX_002_TRITC.jpg	0.1		shTrx1+CHKi_gH2AX_002_TRITC.jpg	0.61		shTrxR1+CHki_gH2AX_003_TRITC.jpg	0.35				59	pLKO_p-RPA32s33_002_FITC.jpg	3	0.03		shTrx1-1_p-RPA32s33_004_FITC.jpg	8	0.08		shTrxR1-3_p-RPA32s33_003_FITC.jpg				6	0.06		pLKO_CHK1i_p-RPA32s33_007_FITC.jpg				7	0.07			shTrx1-1_CHK1i_p-RPA32s33_009_FITC.jpg
		59	pLKO_gH2AX_002_TRITC.jpg	0.03		shTrx1_gH2AX_002_TRITC.jpg	0.09		shTrxR1_gH2AX_003_TRITC.jpg	0.09		pLKO+CHKi_gH2AX_002_TRITC.jpg	0.1		shTrx1+CHKi_gH2AX_002_TRITC.jpg	0.6		shTrxR1+CHki_gH2AX_003_TRITC.jpg	0.35				60	pLKO_p-RPA32s33_002_FITC.jpg	3	0.03		shTrx1-1_p-RPA32s33_004_FITC.jpg	8	0.08		shTrxR1-3_p-RPA32s33_003_FITC.jpg				6	0.06		pLKO_CHK1i_p-RPA32s33_007_FITC.jpg				7	0.07			shTrx1-1_CHK1i_p-RPA32s33_009_FITC.jpg
		60	pLKO_gH2AX_002_TRITC.jpg	0.03		shTrx1_gH2AX_002_TRITC.jpg	0.09		shTrxR1_gH2AX_003_TRITC.jpg	0.09		pLKO+CHKi_gH2AX_002_TRITC.jpg	0.1		shTrx1+CHKi_gH2AX_002_TRITC.jpg	0.6		shTrxR1+CHki_gH2AX_003_TRITC.jpg	0.35				61	pLKO_p-RPA32s33_002_FITC.jpg	3	0.03		shTrx1-1_p-RPA32s33_004_FITC.jpg	8	0.08		shTrxR1-3_p-RPA32s33_003_FITC.jpg				6	0.06		pLKO_CHK1i_p-RPA32s33_007_FITC.jpg				7	0.07			shTrx1-1_CHK1i_p-RPA32s33_009_FITC.jpg
		61	pLKO_gH2AX_002_TRITC.jpg	0.03		shTrx1_gH2AX_002_TRITC.jpg	0.09		shTrxR1_gH2AX_003_TRITC.jpg	0.09		pLKO+CHKi_gH2AX_002_TRITC.jpg	0.1		shTrx1+CHKi_gH2AX_002_TRITC.jpg	0.6		shTrxR1+CHki_gH2AX_003_TRITC.jpg	0.35				62	pLKO_p-RPA32s33_002_FITC.jpg	4	0.04		shTrx1-1_p-RPA32s33_004_FITC.jpg	8	0.08		shTrxR1-3_p-RPA32s33_003_FITC.jpg				6	0.06		pLKO_CHK1i_p-RPA32s33_007_FITC.jpg				7	0.07			shTrx1-1_CHK1i_p-RPA32s33_009_FITC.jpg
		62	pLKO_gH2AX_002_TRITC.jpg	0.03		shTrx1_gH2AX_002_TRITC.jpg	0.09		shTrxR1_gH2AX_003_TRITC.jpg	0.09		pLKO+CHKi_gH2AX_002_TRITC.jpg	0.1		shTrx1+CHKi_gH2AX_002_TRITC.jpg	0.59		shTrxR1+CHki_gH2AX_003_TRITC.jpg	0.36				63	pLKO_p-RPA32s33_002_FITC.jpg	4	0.04		shTrx1-1_p-RPA32s33_004_FITC.jpg	8	0.08		shTrxR1-3_p-RPA32s33_003_FITC.jpg				6	0.06		pLKO_CHK1i_p-RPA32s33_007_FITC.jpg				7	0.07			shTrx1-1_CHK1i_p-RPA32s33_009_FITC.jpg
		63	pLKO_gH2AX_002_TRITC.jpg	0.03		shTrx1_gH2AX_002_TRITC.jpg	0.09		shTrxR1_gH2AX_003_TRITC.jpg	0.09		pLKO+CHKi_gH2AX_002_TRITC.jpg	0.1		shTrx1+CHKi_gH2AX_002_TRITC.jpg	0.58		shTrxR1+CHki_gH2AX_003_TRITC.jpg	0.36				64	pLKO_p-RPA32s33_002_FITC.jpg	4	0.04		shTrx1-1_p-RPA32s33_004_FITC.jpg	8	0.08		shTrxR1-3_p-RPA32s33_003_FITC.jpg				6	0.06		pLKO_CHK1i_p-RPA32s33_007_FITC.jpg				7	0.07			shTrx1-1_CHK1i_p-RPA32s33_009_FITC.jpg
		64	pLKO_gH2AX_002_TRITC.jpg	0.03		shTrx1_gH2AX_002_TRITC.jpg	0.09		shTrxR1_gH2AX_003_TRITC.jpg	0.09		pLKO+CHKi_gH2AX_002_TRITC.jpg	0.1		shTrx1+CHKi_gH2AX_002_TRITC.jpg	0.58		shTrxR1+CHki_gH2AX_003_TRITC.jpg	0.36				65	pLKO_p-RPA32s33_002_FITC.jpg	4	0.04		shTrx1-1_p-RPA32s33_004_FITC.jpg	8	0.08		shTrxR1-3_p-RPA32s33_003_FITC.jpg				6	0.06		pLKO_CHK1i_p-RPA32s33_007_FITC.jpg				7	0.07			shTrx1-1_CHK1i_p-RPA32s33_009_FITC.jpg
		65	pLKO_gH2AX_002_TRITC.jpg	0.03		shTrx1_gH2AX_002_TRITC.jpg	0.09		shTrxR1_gH2AX_003_TRITC.jpg	0.09		pLKO+CHKi_gH2AX_002_TRITC.jpg	0.1		shTrx1+CHKi_gH2AX_002_TRITC.jpg	0.58		shTrxR1+CHki_gH2AX_003_TRITC.jpg	0.36				66	pLKO_p-RPA32s33_002_FITC.jpg	4	0.04		shTrx1-1_p-RPA32s33_004_FITC.jpg	9	0.09		shTrxR1-3_p-RPA32s33_003_FITC.jpg				6	0.06		pLKO_CHK1i_p-RPA32s33_007_FITC.jpg				7	0.07			shTrx1-1_CHK1i_p-RPA32s33_009_FITC.jpg
		66	pLKO_gH2AX_002_TRITC.jpg	0.03		shTrx1_gH2AX_002_TRITC.jpg	0.09		shTrxR1_gH2AX_003_TRITC.jpg	0.09		pLKO+CHKi_gH2AX_002_TRITC.jpg	0.1		shTrx1+CHKi_gH2AX_002_TRITC.jpg	0.58		shTrxR1+CHki_gH2AX_003_TRITC.jpg	0.36				67	pLKO_p-RPA32s33_002_FITC.jpg	4	0.04		shTrx1-1_p-RPA32s33_004_FITC.jpg	9	0.09		shTrxR1-3_p-RPA32s33_003_FITC.jpg				6	0.06		pLKO_CHK1i_p-RPA32s33_007_FITC.jpg				7	0.07			shTrx1-1_CHK1i_p-RPA32s33_009_FITC.jpg
		67	pLKO_gH2AX_002_TRITC.jpg	0.03		shTrx1_gH2AX_002_TRITC.jpg	0.09		shTrxR1_gH2AX_003_TRITC.jpg	0.09		pLKO+CHKi_gH2AX_002_TRITC.jpg	0.1		shTrx1+CHKi_gH2AX_002_TRITC.jpg	0.57		shTrxR1+CHki_gH2AX_003_TRITC.jpg	0.36				68	pLKO_p-RPA32s33_002_FITC.jpg	4	0.04		shTrx1-1_p-RPA32s33_004_FITC.jpg	9	0.09		shTrxR1-3_p-RPA32s33_003_FITC.jpg				6	0.06		pLKO_CHK1i_p-RPA32s33_007_FITC.jpg				7	0.07			shTrx1-1_CHK1i_p-RPA32s33_009_FITC.jpg
		68	pLKO_gH2AX_002_TRITC.jpg	0.03		shTrx1_gH2AX_002_TRITC.jpg	0.09		shTrxR1_gH2AX_003_TRITC.jpg	0.09		pLKO+CHKi_gH2AX_002_TRITC.jpg	0.1		shTrx1+CHKi_gH2AX_002_TRITC.jpg	0.57		shTrxR1+CHki_gH2AX_003_TRITC.jpg	0.36				69	pLKO_p-RPA32s33_002_FITC.jpg	4	0.04		shTrx1-1_p-RPA32s33_004_FITC.jpg	9	0.09		shTrxR1-3_p-RPA32s33_003_FITC.jpg				7	0.07		pLKO_CHK1i_p-RPA32s33_007_FITC.jpg				7	0.07			shTrx1-1_CHK1i_p-RPA32s33_009_FITC.jpg
		69	pLKO_gH2AX_002_TRITC.jpg	0.03		shTrx1_gH2AX_002_TRITC.jpg	0.09		shTrxR1_gH2AX_003_TRITC.jpg	0.09		pLKO+CHKi_gH2AX_002_TRITC.jpg	0.1		shTrx1+CHKi_gH2AX_002_TRITC.jpg	0.57		shTrxR1+CHki_gH2AX_003_TRITC.jpg	0.37				70	pLKO_p-RPA32s33_002_FITC.jpg	4	0.04		shTrx1-1_p-RPA32s33_004_FITC.jpg	9	0.09		shTrxR1-3_p-RPA32s33_003_FITC.jpg				7	0.07		pLKO_CHK1i_p-RPA32s33_007_FITC.jpg				7	0.07			shTrx1-1_CHK1i_p-RPA32s33_009_FITC.jpg
		70	pLKO_gH2AX_002_TRITC.jpg	0.03		shTrx1_gH2AX_002_TRITC.jpg	0.09		shTrxR1_gH2AX_003_TRITC.jpg	0.1		pLKO+CHKi_gH2AX_002_TRITC.jpg	0.1		shTrx1+CHKi_gH2AX_002_TRITC.jpg	0.57		shTrxR1+CHki_gH2AX_003_TRITC.jpg	0.38				71	pLKO_p-RPA32s33_002_FITC.jpg	4	0.04		shTrx1-1_p-RPA32s33_004_FITC.jpg	9	0.09		shTrxR1-3_p-RPA32s33_003_FITC.jpg				7	0.07		pLKO_CHK1i_p-RPA32s33_007_FITC.jpg				7	0.07			shTrx1-1_CHK1i_p-RPA32s33_009_FITC.jpg
		71	pLKO_gH2AX_002_TRITC.jpg	0.03		shTrx1_gH2AX_002_TRITC.jpg	0.09		shTrxR1_gH2AX_003_TRITC.jpg	0.1		pLKO+CHKi_gH2AX_002_TRITC.jpg	0.1		shTrx1+CHKi_gH2AX_002_TRITC.jpg	0.57		shTrxR1+CHki_gH2AX_003_TRITC.jpg	0.38				72	pLKO_p-RPA32s33_002_FITC.jpg	4	0.04		shTrx1-1_p-RPA32s33_004_FITC.jpg	9	0.09		shTrxR1-3_p-RPA32s33_003_FITC.jpg				7	0.07		pLKO_CHK1i_p-RPA32s33_007_FITC.jpg				7	0.07			shTrx1-1_CHK1i_p-RPA32s33_009_FITC.jpg
		72	pLKO_gH2AX_002_TRITC.jpg	0.03		shTrx1_gH2AX_002_TRITC.jpg	0.09		shTrxR1_gH2AX_003_TRITC.jpg	0.1		pLKO+CHKi_gH2AX_002_TRITC.jpg	0.1		shTrx1+CHKi_gH2AX_002_TRITC.jpg	0.56		shTrxR1+CHki_gH2AX_003_TRITC.jpg	0.38				73	pLKO_p-RPA32s33_002_FITC.jpg	4	0.04		shTrx1-1_p-RPA32s33_004_FITC.jpg	9	0.09		shTrxR1-3_p-RPA32s33_003_FITC.jpg				7	0.07		pLKO_CHK1i_p-RPA32s33_007_FITC.jpg				7	0.07			shTrx1-1_CHK1i_p-RPA32s33_009_FITC.jpg
		73	pLKO_gH2AX_002_TRITC.jpg	0.03		shTrx1_gH2AX_002_TRITC.jpg	0.09		shTrxR1_gH2AX_003_TRITC.jpg	0.1		pLKO+CHKi_gH2AX_002_TRITC.jpg	0.1		shTrx1+CHKi_gH2AX_002_TRITC.jpg	0.56		shTrxR1+CHki_gH2AX_003_TRITC.jpg	0.38				74	pLKO_p-RPA32s33_002_FITC.jpg	4	0.04		shTrx1-1_p-RPA32s33_004_FITC.jpg	9	0.09		shTrxR1-3_p-RPA32s33_003_FITC.jpg				7	0.07		pLKO_CHK1i_p-RPA32s33_007_FITC.jpg				7	0.07			shTrx1-1_CHK1i_p-RPA32s33_009_FITC.jpg
		74	pLKO_gH2AX_002_TRITC.jpg	0.03		shTrx1_gH2AX_002_TRITC.jpg	0.09		shTrxR1_gH2AX_003_TRITC.jpg	0.1		pLKO+CHKi_gH2AX_002_TRITC.jpg	0.1		shTrx1+CHKi_gH2AX_002_TRITC.jpg	0.56		shTrxR1+CHki_gH2AX_003_TRITC.jpg	0.38				75	pLKO_p-RPA32s33_002_FITC.jpg	4	0.04		shTrx1-1_p-RPA32s33_004_FITC.jpg	9	0.09		shTrxR1-3_p-RPA32s33_003_FITC.jpg				7	0.07		pLKO_CHK1i_p-RPA32s33_007_FITC.jpg				7	0.07			shTrx1-1_CHK1i_p-RPA32s33_009_FITC.jpg
		75	pLKO_gH2AX_002_TRITC.jpg	0.03		shTrx1_gH2AX_002_TRITC.jpg	0.09		shTrxR1_gH2AX_003_TRITC.jpg	0.1		pLKO+CHKi_gH2AX_002_TRITC.jpg	0.1		shTrx1+CHKi_gH2AX_002_TRITC.jpg	0.55		shTrxR1+CHki_gH2AX_003_TRITC.jpg	0.38				76	pLKO_p-RPA32s33_002_FITC.jpg	4	0.04		shTrx1-1_p-RPA32s33_004_FITC.jpg	9	0.09		shTrxR1-3_p-RPA32s33_003_FITC.jpg				7	0.07		pLKO_CHK1i_p-RPA32s33_007_FITC.jpg				7	0.07			shTrx1-1_CHK1i_p-RPA32s33_009_FITC.jpg
		76	pLKO_gH2AX_002_TRITC.jpg	0.03		shTrx1_gH2AX_002_TRITC.jpg	0.09		shTrxR1_gH2AX_003_TRITC.jpg	0.1		pLKO+CHKi_gH2AX_002_TRITC.jpg	0.1		shTrx1+CHKi_gH2AX_002_TRITC.jpg	0.55		shTrxR1+CHki_gH2AX_003_TRITC.jpg	0.38				77	pLKO_p-RPA32s33_002_FITC.jpg	4	0.04		shTrx1-1_p-RPA32s33_004_FITC.jpg	9	0.09		shTrxR1-3_p-RPA32s33_003_FITC.jpg				7	0.07		pLKO_CHK1i_p-RPA32s33_007_FITC.jpg				7	0.07			shTrx1-1_CHK1i_p-RPA32s33_009_FITC.jpg
		77	pLKO_gH2AX_002_TRITC.jpg	0.03		shTrx1_gH2AX_002_TRITC.jpg	0.09		shTrxR1_gH2AX_003_TRITC.jpg	0.1		pLKO+CHKi_gH2AX_002_TRITC.jpg	0.1		shTrx1+CHKi_gH2AX_002_TRITC.jpg	0.55		shTrxR1+CHki_gH2AX_003_TRITC.jpg	0.38				78	pLKO_p-RPA32s33_002_FITC.jpg	4	0.04		shTrx1-1_p-RPA32s33_004_FITC.jpg	9	0.09		shTrxR1-3_p-RPA32s33_003_FITC.jpg				7	0.07		pLKO_CHK1i_p-RPA32s33_007_FITC.jpg				7	0.07			shTrx1-1_CHK1i_p-RPA32s33_009_FITC.jpg
		78	pLKO_gH2AX_002_TRITC.jpg	0.03		shTrx1_gH2AX_002_TRITC.jpg	0.09		shTrxR1_gH2AX_003_TRITC.jpg	0.1		pLKO+CHKi_gH2AX_002_TRITC.jpg	0.1		shTrx1+CHKi_gH2AX_002_TRITC.jpg	0.55		shTrxR1+CHki_gH2AX_003_TRITC.jpg	0.38				79	pLKO_p-RPA32s33_002_FITC.jpg	4	0.04		shTrx1-1_p-RPA32s33_004_FITC.jpg	9	0.09		shTrxR1-3_p-RPA32s33_003_FITC.jpg				7	0.07		pLKO_CHK1i_p-RPA32s33_007_FITC.jpg				7	0.07			shTrx1-1_CHK1i_p-RPA32s33_009_FITC.jpg
		79	pLKO_gH2AX_002_TRITC.jpg	0.03		shTrx1_gH2AX_002_TRITC.jpg	0.09		shTrxR1_gH2AX_003_TRITC.jpg	0.1		pLKO+CHKi_gH2AX_002_TRITC.jpg	0.1		shTrx1+CHKi_gH2AX_002_TRITC.jpg	0.55		shTrxR1+CHki_gH2AX_003_TRITC.jpg	0.38				80	pLKO_p-RPA32s33_002_FITC.jpg	4	0.04		shTrx1-1_p-RPA32s33_004_FITC.jpg	9	0.09		shTrxR1-3_p-RPA32s33_003_FITC.jpg				8	0.08		pLKO_CHK1i_p-RPA32s33_007_FITC.jpg				7	0.07			shTrx1-1_CHK1i_p-RPA32s33_009_FITC.jpg
		80	pLKO_gH2AX_002_TRITC.jpg	0.03		shTrx1_gH2AX_002_TRITC.jpg	0.09		shTrxR1_gH2AX_003_TRITC.jpg	0.1		pLKO+CHKi_gH2AX_002_TRITC.jpg	0.1		shTrx1+CHKi_gH2AX_002_TRITC.jpg	0.55		shTrxR1+CHki_gH2AX_003_TRITC.jpg	0.38				81	pLKO_p-RPA32s33_002_FITC.jpg	4	0.04		shTrx1-1_p-RPA32s33_004_FITC.jpg	9	0.09		shTrxR1-3_p-RPA32s33_003_FITC.jpg				8	0.08		pLKO_CHK1i_p-RPA32s33_007_FITC.jpg				7	0.07			shTrx1-1_CHK1i_p-RPA32s33_009_FITC.jpg
		81	pLKO_gH2AX_002_TRITC.jpg	0.03		shTrx1_gH2AX_002_TRITC.jpg	0.09		shTrxR1_gH2AX_003_TRITC.jpg	0.1		pLKO+CHKi_gH2AX_002_TRITC.jpg	0.1		shTrx1+CHKi_gH2AX_002_TRITC.jpg	0.55		shTrxR1+CHki_gH2AX_003_TRITC.jpg	0.38				82	pLKO_p-RPA32s33_002_FITC.jpg	4	0.04		shTrx1-1_p-RPA32s33_004_FITC.jpg	9	0.09		shTrxR1-3_p-RPA32s33_003_FITC.jpg				8	0.08		pLKO_CHK1i_p-RPA32s33_007_FITC.jpg				7	0.07			shTrx1-1_CHK1i_p-RPA32s33_009_FITC.jpg
		82	pLKO_gH2AX_002_TRITC.jpg	0.03		shTrx1_gH2AX_002_TRITC.jpg	0.09		shTrxR1_gH2AX_003_TRITC.jpg	0.1		pLKO+CHKi_gH2AX_002_TRITC.jpg	0.1		shTrx1+CHKi_gH2AX_002_TRITC.jpg	0.54		shTrxR1+CHki_gH2AX_003_TRITC.jpg	0.38				83	pLKO_p-RPA32s33_002_FITC.jpg	4	0.04		shTrx1-1_p-RPA32s33_004_FITC.jpg	9	0.09		shTrxR1-3_p-RPA32s33_003_FITC.jpg				8	0.08		pLKO_CHK1i_p-RPA32s33_007_FITC.jpg				8	0.08			shTrx1-1_CHK1i_p-RPA32s33_009_FITC.jpg
		83	pLKO_gH2AX_002_TRITC.jpg	0.03		shTrx1_gH2AX_002_TRITC.jpg	0.09		shTrxR1_gH2AX_003_TRITC.jpg	0.1		pLKO+CHKi_gH2AX_002_TRITC.jpg	0.1		shTrx1+CHKi_gH2AX_002_TRITC.jpg	0.54		shTrxR1+CHki_gH2AX_003_TRITC.jpg	0.38				84	pLKO_p-RPA32s33_002_FITC.jpg	4	0.04		shTrx1-1_p-RPA32s33_004_FITC.jpg	9	0.09		shTrxR1-3_p-RPA32s33_003_FITC.jpg				8	0.08		pLKO_CHK1i_p-RPA32s33_007_FITC.jpg				8	0.08			shTrx1-1_CHK1i_p-RPA32s33_009_FITC.jpg
		84	pLKO_gH2AX_002_TRITC.jpg	0.03		shTrx1_gH2AX_002_TRITC.jpg	0.09		shTrxR1_gH2AX_003_TRITC.jpg	0.1		pLKO+CHKi_gH2AX_002_TRITC.jpg	0.1		shTrx1+CHKi_gH2AX_002_TRITC.jpg	0.54		shTrxR1+CHki_gH2AX_003_TRITC.jpg	0.38				85	pLKO_p-RPA32s33_002_FITC.jpg	4	0.04		shTrx1-1_p-RPA32s33_004_FITC.jpg	9	0.09		shTrxR1-3_p-RPA32s33_003_FITC.jpg				8	0.08		pLKO_CHK1i_p-RPA32s33_007_FITC.jpg				8	0.08			shTrx1-1_CHK1i_p-RPA32s33_009_FITC.jpg
		85	pLKO_gH2AX_002_TRITC.jpg	0.03		shTrx1_gH2AX_002_TRITC.jpg	0.09		shTrxR1_gH2AX_003_TRITC.jpg	0.1		pLKO+CHKi_gH2AX_002_TRITC.jpg	0.1		shTrx1+CHKi_gH2AX_002_TRITC.jpg	0.54		shTrxR1+CHki_gH2AX_003_TRITC.jpg	0.38				86	pLKO_p-RPA32s33_002_FITC.jpg	4	0.04		shTrx1-1_p-RPA32s33_004_FITC.jpg	9	0.09		shTrxR1-3_p-RPA32s33_003_FITC.jpg				8	0.08		pLKO_CHK1i_p-RPA32s33_007_FITC.jpg				8	0.08			shTrx1-1_CHK1i_p-RPA32s33_009_FITC.jpg
		86	pLKO_gH2AX_002_TRITC.jpg	0.04		shTrx1_gH2AX_002_TRITC.jpg	0.09		shTrxR1_gH2AX_003_TRITC.jpg	0.1		pLKO+CHKi_gH2AX_002_TRITC.jpg	0.1		shTrx1+CHKi_gH2AX_002_TRITC.jpg	0.53		shTrxR1+CHki_gH2AX_003_TRITC.jpg	0.38				87	pLKO_p-RPA32s33_002_FITC.jpg	4	0.04		shTrx1-1_p-RPA32s33_004_FITC.jpg	9	0.09		shTrxR1-3_p-RPA32s33_003_FITC.jpg				8	0.08		pLKO_CHK1i_p-RPA32s33_007_FITC.jpg				8	0.08			shTrx1-1_CHK1i_p-RPA32s33_009_FITC.jpg
		87	pLKO_gH2AX_002_TRITC.jpg	0.04		shTrx1_gH2AX_002_TRITC.jpg	0.09		shTrxR1_gH2AX_003_TRITC.jpg	0.1		pLKO+CHKi_gH2AX_002_TRITC.jpg	0.1		shTrx1+CHKi_gH2AX_002_TRITC.jpg	0.53		shTrxR1+CHki_gH2AX_003_TRITC.jpg	0.38				88	pLKO_p-RPA32s33_002_FITC.jpg	4	0.04		shTrx1-1_p-RPA32s33_004_FITC.jpg	9	0.09		shTrxR1-3_p-RPA32s33_003_FITC.jpg				8	0.08		pLKO_CHK1i_p-RPA32s33_007_FITC.jpg				8	0.08			shTrx1-1_CHK1i_p-RPA32s33_009_FITC.jpg
		88	pLKO_gH2AX_002_TRITC.jpg	0.04		shTrx1_gH2AX_002_TRITC.jpg	0.09		shTrxR1_gH2AX_003_TRITC.jpg	0.1		pLKO+CHKi_gH2AX_002_TRITC.jpg	0.1		shTrx1+CHKi_gH2AX_002_TRITC.jpg	0.53		shTrxR1+CHki_gH2AX_003_TRITC.jpg	0.38				89	pLKO_p-RPA32s33_002_FITC.jpg	4	0.04		shTrx1-1_p-RPA32s33_004_FITC.jpg	9	0.09		shTrxR1-3_p-RPA32s33_003_FITC.jpg				8	0.08		pLKO_CHK1i_p-RPA32s33_007_FITC.jpg				8	0.08			shTrx1-1_CHK1i_p-RPA32s33_009_FITC.jpg
		89	pLKO_gH2AX_002_TRITC.jpg	0.04		shTrx1_gH2AX_002_TRITC.jpg	0.09		shTrxR1_gH2AX_003_TRITC.jpg	0.1		pLKO+CHKi_gH2AX_002_TRITC.jpg	0.1		shTrx1+CHKi_gH2AX_002_TRITC.jpg	0.52		shTrxR1+CHki_gH2AX_003_TRITC.jpg	0.38				90	pLKO_p-RPA32s33_002_FITC.jpg	4	0.04		shTrx1-1_p-RPA32s33_004_FITC.jpg	9	0.09		shTrxR1-3_p-RPA32s33_003_FITC.jpg				8	0.08		pLKO_CHK1i_p-RPA32s33_007_FITC.jpg				8	0.08			shTrx1-1_CHK1i_p-RPA32s33_009_FITC.jpg
		90	pLKO_gH2AX_002_TRITC.jpg	0.04		shTrx1_gH2AX_002_TRITC.jpg	0.09		shTrxR1_gH2AX_003_TRITC.jpg	0.1		pLKO+CHKi_gH2AX_002_TRITC.jpg	0.1		shTrx1+CHKi_gH2AX_002_TRITC.jpg	0.52		shTrxR1+CHki_gH2AX_003_TRITC.jpg	0.38				91	pLKO_p-RPA32s33_002_FITC.jpg	4	0.04		shTrx1-1_p-RPA32s33_004_FITC.jpg	9	0.09		shTrxR1-3_p-RPA32s33_003_FITC.jpg				8	0.08		pLKO_CHK1i_p-RPA32s33_007_FITC.jpg				8	0.08			shTrx1-1_CHK1i_p-RPA32s33_009_FITC.jpg
		91	pLKO_gH2AX_002_TRITC.jpg	0.04		shTrx1_gH2AX_002_TRITC.jpg	0.09		shTrxR1_gH2AX_003_TRITC.jpg	0.1		pLKO+CHKi_gH2AX_002_TRITC.jpg	0.1		shTrx1+CHKi_gH2AX_002_TRITC.jpg	0.52		shTrxR1+CHki_gH2AX_003_TRITC.jpg	0.39				92	pLKO_p-RPA32s33_002_FITC.jpg	4	0.04		shTrx1-1_p-RPA32s33_004_FITC.jpg	9	0.09		shTrxR1-3_p-RPA32s33_003_FITC.jpg				8	0.08		pLKO_CHK1i_p-RPA32s33_007_FITC.jpg				8	0.08			shTrx1-1_CHK1i_p-RPA32s33_009_FITC.jpg
		92	pLKO_gH2AX_002_TRITC.jpg	0.04		shTrx1_gH2AX_002_TRITC.jpg	0.09		shTrxR1_gH2AX_003_TRITC.jpg	0.1		pLKO+CHKi_gH2AX_002_TRITC.jpg	0.1		shTrx1+CHKi_gH2AX_002_TRITC.jpg	0.51		shTrxR1+CHki_gH2AX_003_TRITC.jpg	0.39				93	pLKO_p-RPA32s33_002_FITC.jpg	4	0.04		shTrx1-1_p-RPA32s33_004_FITC.jpg	9	0.09		shTrxR1-3_p-RPA32s33_003_FITC.jpg				8	0.08		pLKO_CHK1i_p-RPA32s33_007_FITC.jpg				8	0.08			shTrx1-1_CHK1i_p-RPA32s33_009_FITC.jpg
		93	pLKO_gH2AX_002_TRITC.jpg	0.04		shTrx1_gH2AX_002_TRITC.jpg	0.09		shTrxR1_gH2AX_003_TRITC.jpg	0.1		pLKO+CHKi_gH2AX_002_TRITC.jpg	0.1		shTrx1+CHKi_gH2AX_002_TRITC.jpg	0.51		shTrxR1+CHki_gH2AX_003_TRITC.jpg	0.39				94	pLKO_p-RPA32s33_002_FITC.jpg	4	0.04		shTrx1-1_p-RPA32s33_004_FITC.jpg	9	0.09		shTrxR1-3_p-RPA32s33_003_FITC.jpg				8	0.08		pLKO_CHK1i_p-RPA32s33_007_FITC.jpg				8	0.08			shTrx1-1_CHK1i_p-RPA32s33_009_FITC.jpg
		94	pLKO_gH2AX_002_TRITC.jpg	0.04		shTrx1_gH2AX_002_TRITC.jpg	0.09		shTrxR1_gH2AX_003_TRITC.jpg	0.1		pLKO+CHKi_gH2AX_002_TRITC.jpg	0.1		shTrx1+CHKi_gH2AX_002_TRITC.jpg	0.51		shTrxR1+CHki_gH2AX_003_TRITC.jpg	0.39				95	pLKO_p-RPA32s33_002_FITC.jpg	4	0.04		shTrx1-1_p-RPA32s33_004_FITC.jpg	9	0.09		shTrxR1-3_p-RPA32s33_003_FITC.jpg				8	0.08		pLKO_CHK1i_p-RPA32s33_007_FITC.jpg				8	0.08			shTrx1-1_CHK1i_p-RPA32s33_009_FITC.jpg
		95	pLKO_gH2AX_002_TRITC.jpg	0.04		shTrx1_gH2AX_002_TRITC.jpg	0.09		shTrxR1_gH2AX_003_TRITC.jpg	0.11		pLKO+CHKi_gH2AX_002_TRITC.jpg	0.1		shTrx1+CHKi_gH2AX_002_TRITC.jpg	0.51		shTrxR1+CHki_gH2AX_003_TRITC.jpg	0.39				96	pLKO_p-RPA32s33_002_FITC.jpg	4	0.04		shTrx1-1_p-RPA32s33_004_FITC.jpg	9	0.09		shTrxR1-3_p-RPA32s33_003_FITC.jpg				8	0.08		pLKO_CHK1i_p-RPA32s33_007_FITC.jpg				8	0.08			shTrx1-1_CHK1i_p-RPA32s33_009_FITC.jpg
		96	pLKO_gH2AX_002_TRITC.jpg	0.04		shTrx1_gH2AX_002_TRITC.jpg	0.09		shTrxR1_gH2AX_003_TRITC.jpg	0.11		pLKO+CHKi_gH2AX_002_TRITC.jpg	0.1		shTrx1+CHKi_gH2AX_002_TRITC.jpg	0.5		shTrxR1+CHki_gH2AX_003_TRITC.jpg	0.39				97	pLKO_p-RPA32s33_002_FITC.jpg	4	0.04		shTrx1-1_p-RPA32s33_004_FITC.jpg	9	0.09		shTrxR1-3_p-RPA32s33_003_FITC.jpg				8	0.08		pLKO_CHK1i_p-RPA32s33_007_FITC.jpg				8	0.08			shTrx1-1_CHK1i_p-RPA32s33_009_FITC.jpg
		97	pLKO_gH2AX_002_TRITC.jpg	0.04		shTrx1_gH2AX_002_TRITC.jpg	0.09		shTrxR1_gH2AX_003_TRITC.jpg	0.11		pLKO+CHKi_gH2AX_002_TRITC.jpg	0.1		shTrx1+CHKi_gH2AX_002_TRITC.jpg	0.5		shTrxR1+CHki_gH2AX_003_TRITC.jpg	0.39				98	pLKO_p-RPA32s33_002_FITC.jpg	4	0.04		shTrx1-1_p-RPA32s33_004_FITC.jpg	9	0.09		shTrxR1-3_p-RPA32s33_003_FITC.jpg				9	0.09		pLKO_CHK1i_p-RPA32s33_007_FITC.jpg				8	0.08			shTrx1-1_CHK1i_p-RPA32s33_009_FITC.jpg
		98	pLKO_gH2AX_002_TRITC.jpg	0.04		shTrx1_gH2AX_002_TRITC.jpg	0.09		shTrxR1_gH2AX_003_TRITC.jpg	0.11		pLKO+CHKi_gH2AX_002_TRITC.jpg	0.1		shTrx1+CHKi_gH2AX_002_TRITC.jpg	0.49		shTrxR1+CHki_gH2AX_003_TRITC.jpg	0.39				99	pLKO_p-RPA32s33_002_FITC.jpg	4	0.04		shTrx1-1_p-RPA32s33_004_FITC.jpg	10	0.1		shTrxR1-3_p-RPA32s33_003_FITC.jpg				9	0.09		pLKO_CHK1i_p-RPA32s33_007_FITC.jpg				8	0.08			shTrx1-1_CHK1i_p-RPA32s33_009_FITC.jpg
		99	pLKO_gH2AX_002_TRITC.jpg	0.04		shTrx1_gH2AX_002_TRITC.jpg	0.09		shTrxR1_gH2AX_003_TRITC.jpg	0.11		pLKO+CHKi_gH2AX_002_TRITC.jpg	0.1		shTrx1+CHKi_gH2AX_002_TRITC.jpg	0.49		shTrxR1+CHki_gH2AX_003_TRITC.jpg	0.39				100	pLKO_p-RPA32s33_002_FITC.jpg	4	0.04		shTrx1-1_p-RPA32s33_004_FITC.jpg	10	0.1		shTrxR1-3_p-RPA32s33_003_FITC.jpg				9	0.09		pLKO_CHK1i_p-RPA32s33_007_FITC.jpg				8	0.08			shTrx1-1_CHK1i_p-RPA32s33_009_FITC.jpg
		100	pLKO_gH2AX_002_TRITC.jpg	0.04		shTrx1_gH2AX_002_TRITC.jpg	0.09		shTrxR1_gH2AX_003_TRITC.jpg	0.11		pLKO+CHKi_gH2AX_002_TRITC.jpg	0.1		shTrx1+CHKi_gH2AX_002_TRITC.jpg	0.49		shTrxR1+CHki_gH2AX_003_TRITC.jpg	0.39				101	pLKO_p-RPA32s33_002_FITC.jpg	4	0.04		shTrx1-1_p-RPA32s33_004_FITC.jpg	10	0.1		shTrxR1-3_p-RPA32s33_003_FITC.jpg				9	0.09		pLKO_CHK1i_p-RPA32s33_007_FITC.jpg				8	0.08			shTrx1-1_CHK1i_p-RPA32s33_009_FITC.jpg
		101	pLKO_gH2AX_002_TRITC.jpg	0.04		shTrx1_gH2AX_002_TRITC.jpg	0.09		shTrxR1_gH2AX_003_TRITC.jpg	0.11		pLKO+CHKi_gH2AX_002_TRITC.jpg	0.1		shTrx1+CHKi_gH2AX_002_TRITC.jpg	0.49		shTrxR1+CHki_gH2AX_003_TRITC.jpg	0.39				102	pLKO_p-RPA32s33_002_FITC.jpg	4	0.04		shTrx1-1_p-RPA32s33_004_FITC.jpg	10	0.1		shTrxR1-3_p-RPA32s33_003_FITC.jpg				9	0.09		pLKO_CHK1i_p-RPA32s33_007_FITC.jpg				8	0.08			shTrx1-1_CHK1i_p-RPA32s33_009_FITC.jpg
		102	pLKO_gH2AX_002_TRITC.jpg	0.04		shTrx1_gH2AX_002_TRITC.jpg	0.09		shTrxR1_gH2AX_003_TRITC.jpg	0.11		pLKO+CHKi_gH2AX_002_TRITC.jpg	0.1		shTrx1+CHKi_gH2AX_002_TRITC.jpg	0.49		shTrxR1+CHki_gH2AX_003_TRITC.jpg	0.39				103	pLKO_p-RPA32s33_002_FITC.jpg	4	0.04		shTrx1-1_p-RPA32s33_004_FITC.jpg	10	0.1		shTrxR1-3_p-RPA32s33_003_FITC.jpg				9	0.09		pLKO_CHK1i_p-RPA32s33_007_FITC.jpg				9	0.09			shTrx1-1_CHK1i_p-RPA32s33_009_FITC.jpg
		103	pLKO_gH2AX_002_TRITC.jpg	0.04		shTrx1_gH2AX_002_TRITC.jpg	0.09		shTrxR1_gH2AX_003_TRITC.jpg	0.11		pLKO+CHKi_gH2AX_002_TRITC.jpg	0.1		shTrx1+CHKi_gH2AX_002_TRITC.jpg	0.48		shTrxR1+CHki_gH2AX_003_TRITC.jpg	0.39				104	pLKO_p-RPA32s33_002_FITC.jpg	4	0.04		shTrx1-1_p-RPA32s33_004_FITC.jpg	10	0.1		shTrxR1-3_p-RPA32s33_003_FITC.jpg				9	0.09		pLKO_CHK1i_p-RPA32s33_007_FITC.jpg				9	0.09			shTrx1-1_CHK1i_p-RPA32s33_009_FITC.jpg
		104	pLKO_gH2AX_002_TRITC.jpg	0.04		shTrx1_gH2AX_002_TRITC.jpg	0.09		shTrxR1_gH2AX_003_TRITC.jpg	0.11		pLKO+CHKi_gH2AX_002_TRITC.jpg	0.1		shTrx1+CHKi_gH2AX_002_TRITC.jpg	0.48		shTrxR1+CHki_gH2AX_003_TRITC.jpg	0.39				105	pLKO_p-RPA32s33_002_FITC.jpg	4	0.04		shTrx1-1_p-RPA32s33_004_FITC.jpg	10	0.1		shTrxR1-3_p-RPA32s33_003_FITC.jpg				10	0.1		pLKO_CHK1i_p-RPA32s33_007_FITC.jpg				9	0.09			shTrx1-1_CHK1i_p-RPA32s33_009_FITC.jpg
		105	pLKO_gH2AX_002_TRITC.jpg	0.04		shTrx1_gH2AX_002_TRITC.jpg	0.09		shTrxR1_gH2AX_003_TRITC.jpg	0.11		pLKO+CHKi_gH2AX_002_TRITC.jpg	0.1		shTrx1+CHKi_gH2AX_002_TRITC.jpg	0.48		shTrxR1+CHki_gH2AX_003_TRITC.jpg	0.39				106	pLKO_p-RPA32s33_002_FITC.jpg	4	0.04		shTrx1-1_p-RPA32s33_004_FITC.jpg	10	0.1		shTrxR1-3_p-RPA32s33_003_FITC.jpg				10	0.1		pLKO_CHK1i_p-RPA32s33_007_FITC.jpg				9	0.09			shTrx1-1_CHK1i_p-RPA32s33_009_FITC.jpg
		106	pLKO_gH2AX_002_TRITC.jpg	0.04		shTrx1_gH2AX_002_TRITC.jpg	0.09		shTrxR1_gH2AX_003_TRITC.jpg	0.11		pLKO+CHKi_gH2AX_002_TRITC.jpg	0.1		shTrx1+CHKi_gH2AX_002_TRITC.jpg	0.48		shTrxR1+CHki_gH2AX_003_TRITC.jpg	0.39				107	pLKO_p-RPA32s33_002_FITC.jpg	4	0.04		shTrx1-1_p-RPA32s33_004_FITC.jpg	10	0.1		shTrxR1-3_p-RPA32s33_003_FITC.jpg				10	0.1		pLKO_CHK1i_p-RPA32s33_007_FITC.jpg				9	0.09			shTrx1-1_CHK1i_p-RPA32s33_009_FITC.jpg
		107	pLKO_gH2AX_002_TRITC.jpg	0.04		shTrx1_gH2AX_002_TRITC.jpg	0.09		shTrxR1_gH2AX_003_TRITC.jpg	0.11		pLKO+CHKi_gH2AX_002_TRITC.jpg	0.1		shTrx1+CHKi_gH2AX_002_TRITC.jpg	0.48		shTrxR1+CHki_gH2AX_003_TRITC.jpg	0.39				108	pLKO_p-RPA32s33_002_FITC.jpg	4	0.04		shTrx1-1_p-RPA32s33_004_FITC.jpg	10	0.1		shTrxR1-3_p-RPA32s33_003_FITC.jpg				10	0.1		pLKO_CHK1i_p-RPA32s33_007_FITC.jpg				9	0.09			shTrx1-1_CHK1i_p-RPA32s33_009_FITC.jpg
		108	pLKO_gH2AX_002_TRITC.jpg	0.04		shTrx1_gH2AX_002_TRITC.jpg	0.09		shTrxR1_gH2AX_003_TRITC.jpg	0.11		pLKO+CHKi_gH2AX_002_TRITC.jpg	0.1		shTrx1+CHKi_gH2AX_002_TRITC.jpg	0.48		shTrxR1+CHki_gH2AX_003_TRITC.jpg	0.39				109	pLKO_p-RPA32s33_002_FITC.jpg	4	0.04		shTrx1-1_p-RPA32s33_004_FITC.jpg	10	0.1		shTrxR1-3_p-RPA32s33_003_FITC.jpg				10	0.1		pLKO_CHK1i_p-RPA32s33_007_FITC.jpg				9	0.09			shTrx1-1_CHK1i_p-RPA32s33_009_FITC.jpg
		109	pLKO_gH2AX_002_TRITC.jpg	0.04		shTrx1_gH2AX_002_TRITC.jpg	0.09		shTrxR1_gH2AX_003_TRITC.jpg	0.11		pLKO+CHKi_gH2AX_002_TRITC.jpg	0.11		shTrx1+CHKi_gH2AX_002_TRITC.jpg	0.47		shTrxR1+CHki_gH2AX_003_TRITC.jpg	0.39				110	pLKO_p-RPA32s33_002_FITC.jpg	4	0.04		shTrx1-1_p-RPA32s33_004_FITC.jpg	10	0.1		shTrxR1-3_p-RPA32s33_003_FITC.jpg				10	0.1		pLKO_CHK1i_p-RPA32s33_007_FITC.jpg				9	0.09			shTrx1-1_CHK1i_p-RPA32s33_009_FITC.jpg
		110	pLKO_gH2AX_002_TRITC.jpg	0.04		shTrx1_gH2AX_002_TRITC.jpg	0.09		shTrxR1_gH2AX_003_TRITC.jpg	0.11		pLKO+CHKi_gH2AX_002_TRITC.jpg	0.11		shTrx1+CHKi_gH2AX_002_TRITC.jpg	0.46		shTrxR1+CHki_gH2AX_003_TRITC.jpg	0.39				111	pLKO_p-RPA32s33_002_FITC.jpg	4	0.04		shTrx1-1_p-RPA32s33_004_FITC.jpg	10	0.1		shTrxR1-3_p-RPA32s33_003_FITC.jpg				10	0.1		pLKO_CHK1i_p-RPA32s33_007_FITC.jpg				9	0.09			shTrx1-1_CHK1i_p-RPA32s33_009_FITC.jpg
		111	pLKO_gH2AX_002_TRITC.jpg	0.04		shTrx1_gH2AX_002_TRITC.jpg	0.09		shTrxR1_gH2AX_003_TRITC.jpg	0.11		pLKO+CHKi_gH2AX_002_TRITC.jpg	0.11		shTrx1+CHKi_gH2AX_002_TRITC.jpg	0.46		shTrxR1+CHki_gH2AX_003_TRITC.jpg	0.39				112	pLKO_p-RPA32s33_002_FITC.jpg	4	0.04		shTrx1-1_p-RPA32s33_004_FITC.jpg	10	0.1		shTrxR1-3_p-RPA32s33_003_FITC.jpg				10	0.1		pLKO_CHK1i_p-RPA32s33_007_FITC.jpg				9	0.09			shTrx1-1_CHK1i_p-RPA32s33_009_FITC.jpg
		112	pLKO_gH2AX_002_TRITC.jpg	0.04		shTrx1_gH2AX_002_TRITC.jpg	0.09		shTrxR1_gH2AX_003_TRITC.jpg	0.11		pLKO+CHKi_gH2AX_002_TRITC.jpg	0.11		shTrx1+CHKi_gH2AX_002_TRITC.jpg	0.46		shTrxR1+CHki_gH2AX_003_TRITC.jpg	0.39				113	pLKO_p-RPA32s33_002_FITC.jpg	4	0.04		shTrx1-1_p-RPA32s33_004_FITC.jpg	10	0.1		shTrxR1-3_p-RPA32s33_003_FITC.jpg				10	0.1		pLKO_CHK1i_p-RPA32s33_007_FITC.jpg				9	0.09			shTrx1-1_CHK1i_p-RPA32s33_009_FITC.jpg
		113	pLKO_gH2AX_002_TRITC.jpg	0.04		shTrx1_gH2AX_002_TRITC.jpg	0.09		shTrxR1_gH2AX_003_TRITC.jpg	0.11		pLKO+CHKi_gH2AX_002_TRITC.jpg	0.11		shTrx1+CHKi_gH2AX_002_TRITC.jpg	0.46		shTrxR1+CHki_gH2AX_003_TRITC.jpg	0.39				114	pLKO_p-RPA32s33_002_FITC.jpg	4	0.04		shTrx1-1_p-RPA32s33_004_FITC.jpg	10	0.1		shTrxR1-3_p-RPA32s33_003_FITC.jpg				10	0.1		pLKO_CHK1i_p-RPA32s33_007_FITC.jpg				9	0.09			shTrx1-1_CHK1i_p-RPA32s33_009_FITC.jpg
		114	pLKO_gH2AX_002_TRITC.jpg	0.04		shTrx1_gH2AX_002_TRITC.jpg	0.09		shTrxR1_gH2AX_003_TRITC.jpg	0.11		pLKO+CHKi_gH2AX_002_TRITC.jpg	0.11		shTrx1+CHKi_gH2AX_002_TRITC.jpg	0.46		shTrxR1+CHki_gH2AX_003_TRITC.jpg	0.39				115	pLKO_p-RPA32s33_002_FITC.jpg	4	0.04		shTrx1-1_p-RPA32s33_004_FITC.jpg	10	0.1		shTrxR1-3_p-RPA32s33_003_FITC.jpg				10	0.1		pLKO_CHK1i_p-RPA32s33_007_FITC.jpg				9	0.09			shTrx1-1_CHK1i_p-RPA32s33_009_FITC.jpg
		115	pLKO_gH2AX_002_TRITC.jpg	0.04		shTrx1_gH2AX_002_TRITC.jpg	0.09		shTrxR1_gH2AX_003_TRITC.jpg	0.11		pLKO+CHKi_gH2AX_002_TRITC.jpg	0.11		shTrx1+CHKi_gH2AX_002_TRITC.jpg	0.46		shTrxR1+CHki_gH2AX_003_TRITC.jpg	0.39				116	pLKO_p-RPA32s33_002_FITC.jpg	4	0.04		shTrx1-1_p-RPA32s33_004_FITC.jpg	10	0.1		shTrxR1-3_p-RPA32s33_003_FITC.jpg				10	0.1		pLKO_CHK1i_p-RPA32s33_007_FITC.jpg				9	0.09			shTrx1-1_CHK1i_p-RPA32s33_009_FITC.jpg
		116	pLKO_gH2AX_002_TRITC.jpg	0.04		shTrx1_gH2AX_002_TRITC.jpg	0.09		shTrxR1_gH2AX_003_TRITC.jpg	0.11		pLKO+CHKi_gH2AX_002_TRITC.jpg	0.11		shTrx1+CHKi_gH2AX_002_TRITC.jpg	0.46		shTrxR1+CHki_gH2AX_003_TRITC.jpg	0.39				117	pLKO_p-RPA32s33_002_FITC.jpg	4	0.04		shTrx1-1_p-RPA32s33_004_FITC.jpg	10	0.1		shTrxR1-3_p-RPA32s33_003_FITC.jpg				10	0.1		pLKO_CHK1i_p-RPA32s33_007_FITC.jpg				9	0.09			shTrx1-1_CHK1i_p-RPA32s33_009_FITC.jpg
		117	pLKO_gH2AX_002_TRITC.jpg	0.04		shTrx1_gH2AX_002_TRITC.jpg	0.09		shTrxR1_gH2AX_003_TRITC.jpg	0.11		pLKO+CHKi_gH2AX_002_TRITC.jpg	0.11		shTrx1+CHKi_gH2AX_002_TRITC.jpg	0.46		shTrxR1+CHki_gH2AX_003_TRITC.jpg	0.39				118	pLKO_p-RPA32s33_002_FITC.jpg	4	0.04		shTrx1-1_p-RPA32s33_004_FITC.jpg	10	0.1		shTrxR1-3_p-RPA32s33_003_FITC.jpg				10	0.1		pLKO_CHK1i_p-RPA32s33_007_FITC.jpg				9	0.09			shTrx1-1_CHK1i_p-RPA32s33_009_FITC.jpg
		118	pLKO_gH2AX_002_TRITC.jpg	0.04		shTrx1_gH2AX_002_TRITC.jpg	0.09		shTrxR1_gH2AX_003_TRITC.jpg	0.11		pLKO+CHKi_gH2AX_002_TRITC.jpg	0.11		shTrx1+CHKi_gH2AX_002_TRITC.jpg	0.46		shTrxR1+CHki_gH2AX_003_TRITC.jpg	0.39				119	pLKO_p-RPA32s33_002_FITC.jpg	4	0.04		shTrx1-1_p-RPA32s33_004_FITC.jpg	10	0.1		shTrxR1-3_p-RPA32s33_003_FITC.jpg				10	0.1		pLKO_CHK1i_p-RPA32s33_007_FITC.jpg				9	0.09			shTrx1-1_CHK1i_p-RPA32s33_009_FITC.jpg
		119	pLKO_gH2AX_002_TRITC.jpg	0.04		shTrx1_gH2AX_002_TRITC.jpg	0.09		shTrxR1_gH2AX_003_TRITC.jpg	0.11		pLKO+CHKi_gH2AX_002_TRITC.jpg	0.11		shTrx1+CHKi_gH2AX_002_TRITC.jpg	0.45		shTrxR1+CHki_gH2AX_003_TRITC.jpg	0.39				120	pLKO_p-RPA32s33_002_FITC.jpg	4	0.04		shTrx1-1_p-RPA32s33_004_FITC.jpg	10	0.1		shTrxR1-3_p-RPA32s33_003_FITC.jpg				10	0.1		pLKO_CHK1i_p-RPA32s33_007_FITC.jpg				9	0.09			shTrx1-1_CHK1i_p-RPA32s33_009_FITC.jpg
		120	pLKO_gH2AX_002_TRITC.jpg	0.04		shTrx1_gH2AX_002_TRITC.jpg	0.09		shTrxR1_gH2AX_003_TRITC.jpg	0.11		pLKO+CHKi_gH2AX_002_TRITC.jpg	0.11		shTrx1+CHKi_gH2AX_002_TRITC.jpg	0.45		shTrxR1+CHki_gH2AX_003_TRITC.jpg	0.39				121	pLKO_p-RPA32s33_002_FITC.jpg	4	0.04		shTrx1-1_p-RPA32s33_004_FITC.jpg	10	0.1		shTrxR1-3_p-RPA32s33_003_FITC.jpg				10	0.1		pLKO_CHK1i_p-RPA32s33_007_FITC.jpg				9	0.09			shTrx1-1_CHK1i_p-RPA32s33_009_FITC.jpg
		121	pLKO_gH2AX_002_TRITC.jpg	0.04		shTrx1_gH2AX_002_TRITC.jpg	0.09		shTrxR1_gH2AX_003_TRITC.jpg	0.11		pLKO+CHKi_gH2AX_002_TRITC.jpg	0.11		shTrx1+CHKi_gH2AX_002_TRITC.jpg	0.45		shTrxR1+CHki_gH2AX_003_TRITC.jpg	0.39				122	pLKO_p-RPA32s33_002_FITC.jpg	4	0.04		shTrx1-1_p-RPA32s33_004_FITC.jpg	10	0.1		shTrxR1-3_p-RPA32s33_003_FITC.jpg				10	0.1		pLKO_CHK1i_p-RPA32s33_007_FITC.jpg				9	0.09			shTrx1-1_CHK1i_p-RPA32s33_009_FITC.jpg
		122	pLKO_gH2AX_002_TRITC.jpg	0.04		shTrx1_gH2AX_002_TRITC.jpg	0.09		shTrxR1_gH2AX_003_TRITC.jpg	0.11		pLKO+CHKi_gH2AX_002_TRITC.jpg	0.11		shTrx1+CHKi_gH2AX_002_TRITC.jpg	0.45		shTrxR1+CHki_gH2AX_003_TRITC.jpg	0.39				123	pLKO_p-RPA32s33_002_FITC.jpg	4	0.04		shTrx1-1_p-RPA32s33_004_FITC.jpg	10	0.1		shTrxR1-3_p-RPA32s33_003_FITC.jpg				10	0.1		pLKO_CHK1i_p-RPA32s33_007_FITC.jpg				10	0.1			shTrx1-1_CHK1i_p-RPA32s33_009_FITC.jpg
		123	pLKO_gH2AX_002_TRITC.jpg	0.04		shTrx1_gH2AX_002_TRITC.jpg	0.09		shTrxR1_gH2AX_003_TRITC.jpg	0.11		pLKO+CHKi_gH2AX_002_TRITC.jpg	0.11		shTrx1+CHKi_gH2AX_002_TRITC.jpg	0.45		shTrxR1+CHki_gH2AX_003_TRITC.jpg	0.39				124	pLKO_p-RPA32s33_002_FITC.jpg	4	0.04		shTrx1-1_p-RPA32s33_004_FITC.jpg	10	0.1		shTrxR1-3_p-RPA32s33_003_FITC.jpg				10	0.1		pLKO_CHK1i_p-RPA32s33_007_FITC.jpg				10	0.1			shTrx1-1_CHK1i_p-RPA32s33_009_FITC.jpg
		124	pLKO_gH2AX_002_TRITC.jpg	0.04		shTrx1_gH2AX_002_TRITC.jpg	0.09		shTrxR1_gH2AX_003_TRITC.jpg	0.11		pLKO+CHKi_gH2AX_002_TRITC.jpg	0.11		shTrx1+CHKi_gH2AX_002_TRITC.jpg	0.45		shTrxR1+CHki_gH2AX_003_TRITC.jpg	0.39				125	pLKO_p-RPA32s33_002_FITC.jpg	4	0.04		shTrx1-1_p-RPA32s33_004_FITC.jpg	10	0.1		shTrxR1-3_p-RPA32s33_003_FITC.jpg				10	0.1		pLKO_CHK1i_p-RPA32s33_007_FITC.jpg				10	0.1			shTrx1-1_CHK1i_p-RPA32s33_009_FITC.jpg
		125	pLKO_gH2AX_002_TRITC.jpg	0.04		shTrx1_gH2AX_002_TRITC.jpg	0.09		shTrxR1_gH2AX_003_TRITC.jpg	0.11		pLKO+CHKi_gH2AX_002_TRITC.jpg	0.11		shTrx1+CHKi_gH2AX_002_TRITC.jpg	0.45		shTrxR1+CHki_gH2AX_003_TRITC.jpg	0.39				126	pLKO_p-RPA32s33_002_FITC.jpg	4	0.04		shTrx1-1_p-RPA32s33_004_FITC.jpg	10	0.1		shTrxR1-3_p-RPA32s33_003_FITC.jpg				10	0.1		pLKO_CHK1i_p-RPA32s33_007_FITC.jpg				10	0.1			shTrx1-1_CHK1i_p-RPA32s33_009_FITC.jpg
		126	pLKO_gH2AX_002_TRITC.jpg	0.04		shTrx1_gH2AX_002_TRITC.jpg	0.09		shTrxR1_gH2AX_003_TRITC.jpg	0.11		pLKO+CHKi_gH2AX_002_TRITC.jpg	0.11		shTrx1+CHKi_gH2AX_002_TRITC.jpg	0.44		shTrxR1+CHki_gH2AX_003_TRITC.jpg	0.39				127	pLKO_p-RPA32s33_002_FITC.jpg	4	0.04		shTrx1-1_p-RPA32s33_004_FITC.jpg	10	0.1		shTrxR1-3_p-RPA32s33_003_FITC.jpg				10	0.1		pLKO_CHK1i_p-RPA32s33_007_FITC.jpg				10	0.1			shTrx1-1_CHK1i_p-RPA32s33_009_FITC.jpg
		127	pLKO_gH2AX_002_TRITC.jpg	0.04		shTrx1_gH2AX_002_TRITC.jpg	0.09		shTrxR1_gH2AX_003_TRITC.jpg	0.12		pLKO+CHKi_gH2AX_002_TRITC.jpg	0.11		shTrx1+CHKi_gH2AX_002_TRITC.jpg	0.44		shTrxR1+CHki_gH2AX_003_TRITC.jpg	0.4				128	pLKO_p-RPA32s33_002_FITC.jpg	4	0.04		shTrx1-1_p-RPA32s33_004_FITC.jpg	10	0.1		shTrxR1-3_p-RPA32s33_003_FITC.jpg				10	0.1		pLKO_CHK1i_p-RPA32s33_007_FITC.jpg				10	0.1			shTrx1-1_CHK1i_p-RPA32s33_009_FITC.jpg
		128	pLKO_gH2AX_002_TRITC.jpg	0.04		shTrx1_gH2AX_002_TRITC.jpg	0.09		shTrxR1_gH2AX_003_TRITC.jpg	0.12		pLKO+CHKi_gH2AX_002_TRITC.jpg	0.11		shTrx1+CHKi_gH2AX_002_TRITC.jpg	0.44		shTrxR1+CHki_gH2AX_003_TRITC.jpg	0.4				129	pLKO_p-RPA32s33_002_FITC.jpg	4	0.04		shTrx1-1_p-RPA32s33_004_FITC.jpg	10	0.1		shTrxR1-3_p-RPA32s33_003_FITC.jpg				10	0.1		pLKO_CHK1i_p-RPA32s33_007_FITC.jpg				10	0.1			shTrx1-1_CHK1i_p-RPA32s33_009_FITC.jpg
		129	pLKO_gH2AX_002_TRITC.jpg	0.04		shTrx1_gH2AX_002_TRITC.jpg	0.09		shTrxR1_gH2AX_003_TRITC.jpg	0.12		pLKO+CHKi_gH2AX_002_TRITC.jpg	0.11		shTrx1+CHKi_gH2AX_002_TRITC.jpg	0.44		shTrxR1+CHki_gH2AX_003_TRITC.jpg	0.4				130	pLKO_p-RPA32s33_002_FITC.jpg	4	0.04		shTrx1-1_p-RPA32s33_004_FITC.jpg	10	0.1		shTrxR1-3_p-RPA32s33_003_FITC.jpg				10	0.1		pLKO_CHK1i_p-RPA32s33_007_FITC.jpg				10	0.1			shTrx1-1_CHK1i_p-RPA32s33_009_FITC.jpg
		130	pLKO_gH2AX_002_TRITC.jpg	0.04		shTrx1_gH2AX_002_TRITC.jpg	0.09		shTrxR1_gH2AX_003_TRITC.jpg	0.12		pLKO+CHKi_gH2AX_002_TRITC.jpg	0.11		shTrx1+CHKi_gH2AX_002_TRITC.jpg	0.43		shTrxR1+CHki_gH2AX_003_TRITC.jpg	0.4				131	pLKO_p-RPA32s33_002_FITC.jpg	4	0.04		shTrx1-1_p-RPA32s33_004_FITC.jpg	10	0.1		shTrxR1-3_p-RPA32s33_003_FITC.jpg				10	0.1		pLKO_CHK1i_p-RPA32s33_007_FITC.jpg				10	0.1			shTrx1-1_CHK1i_p-RPA32s33_009_FITC.jpg
		131	pLKO_gH2AX_002_TRITC.jpg	0.04		shTrx1_gH2AX_002_TRITC.jpg	0.09		shTrxR1_gH2AX_003_TRITC.jpg	0.12		pLKO+CHKi_gH2AX_002_TRITC.jpg	0.11		shTrx1+CHKi_gH2AX_002_TRITC.jpg	0.43		shTrxR1+CHki_gH2AX_003_TRITC.jpg	0.4				132	pLKO_p-RPA32s33_002_FITC.jpg	4	0.04		shTrx1-1_p-RPA32s33_004_FITC.jpg	10	0.1		shTrxR1-3_p-RPA32s33_003_FITC.jpg				10	0.1		pLKO_CHK1i_p-RPA32s33_007_FITC.jpg				10	0.1			shTrx1-1_CHK1i_p-RPA32s33_009_FITC.jpg
		132	pLKO_gH2AX_002_TRITC.jpg	0.05		shTrx1_gH2AX_002_TRITC.jpg	0.09		shTrxR1_gH2AX_003_TRITC.jpg	0.12		pLKO+CHKi_gH2AX_002_TRITC.jpg	0.11		shTrx1+CHKi_gH2AX_002_TRITC.jpg	0.43		shTrxR1+CHki_gH2AX_003_TRITC.jpg	0.4				133	pLKO_p-RPA32s33_002_FITC.jpg	4	0.04		shTrx1-1_p-RPA32s33_004_FITC.jpg	10	0.1		shTrxR1-3_p-RPA32s33_003_FITC.jpg				10	0.1		pLKO_CHK1i_p-RPA32s33_007_FITC.jpg				10	0.1			shTrx1-1_CHK1i_p-RPA32s33_009_FITC.jpg
		133	pLKO_gH2AX_002_TRITC.jpg	0.05		shTrx1_gH2AX_002_TRITC.jpg	0.09		shTrxR1_gH2AX_003_TRITC.jpg	0.12		pLKO+CHKi_gH2AX_002_TRITC.jpg	0.11		shTrx1+CHKi_gH2AX_002_TRITC.jpg	0.43		shTrxR1+CHki_gH2AX_003_TRITC.jpg	0.4				134	pLKO_p-RPA32s33_002_FITC.jpg	4	0.04		shTrx1-1_p-RPA32s33_004_FITC.jpg	10	0.1		shTrxR1-3_p-RPA32s33_003_FITC.jpg				10	0.1		pLKO_CHK1i_p-RPA32s33_007_FITC.jpg				10	0.1			shTrx1-1_CHK1i_p-RPA32s33_009_FITC.jpg
		134	pLKO_gH2AX_002_TRITC.jpg	0.05		shTrx1_gH2AX_002_TRITC.jpg	0.09		shTrxR1_gH2AX_003_TRITC.jpg	0.12		pLKO+CHKi_gH2AX_002_TRITC.jpg	0.11		shTrx1+CHKi_gH2AX_002_TRITC.jpg	0.43		shTrxR1+CHki_gH2AX_003_TRITC.jpg	0.4				135	pLKO_p-RPA32s33_002_FITC.jpg	5	0.05		shTrx1-1_p-RPA32s33_004_FITC.jpg	10	0.1		shTrxR1-3_p-RPA32s33_003_FITC.jpg				10	0.1		pLKO_CHK1i_p-RPA32s33_007_FITC.jpg				10	0.1			shTrx1-1_CHK1i_p-RPA32s33_009_FITC.jpg
		135	pLKO_gH2AX_002_TRITC.jpg	0.05		shTrx1_gH2AX_002_TRITC.jpg	0.09		shTrxR1_gH2AX_003_TRITC.jpg	0.12		pLKO+CHKi_gH2AX_002_TRITC.jpg	0.11		shTrx1+CHKi_gH2AX_002_TRITC.jpg	0.43		shTrxR1+CHki_gH2AX_003_TRITC.jpg	0.4				136	pLKO_p-RPA32s33_002_FITC.jpg	5	0.05		shTrx1-1_p-RPA32s33_004_FITC.jpg	10	0.1		shTrxR1-3_p-RPA32s33_003_FITC.jpg				10	0.1		pLKO_CHK1i_p-RPA32s33_007_FITC.jpg				10	0.1			shTrx1-1_CHK1i_p-RPA32s33_009_FITC.jpg
		136	pLKO_gH2AX_002_TRITC.jpg	0.05		shTrx1_gH2AX_002_TRITC.jpg	0.09		shTrxR1_gH2AX_003_TRITC.jpg	0.12		pLKO+CHKi_gH2AX_002_TRITC.jpg	0.11		shTrx1+CHKi_gH2AX_002_TRITC.jpg	0.42		shTrxR1+CHki_gH2AX_003_TRITC.jpg	0.4				137	pLKO_p-RPA32s33_002_FITC.jpg	5	0.05		shTrx1-1_p-RPA32s33_004_FITC.jpg	10	0.1		shTrxR1-3_p-RPA32s33_003_FITC.jpg				10	0.1		pLKO_CHK1i_p-RPA32s33_007_FITC.jpg				10	0.1			shTrx1-1_CHK1i_p-RPA32s33_009_FITC.jpg
		137	pLKO_gH2AX_002_TRITC.jpg	0.05		shTrx1_gH2AX_002_TRITC.jpg	0.09		shTrxR1_gH2AX_003_TRITC.jpg	0.12		pLKO+CHKi_gH2AX_002_TRITC.jpg	0.11		shTrx1+CHKi_gH2AX_002_TRITC.jpg	0.42		shTrxR1+CHki_gH2AX_003_TRITC.jpg	0.4				138	pLKO_p-RPA32s33_002_FITC.jpg	5	0.05		shTrx1-1_p-RPA32s33_004_FITC.jpg	10	0.1		shTrxR1-3_p-RPA32s33_003_FITC.jpg				10	0.1		pLKO_CHK1i_p-RPA32s33_007_FITC.jpg				10	0.1			shTrx1-1_CHK1i_p-RPA32s33_009_FITC.jpg
		138	pLKO_gH2AX_002_TRITC.jpg	0.05		shTrx1_gH2AX_002_TRITC.jpg	0.09		shTrxR1_gH2AX_003_TRITC.jpg	0.12		pLKO+CHKi_gH2AX_002_TRITC.jpg	0.11		shTrx1+CHKi_gH2AX_002_TRITC.jpg	0.42		shTrxR1+CHki_gH2AX_003_TRITC.jpg	0.4				139	pLKO_p-RPA32s33_002_FITC.jpg	5	0.05		shTrx1-1_p-RPA32s33_004_FITC.jpg	10	0.1		shTrxR1-3_p-RPA32s33_003_FITC.jpg				10	0.1		pLKO_CHK1i_p-RPA32s33_007_FITC.jpg				10	0.1			shTrx1-1_CHK1i_p-RPA32s33_009_FITC.jpg
		139	pLKO_gH2AX_002_TRITC.jpg	0.05		shTrx1_gH2AX_002_TRITC.jpg	0.09		shTrxR1_gH2AX_003_TRITC.jpg	0.12		pLKO+CHKi_gH2AX_002_TRITC.jpg	0.11		shTrx1+CHKi_gH2AX_002_TRITC.jpg	0.41		shTrxR1+CHki_gH2AX_003_TRITC.jpg	0.4				140	pLKO_p-RPA32s33_002_FITC.jpg	5	0.05		shTrx1-1_p-RPA32s33_004_FITC.jpg	10	0.1		shTrxR1-3_p-RPA32s33_003_FITC.jpg				10	0.1		pLKO_CHK1i_p-RPA32s33_007_FITC.jpg				10	0.1			shTrx1-1_CHK1i_p-RPA32s33_009_FITC.jpg
		140	pLKO_gH2AX_002_TRITC.jpg	0.05		shTrx1_gH2AX_002_TRITC.jpg	0.09		shTrxR1_gH2AX_003_TRITC.jpg	0.12		pLKO+CHKi_gH2AX_002_TRITC.jpg	0.11		shTrx1+CHKi_gH2AX_002_TRITC.jpg	0.41		shTrxR1+CHki_gH2AX_003_TRITC.jpg	0.4				141	pLKO_p-RPA32s33_002_FITC.jpg	5	0.05		shTrx1-1_p-RPA32s33_004_FITC.jpg	10	0.1		shTrxR1-3_p-RPA32s33_003_FITC.jpg				10	0.1		pLKO_CHK1i_p-RPA32s33_007_FITC.jpg				10	0.1			shTrx1-1_CHK1i_p-RPA32s33_009_FITC.jpg
		141	pLKO_gH2AX_002_TRITC.jpg	0.05		shTrx1_gH2AX_002_TRITC.jpg	0.09		shTrxR1_gH2AX_003_TRITC.jpg	0.12		pLKO+CHKi_gH2AX_002_TRITC.jpg	0.11		shTrx1+CHKi_gH2AX_002_TRITC.jpg	0.41		shTrxR1+CHki_gH2AX_003_TRITC.jpg	0.4				142	pLKO_p-RPA32s33_002_FITC.jpg	5	0.05		shTrx1-1_p-RPA32s33_004_FITC.jpg	10	0.1		shTrxR1-3_p-RPA32s33_003_FITC.jpg				10	0.1		pLKO_CHK1i_p-RPA32s33_007_FITC.jpg				10	0.1			shTrx1-1_CHK1i_p-RPA32s33_009_FITC.jpg
		142	pLKO_gH2AX_002_TRITC.jpg	0.05		shTrx1_gH2AX_002_TRITC.jpg	0.09		shTrxR1_gH2AX_003_TRITC.jpg	0.12		pLKO+CHKi_gH2AX_002_TRITC.jpg	0.12		shTrx1+CHKi_gH2AX_002_TRITC.jpg	0.41		shTrxR1+CHki_gH2AX_003_TRITC.jpg	0.4				143	pLKO_p-RPA32s33_002_FITC.jpg	5	0.05		shTrx1-1_p-RPA32s33_004_FITC.jpg	10	0.1		shTrxR1-3_p-RPA32s33_003_FITC.jpg				10	0.1		pLKO_CHK1i_p-RPA32s33_007_FITC.jpg				10	0.1			shTrx1-1_CHK1i_p-RPA32s33_009_FITC.jpg
		143	pLKO_gH2AX_002_TRITC.jpg	0.05		shTrx1_gH2AX_002_TRITC.jpg	0.09		shTrxR1_gH2AX_003_TRITC.jpg	0.12		pLKO+CHKi_gH2AX_002_TRITC.jpg	0.12		shTrx1+CHKi_gH2AX_002_TRITC.jpg	0.41		shTrxR1+CHki_gH2AX_003_TRITC.jpg	0.4				144	pLKO_p-RPA32s33_002_FITC.jpg	5	0.05		shTrx1-1_p-RPA32s33_004_FITC.jpg	10	0.1		shTrxR1-3_p-RPA32s33_003_FITC.jpg				10	0.1		pLKO_CHK1i_p-RPA32s33_007_FITC.jpg				10	0.1			shTrx1-1_CHK1i_p-RPA32s33_009_FITC.jpg
		144	pLKO_gH2AX_002_TRITC.jpg	0.05		shTrx1_gH2AX_002_TRITC.jpg	0.09		shTrxR1_gH2AX_003_TRITC.jpg	0.12		pLKO+CHKi_gH2AX_002_TRITC.jpg	0.12		shTrx1+CHKi_gH2AX_002_TRITC.jpg	0.41		shTrxR1+CHki_gH2AX_003_TRITC.jpg	0.4				145	pLKO_p-RPA32s33_002_FITC.jpg	5	0.05		shTrx1-1_p-RPA32s33_004_FITC.jpg	10	0.1		shTrxR1-3_p-RPA32s33_003_FITC.jpg				10	0.1		pLKO_CHK1i_p-RPA32s33_007_FITC.jpg				10	0.1			shTrx1-1_CHK1i_p-RPA32s33_009_FITC.jpg
		145	pLKO_gH2AX_002_TRITC.jpg	0.05		shTrx1_gH2AX_002_TRITC.jpg	0.09		shTrxR1_gH2AX_003_TRITC.jpg	0.12		pLKO+CHKi_gH2AX_002_TRITC.jpg	0.12		shTrx1+CHKi_gH2AX_002_TRITC.jpg	0.4		shTrxR1+CHki_gH2AX_003_TRITC.jpg	0.4				146	pLKO_p-RPA32s33_002_FITC.jpg	5	0.05		shTrx1-1_p-RPA32s33_004_FITC.jpg	10	0.1		shTrxR1-3_p-RPA32s33_003_FITC.jpg				10	0.1		pLKO_CHK1i_p-RPA32s33_007_FITC.jpg				10	0.1			shTrx1-1_CHK1i_p-RPA32s33_009_FITC.jpg
		146	pLKO_gH2AX_002_TRITC.jpg	0.05		shTrx1_gH2AX_002_TRITC.jpg	0.09		shTrxR1_gH2AX_003_TRITC.jpg	0.12		pLKO+CHKi_gH2AX_002_TRITC.jpg	0.12		shTrx1+CHKi_gH2AX_002_TRITC.jpg	0.4		shTrxR1+CHki_gH2AX_003_TRITC.jpg	0.4				147	pLKO_p-RPA32s33_002_FITC.jpg	5	0.05		shTrx1-1_p-RPA32s33_004_FITC.jpg	10	0.1		shTrxR1-3_p-RPA32s33_003_FITC.jpg				11	0.11		pLKO_CHK1i_p-RPA32s33_007_FITC.jpg				11	0.11			shTrx1-1_CHK1i_p-RPA32s33_009_FITC.jpg
		147	pLKO_gH2AX_002_TRITC.jpg	0.05		shTrx1_gH2AX_002_TRITC.jpg	0.09		shTrxR1_gH2AX_003_TRITC.jpg	0.13		pLKO+CHKi_gH2AX_002_TRITC.jpg	0.12		shTrx1+CHKi_gH2AX_002_TRITC.jpg	0.4		shTrxR1+CHki_gH2AX_003_TRITC.jpg	0.4				148	pLKO_p-RPA32s33_002_FITC.jpg	5	0.05		shTrx1-1_p-RPA32s33_004_FITC.jpg	10	0.1		shTrxR1-3_p-RPA32s33_003_FITC.jpg				11	0.11		pLKO_CHK1i_p-RPA32s33_007_FITC.jpg				11	0.11			shTrx1-1_CHK1i_p-RPA32s33_009_FITC.jpg
		148	pLKO_gH2AX_002_TRITC.jpg	0.05		shTrx1_gH2AX_002_TRITC.jpg	0.09		shTrxR1_gH2AX_003_TRITC.jpg	0.13		pLKO+CHKi_gH2AX_002_TRITC.jpg	0.12		shTrx1+CHKi_gH2AX_002_TRITC.jpg	0.4		shTrxR1+CHki_gH2AX_003_TRITC.jpg	0.4				149	pLKO_p-RPA32s33_002_FITC.jpg	5	0.05		shTrx1-1_p-RPA32s33_004_FITC.jpg	10	0.1		shTrxR1-3_p-RPA32s33_003_FITC.jpg				11	0.11		pLKO_CHK1i_p-RPA32s33_007_FITC.jpg				11	0.11			shTrx1-1_CHK1i_p-RPA32s33_009_FITC.jpg
		149	pLKO_gH2AX_002_TRITC.jpg	0.05		shTrx1_gH2AX_002_TRITC.jpg	0.09		shTrxR1_gH2AX_003_TRITC.jpg	0.13		pLKO+CHKi_gH2AX_002_TRITC.jpg	0.12		shTrx1+CHKi_gH2AX_002_TRITC.jpg	0.4		shTrxR1+CHki_gH2AX_003_TRITC.jpg	0.4				150	pLKO_p-RPA32s33_002_FITC.jpg	5	0.05		shTrx1-1_p-RPA32s33_004_FITC.jpg	10	0.1		shTrxR1-3_p-RPA32s33_003_FITC.jpg				11	0.11		pLKO_CHK1i_p-RPA32s33_007_FITC.jpg				11	0.11			shTrx1-1_CHK1i_p-RPA32s33_009_FITC.jpg
		150	pLKO_gH2AX_002_TRITC.jpg	0.05		shTrx1_gH2AX_002_TRITC.jpg	0.09		shTrxR1_gH2AX_003_TRITC.jpg	0.13		pLKO+CHKi_gH2AX_002_TRITC.jpg	0.12		shTrx1+CHKi_gH2AX_002_TRITC.jpg	0.4		shTrxR1+CHki_gH2AX_003_TRITC.jpg	0.4				151	pLKO_p-RPA32s33_002_FITC.jpg	5	0.05		shTrx1-1_p-RPA32s33_004_FITC.jpg	10	0.1		shTrxR1-3_p-RPA32s33_003_FITC.jpg				11	0.11		pLKO_CHK1i_p-RPA32s33_007_FITC.jpg				11	0.11			shTrx1-1_CHK1i_p-RPA32s33_009_FITC.jpg
		151	pLKO_gH2AX_002_TRITC.jpg	0.05		shTrx1_gH2AX_002_TRITC.jpg	0.09		shTrxR1_gH2AX_003_TRITC.jpg	0.13		pLKO+CHKi_gH2AX_002_TRITC.jpg	0.12		shTrx1+CHKi_gH2AX_002_TRITC.jpg	0.4		shTrxR1+CHki_gH2AX_003_TRITC.jpg	0.4				152	pLKO_p-RPA32s33_002_FITC.jpg	5	0.05		shTrx1-1_p-RPA32s33_004_FITC.jpg	10	0.1		shTrxR1-3_p-RPA32s33_003_FITC.jpg				11	0.11		pLKO_CHK1i_p-RPA32s33_007_FITC.jpg				11	0.11			shTrx1-1_CHK1i_p-RPA32s33_009_FITC.jpg
		152	pLKO_gH2AX_002_TRITC.jpg	0.05		shTrx1_gH2AX_002_TRITC.jpg	0.09		shTrxR1_gH2AX_003_TRITC.jpg	0.13		pLKO+CHKi_gH2AX_002_TRITC.jpg	0.12		shTrx1+CHKi_gH2AX_002_TRITC.jpg	0.4		shTrxR1+CHki_gH2AX_003_TRITC.jpg	0.4				153	pLKO_p-RPA32s33_002_FITC.jpg	5	0.05		shTrx1-1_p-RPA32s33_004_FITC.jpg	10	0.1		shTrxR1-3_p-RPA32s33_003_FITC.jpg				11	0.11		pLKO_CHK1i_p-RPA32s33_007_FITC.jpg				11	0.11			shTrx1-1_CHK1i_p-RPA32s33_009_FITC.jpg
		153	pLKO_gH2AX_002_TRITC.jpg	0.05		shTrx1_gH2AX_002_TRITC.jpg	0.09		shTrxR1_gH2AX_003_TRITC.jpg	0.13		pLKO+CHKi_gH2AX_002_TRITC.jpg	0.12		shTrx1+CHKi_gH2AX_002_TRITC.jpg	0.39		shTrxR1+CHki_gH2AX_003_TRITC.jpg	0.4				154	pLKO_p-RPA32s33_002_FITC.jpg	5	0.05		shTrx1-1_p-RPA32s33_004_FITC.jpg	10	0.1		shTrxR1-3_p-RPA32s33_003_FITC.jpg				11	0.11		pLKO_CHK1i_p-RPA32s33_007_FITC.jpg				11	0.11			shTrx1-1_CHK1i_p-RPA32s33_009_FITC.jpg
		154	pLKO_gH2AX_002_TRITC.jpg	0.05		shTrx1_gH2AX_002_TRITC.jpg	0.09		shTrxR1_gH2AX_003_TRITC.jpg	0.13		pLKO+CHKi_gH2AX_002_TRITC.jpg	0.12		shTrx1+CHKi_gH2AX_002_TRITC.jpg	0.39		shTrxR1+CHki_gH2AX_003_TRITC.jpg	0.4				155	pLKO_p-RPA32s33_002_FITC.jpg	5	0.05		shTrx1-1_p-RPA32s33_004_FITC.jpg	10	0.1		shTrxR1-3_p-RPA32s33_003_FITC.jpg				11	0.11		pLKO_CHK1i_p-RPA32s33_007_FITC.jpg				11	0.11			shTrx1-1_CHK1i_p-RPA32s33_009_FITC.jpg
		155	pLKO_gH2AX_002_TRITC.jpg	0.05		shTrx1_gH2AX_002_TRITC.jpg	0.09		shTrxR1_gH2AX_003_TRITC.jpg	0.13		pLKO+CHKi_gH2AX_002_TRITC.jpg	0.12		shTrx1+CHKi_gH2AX_002_TRITC.jpg	0.39		shTrxR1+CHki_gH2AX_003_TRITC.jpg	0.4				156	pLKO_p-RPA32s33_002_FITC.jpg	5	0.05		shTrx1-1_p-RPA32s33_004_FITC.jpg	10	0.1		shTrxR1-3_p-RPA32s33_003_FITC.jpg				11	0.11		pLKO_CHK1i_p-RPA32s33_007_FITC.jpg				11	0.11			shTrx1-1_CHK1i_p-RPA32s33_009_FITC.jpg
		156	pLKO_gH2AX_002_TRITC.jpg	0.05		shTrx1_gH2AX_002_TRITC.jpg	0.09		shTrxR1_gH2AX_003_TRITC.jpg	0.13		pLKO+CHKi_gH2AX_002_TRITC.jpg	0.12		shTrx1+CHKi_gH2AX_002_TRITC.jpg	0.39		shTrxR1+CHki_gH2AX_003_TRITC.jpg	0.4				157	pLKO_p-RPA32s33_002_FITC.jpg	5	0.05		shTrx1-1_p-RPA32s33_004_FITC.jpg	10	0.1		shTrxR1-3_p-RPA32s33_003_FITC.jpg				11	0.11		pLKO_CHK1i_p-RPA32s33_007_FITC.jpg				11	0.11			shTrx1-1_CHK1i_p-RPA32s33_009_FITC.jpg
		157	pLKO_gH2AX_002_TRITC.jpg	0.05		shTrx1_gH2AX_002_TRITC.jpg	0.09		shTrxR1_gH2AX_003_TRITC.jpg	0.13		pLKO+CHKi_gH2AX_002_TRITC.jpg	0.12		shTrx1+CHKi_gH2AX_002_TRITC.jpg	0.39		shTrxR1+CHki_gH2AX_003_TRITC.jpg	0.4				158	pLKO_p-RPA32s33_002_FITC.jpg	5	0.05		shTrx1-1_p-RPA32s33_004_FITC.jpg	10	0.1		shTrxR1-3_p-RPA32s33_003_FITC.jpg				11	0.11		pLKO_CHK1i_p-RPA32s33_007_FITC.jpg				11	0.11			shTrx1-1_CHK1i_p-RPA32s33_009_FITC.jpg
		158	pLKO_gH2AX_002_TRITC.jpg	0.05		shTrx1_gH2AX_002_TRITC.jpg	0.09		shTrxR1_gH2AX_003_TRITC.jpg	0.13		pLKO+CHKi_gH2AX_002_TRITC.jpg	0.12		shTrx1+CHKi_gH2AX_002_TRITC.jpg	0.39		shTrxR1+CHki_gH2AX_003_TRITC.jpg	0.4				159	pLKO_p-RPA32s33_002_FITC.jpg	5	0.05		shTrx1-1_p-RPA32s33_004_FITC.jpg	10	0.1		shTrxR1-3_p-RPA32s33_003_FITC.jpg				11	0.11		pLKO_CHK1i_p-RPA32s33_007_FITC.jpg				11	0.11			shTrx1-1_CHK1i_p-RPA32s33_009_FITC.jpg
		159	pLKO_gH2AX_002_TRITC.jpg	0.05		shTrx1_gH2AX_002_TRITC.jpg	0.09		shTrxR1_gH2AX_003_TRITC.jpg	0.13		pLKO+CHKi_gH2AX_002_TRITC.jpg	0.12		shTrx1+CHKi_gH2AX_002_TRITC.jpg	0.38		shTrxR1+CHki_gH2AX_003_TRITC.jpg	0.4				160	pLKO_p-RPA32s33_002_FITC.jpg	5	0.05		shTrx1-1_p-RPA32s33_004_FITC.jpg	10	0.1		shTrxR1-3_p-RPA32s33_003_FITC.jpg				11	0.11		pLKO_CHK1i_p-RPA32s33_007_FITC.jpg				11	0.11			shTrx1-1_CHK1i_p-RPA32s33_009_FITC.jpg
		160	pLKO_gH2AX_002_TRITC.jpg	0.05		shTrx1_gH2AX_002_TRITC.jpg	0.09		shTrxR1_gH2AX_003_TRITC.jpg	0.13		pLKO+CHKi_gH2AX_002_TRITC.jpg	0.12		shTrx1+CHKi_gH2AX_002_TRITC.jpg	0.38		shTrxR1+CHki_gH2AX_003_TRITC.jpg	0.4				161	pLKO_p-RPA32s33_002_FITC.jpg	5	0.05		shTrx1-1_p-RPA32s33_004_FITC.jpg	10	0.1		shTrxR1-3_p-RPA32s33_003_FITC.jpg				11	0.11		pLKO_CHK1i_p-RPA32s33_007_FITC.jpg				11	0.11			shTrx1-1_CHK1i_p-RPA32s33_009_FITC.jpg
		161	pLKO_gH2AX_002_TRITC.jpg	0.05		shTrx1_gH2AX_002_TRITC.jpg	0.09		shTrxR1_gH2AX_003_TRITC.jpg	0.13		pLKO+CHKi_gH2AX_002_TRITC.jpg	0.12		shTrx1+CHKi_gH2AX_002_TRITC.jpg	0.38		shTrxR1+CHki_gH2AX_003_TRITC.jpg	0.4				162	pLKO_p-RPA32s33_002_FITC.jpg	6	0.06		shTrx1-1_p-RPA32s33_004_FITC.jpg	10	0.1		shTrxR1-3_p-RPA32s33_003_FITC.jpg				11	0.11		pLKO_CHK1i_p-RPA32s33_007_FITC.jpg				11	0.11			shTrx1-1_CHK1i_p-RPA32s33_009_FITC.jpg
		162	pLKO_gH2AX_002_TRITC.jpg	0.05		shTrx1_gH2AX_002_TRITC.jpg	0.09		shTrxR1_gH2AX_003_TRITC.jpg	0.13		pLKO+CHKi_gH2AX_002_TRITC.jpg	0.12		shTrx1+CHKi_gH2AX_002_TRITC.jpg	0.38		shTrxR1+CHki_gH2AX_003_TRITC.jpg	0.4				163	pLKO_p-RPA32s33_002_FITC.jpg	6	0.06		shTrx1-1_p-RPA32s33_004_FITC.jpg	10	0.1		shTrxR1-3_p-RPA32s33_003_FITC.jpg				11	0.11		pLKO_CHK1i_p-RPA32s33_007_FITC.jpg				11	0.11			shTrx1-1_CHK1i_p-RPA32s33_009_FITC.jpg
		163	pLKO_gH2AX_002_TRITC.jpg	0.05		shTrx1_gH2AX_002_TRITC.jpg	0.09		shTrxR1_gH2AX_003_TRITC.jpg	0.13		pLKO+CHKi_gH2AX_002_TRITC.jpg	0.12		shTrx1+CHKi_gH2AX_002_TRITC.jpg	0.38		shTrxR1+CHki_gH2AX_003_TRITC.jpg	0.4				164	pLKO_p-RPA32s33_002_FITC.jpg	6	0.06		shTrx1-1_p-RPA32s33_004_FITC.jpg	10	0.1		shTrxR1-3_p-RPA32s33_003_FITC.jpg				11	0.11		pLKO_CHK1i_p-RPA32s33_007_FITC.jpg				11	0.11			shTrx1-1_CHK1i_p-RPA32s33_009_FITC.jpg
		164	pLKO_gH2AX_002_TRITC.jpg	0.05		shTrx1_gH2AX_002_TRITC.jpg	0.09		shTrxR1_gH2AX_003_TRITC.jpg	0.13		pLKO+CHKi_gH2AX_002_TRITC.jpg	0.13		shTrx1+CHKi_gH2AX_002_TRITC.jpg	0.38		shTrxR1+CHki_gH2AX_003_TRITC.jpg	0.4				165	pLKO_p-RPA32s33_002_FITC.jpg	6	0.06		shTrx1-1_p-RPA32s33_004_FITC.jpg	10	0.1		shTrxR1-3_p-RPA32s33_003_FITC.jpg				11	0.11		pLKO_CHK1i_p-RPA32s33_007_FITC.jpg				12	0.12			shTrx1-1_CHK1i_p-RPA32s33_009_FITC.jpg
		165	pLKO_gH2AX_002_TRITC.jpg	0.05		shTrx1_gH2AX_002_TRITC.jpg	0.09		shTrxR1_gH2AX_003_TRITC.jpg	0.13		pLKO+CHKi_gH2AX_002_TRITC.jpg	0.13		shTrx1+CHKi_gH2AX_002_TRITC.jpg	0.38		shTrxR1+CHki_gH2AX_003_TRITC.jpg	0.4				166	pLKO_p-RPA32s33_002_FITC.jpg	6	0.06		shTrx1-1_p-RPA32s33_004_FITC.jpg	10	0.1		shTrxR1-3_p-RPA32s33_003_FITC.jpg				11	0.11		pLKO_CHK1i_p-RPA32s33_007_FITC.jpg				12	0.12			shTrx1-1_CHK1i_p-RPA32s33_009_FITC.jpg
		166	pLKO_gH2AX_002_TRITC.jpg	0.05		shTrx1_gH2AX_002_TRITC.jpg	0.09		shTrxR1_gH2AX_003_TRITC.jpg	0.13		pLKO+CHKi_gH2AX_002_TRITC.jpg	0.13		shTrx1+CHKi_gH2AX_002_TRITC.jpg	0.38		shTrxR1+CHki_gH2AX_003_TRITC.jpg	0.4				167	pLKO_p-RPA32s33_002_FITC.jpg	6	0.06		shTrx1-1_p-RPA32s33_004_FITC.jpg	10	0.1		shTrxR1-3_p-RPA32s33_003_FITC.jpg				11	0.11		pLKO_CHK1i_p-RPA32s33_007_FITC.jpg				12	0.12			shTrx1-1_CHK1i_p-RPA32s33_009_FITC.jpg
		167	pLKO_gH2AX_002_TRITC.jpg	0.05		shTrx1_gH2AX_002_TRITC.jpg	0.09		shTrxR1_gH2AX_003_TRITC.jpg	0.13		pLKO+CHKi_gH2AX_002_TRITC.jpg	0.13		shTrx1+CHKi_gH2AX_002_TRITC.jpg	0.38		shTrxR1+CHki_gH2AX_003_TRITC.jpg	0.4				168	pLKO_p-RPA32s33_002_FITC.jpg	6	0.06		shTrx1-1_p-RPA32s33_004_FITC.jpg	10	0.1		shTrxR1-3_p-RPA32s33_003_FITC.jpg				11	0.11		pLKO_CHK1i_p-RPA32s33_007_FITC.jpg				12	0.12			shTrx1-1_CHK1i_p-RPA32s33_009_FITC.jpg
		168	pLKO_gH2AX_002_TRITC.jpg	0.05		shTrx1_gH2AX_002_TRITC.jpg	0.09		shTrxR1_gH2AX_003_TRITC.jpg	0.13		pLKO+CHKi_gH2AX_002_TRITC.jpg	0.13		shTrx1+CHKi_gH2AX_002_TRITC.jpg	0.38		shTrxR1+CHki_gH2AX_003_TRITC.jpg	0.4				169	pLKO_p-RPA32s33_002_FITC.jpg	6	0.06		shTrx1-1_p-RPA32s33_004_FITC.jpg	10	0.1		shTrxR1-3_p-RPA32s33_003_FITC.jpg				11	0.11		pLKO_CHK1i_p-RPA32s33_007_FITC.jpg				12	0.12			shTrx1-1_CHK1i_p-RPA32s33_009_FITC.jpg
		169	pLKO_gH2AX_002_TRITC.jpg	0.05		shTrx1_gH2AX_002_TRITC.jpg	0.09		shTrxR1_gH2AX_003_TRITC.jpg	0.13		pLKO+CHKi_gH2AX_002_TRITC.jpg	0.13		shTrx1+CHKi_gH2AX_002_TRITC.jpg	0.37		shTrxR1+CHki_gH2AX_003_TRITC.jpg	0.4				170	pLKO_p-RPA32s33_002_FITC.jpg	6	0.06		shTrx1-1_p-RPA32s33_004_FITC.jpg	10	0.1		shTrxR1-3_p-RPA32s33_003_FITC.jpg				11	0.11		pLKO_CHK1i_p-RPA32s33_007_FITC.jpg				12	0.12			shTrx1-1_CHK1i_p-RPA32s33_009_FITC.jpg
		170	pLKO_gH2AX_002_TRITC.jpg	0.05		shTrx1_gH2AX_002_TRITC.jpg	0.09		shTrxR1_gH2AX_003_TRITC.jpg	0.13		pLKO+CHKi_gH2AX_002_TRITC.jpg	0.13		shTrx1+CHKi_gH2AX_002_TRITC.jpg	0.37		shTrxR1+CHki_gH2AX_003_TRITC.jpg	0.4				171	pLKO_p-RPA32s33_002_FITC.jpg	6	0.06		shTrx1-1_p-RPA32s33_004_FITC.jpg	10	0.1		shTrxR1-3_p-RPA32s33_003_FITC.jpg				11	0.11		pLKO_CHK1i_p-RPA32s33_007_FITC.jpg				12	0.12			shTrx1-1_CHK1i_p-RPA32s33_009_FITC.jpg
		171	pLKO_gH2AX_002_TRITC.jpg	0.05		shTrx1_gH2AX_002_TRITC.jpg	0.09		shTrxR1_gH2AX_003_TRITC.jpg	0.13		pLKO+CHKi_gH2AX_002_TRITC.jpg	0.13		shTrx1+CHKi_gH2AX_002_TRITC.jpg	0.37		shTrxR1+CHki_gH2AX_003_TRITC.jpg	0.4				172	pLKO_p-RPA32s33_002_FITC.jpg	6	0.06		shTrx1-1_p-RPA32s33_004_FITC.jpg	10	0.1		shTrxR1-3_p-RPA32s33_003_FITC.jpg				11	0.11		pLKO_CHK1i_p-RPA32s33_007_FITC.jpg				12	0.12			shTrx1-1_CHK1i_p-RPA32s33_009_FITC.jpg
		172	pLKO_gH2AX_002_TRITC.jpg	0.05		shTrx1_gH2AX_002_TRITC.jpg	0.09		shTrxR1_gH2AX_003_TRITC.jpg	0.13		pLKO+CHKi_gH2AX_002_TRITC.jpg	0.13		shTrx1+CHKi_gH2AX_002_TRITC.jpg	0.37		shTrxR1+CHki_gH2AX_003_TRITC.jpg	0.4				173	pLKO_p-RPA32s33_002_FITC.jpg	6	0.06		shTrx1-1_p-RPA32s33_004_FITC.jpg	10	0.1		shTrxR1-3_p-RPA32s33_003_FITC.jpg				11	0.11		pLKO_CHK1i_p-RPA32s33_007_FITC.jpg				12	0.12			shTrx1-1_CHK1i_p-RPA32s33_009_FITC.jpg
		173	pLKO_gH2AX_002_TRITC.jpg	0.05		shTrx1_gH2AX_002_TRITC.jpg	0.09		shTrxR1_gH2AX_003_TRITC.jpg	0.13		pLKO+CHKi_gH2AX_002_TRITC.jpg	0.13		shTrx1+CHKi_gH2AX_002_TRITC.jpg	0.37		shTrxR1+CHki_gH2AX_003_TRITC.jpg	0.4				174	pLKO_p-RPA32s33_002_FITC.jpg	6	0.06		shTrx1-1_p-RPA32s33_004_FITC.jpg	5	0.05		shTrxR1-3_p-RPA32s33_003_FITC.jpg				11	0.11		pLKO_CHK1i_p-RPA32s33_007_FITC.jpg				12	0.12			shTrx1-1_CHK1i_p-RPA32s33_009_FITC.jpg
		174	pLKO_gH2AX_002_TRITC.jpg	0.05		shTrx1_gH2AX_002_TRITC.jpg	0.09		shTrxR1_gH2AX_003_TRITC.jpg	0.13		pLKO+CHKi_gH2AX_002_TRITC.jpg	0.13		shTrx1+CHKi_gH2AX_002_TRITC.jpg	0.37		shTrxR1+CHki_gH2AX_003_TRITC.jpg	0.4				175	pLKO_p-RPA32s33_002_FITC.jpg	6	0.06		shTrx1-1_p-RPA32s33_004_FITC.jpg	5	0.05		shTrxR1-3_p-RPA32s33_003_FITC.jpg				11	0.11		pLKO_CHK1i_p-RPA32s33_007_FITC.jpg				12	0.12			shTrx1-1_CHK1i_p-RPA32s33_009_FITC.jpg
		175	pLKO_gH2AX_002_TRITC.jpg	0.05		shTrx1_gH2AX_002_TRITC.jpg	0.09		shTrxR1_gH2AX_003_TRITC.jpg	0.13		pLKO+CHKi_gH2AX_002_TRITC.jpg	0.13		shTrx1+CHKi_gH2AX_002_TRITC.jpg	0.37		shTrxR1+CHki_gH2AX_003_TRITC.jpg	0.4				176	pLKO_p-RPA32s33_002_FITC.jpg	6	0.06		shTrx1-1_p-RPA32s33_004_FITC.jpg	5	0.05		shTrxR1-3_p-RPA32s33_003_FITC.jpg				11	0.11		pLKO_CHK1i_p-RPA32s33_007_FITC.jpg				12	0.12			shTrx1-1_CHK1i_p-RPA32s33_009_FITC.jpg
		176	pLKO_gH2AX_002_TRITC.jpg	0.05		shTrx1_gH2AX_002_TRITC.jpg	0.09		shTrxR1_gH2AX_003_TRITC.jpg	0.13		pLKO+CHKi_gH2AX_002_TRITC.jpg	0.13		shTrx1+CHKi_gH2AX_002_TRITC.jpg	0.37		shTrxR1+CHki_gH2AX_003_TRITC.jpg	0.4				177	pLKO_p-RPA32s33_002_FITC.jpg	6	0.06		shTrx1-1_p-RPA32s33_004_FITC.jpg	5	0.05		shTrxR1-3_p-RPA32s33_003_FITC.jpg				11	0.11		pLKO_CHK1i_p-RPA32s33_007_FITC.jpg				12	0.12			shTrx1-1_CHK1i_p-RPA32s33_009_FITC.jpg
		177	pLKO_gH2AX_002_TRITC.jpg	0.05		shTrx1_gH2AX_002_TRITC.jpg	0.09		shTrxR1_gH2AX_003_TRITC.jpg	0.13		pLKO+CHKi_gH2AX_002_TRITC.jpg	0.13		shTrx1+CHKi_gH2AX_002_TRITC.jpg	0.37		shTrxR1+CHki_gH2AX_003_TRITC.jpg	0.4				178	pLKO_p-RPA32s33_002_FITC.jpg	6	0.06		shTrx1-1_p-RPA32s33_004_FITC.jpg	5	0.05		shTrxR1-3_p-RPA32s33_003_FITC.jpg				11	0.11		pLKO_CHK1i_p-RPA32s33_007_FITC.jpg				12	0.12			shTrx1-1_CHK1i_p-RPA32s33_009_FITC.jpg
		178	pLKO_gH2AX_002_TRITC.jpg	0.05		shTrx1_gH2AX_002_TRITC.jpg	0.09		shTrxR1_gH2AX_003_TRITC.jpg	0.13		pLKO+CHKi_gH2AX_002_TRITC.jpg	0.13		shTrx1+CHKi_gH2AX_002_TRITC.jpg	0.37		shTrxR1+CHki_gH2AX_003_TRITC.jpg	0.4				179	pLKO_p-RPA32s33_002_FITC.jpg	6	0.06		shTrx1-1_p-RPA32s33_004_FITC.jpg	5	0.05		shTrxR1-3_p-RPA32s33_003_FITC.jpg				11	0.11		pLKO_CHK1i_p-RPA32s33_007_FITC.jpg				12	0.12			shTrx1-1_CHK1i_p-RPA32s33_009_FITC.jpg
		179	pLKO_gH2AX_002_TRITC.jpg	0.05		shTrx1_gH2AX_002_TRITC.jpg	0.09		shTrxR1_gH2AX_003_TRITC.jpg	0.13		pLKO+CHKi_gH2AX_002_TRITC.jpg	0.13		shTrx1+CHKi_gH2AX_002_TRITC.jpg	0.36		shTrxR1+CHki_gH2AX_003_TRITC.jpg	0.4				180	pLKO_p-RPA32s33_002_FITC.jpg	6	0.06		shTrx1-1_p-RPA32s33_004_FITC.jpg	5	0.05		shTrxR1-3_p-RPA32s33_003_FITC.jpg				11	0.11		pLKO_CHK1i_p-RPA32s33_007_FITC.jpg				12	0.12			shTrx1-1_CHK1i_p-RPA32s33_009_FITC.jpg
		180	pLKO_gH2AX_002_TRITC.jpg	0.05		shTrx1_gH2AX_002_TRITC.jpg	0.09		shTrxR1_gH2AX_003_TRITC.jpg	0.13		pLKO+CHKi_gH2AX_002_TRITC.jpg	0.13		shTrx1+CHKi_gH2AX_002_TRITC.jpg	0.36		shTrxR1+CHki_gH2AX_003_TRITC.jpg	0.4				181	pLKO_p-RPA32s33_002_FITC.jpg	7	0.07		shTrx1-1_p-RPA32s33_004_FITC.jpg	5	0.05		shTrxR1-3_p-RPA32s33_003_FITC.jpg				11	0.11		pLKO_CHK1i_p-RPA32s33_007_FITC.jpg				12	0.12			shTrx1-1_CHK1i_p-RPA32s33_009_FITC.jpg
		181	pLKO_gH2AX_002_TRITC.jpg	0.05		shTrx1_gH2AX_002_TRITC.jpg	0.09		shTrxR1_gH2AX_003_TRITC.jpg	0.14		pLKO+CHKi_gH2AX_002_TRITC.jpg	0.13		shTrx1+CHKi_gH2AX_002_TRITC.jpg	0.36		shTrxR1+CHki_gH2AX_003_TRITC.jpg	0.4				182	pLKO_p-RPA32s33_002_FITC.jpg	7	0.07		shTrx1-1_p-RPA32s33_004_FITC.jpg	5	0.05		shTrxR1-3_p-RPA32s33_003_FITC.jpg				11	0.11		pLKO_CHK1i_p-RPA32s33_007_FITC.jpg				12	0.12			shTrx1-1_CHK1i_p-RPA32s33_009_FITC.jpg
		182	pLKO_gH2AX_002_TRITC.jpg	0.05		shTrx1_gH2AX_002_TRITC.jpg	0.09		shTrxR1_gH2AX_003_TRITC.jpg	0.14		pLKO+CHKi_gH2AX_002_TRITC.jpg	0.13		shTrx1+CHKi_gH2AX_002_TRITC.jpg	0.36		shTrxR1+CHki_gH2AX_003_TRITC.jpg	0.4				183	pLKO_p-RPA32s33_002_FITC.jpg	7	0.07		shTrx1-1_p-RPA32s33_004_FITC.jpg	5	0.05		shTrxR1-3_p-RPA32s33_003_FITC.jpg				11	0.11		pLKO_CHK1i_p-RPA32s33_007_FITC.jpg				13	0.13			shTrx1-1_CHK1i_p-RPA32s33_009_FITC.jpg
		183	pLKO_gH2AX_002_TRITC.jpg	0.05		shTrx1_gH2AX_002_TRITC.jpg	0.09		shTrxR1_gH2AX_003_TRITC.jpg	0.14		pLKO+CHKi_gH2AX_002_TRITC.jpg	0.13		shTrx1+CHKi_gH2AX_002_TRITC.jpg	0.36		shTrxR1+CHki_gH2AX_003_TRITC.jpg	0.4				184	pLKO_p-RPA32s33_002_FITC.jpg	7	0.07		shTrx1-1_p-RPA32s33_004_FITC.jpg	5	0.05		shTrxR1-3_p-RPA32s33_003_FITC.jpg				11	0.11		pLKO_CHK1i_p-RPA32s33_007_FITC.jpg				13	0.13			shTrx1-1_CHK1i_p-RPA32s33_009_FITC.jpg
		184	pLKO_gH2AX_002_TRITC.jpg	0.05		shTrx1_gH2AX_002_TRITC.jpg	0.09		shTrxR1_gH2AX_003_TRITC.jpg	0.14		pLKO+CHKi_gH2AX_002_TRITC.jpg	0.13		shTrx1+CHKi_gH2AX_002_TRITC.jpg	0.36		shTrxR1+CHki_gH2AX_003_TRITC.jpg	0.4				185	pLKO_p-RPA32s33_002_FITC.jpg	7	0.07		shTrx1-1_p-RPA32s33_004_FITC.jpg	5	0.05		shTrxR1-3_p-RPA32s33_003_FITC.jpg				11	0.11		pLKO_CHK1i_p-RPA32s33_007_FITC.jpg				13	0.13			shTrx1-1_CHK1i_p-RPA32s33_009_FITC.jpg
		185	pLKO_gH2AX_002_TRITC.jpg	0.05		shTrx1_gH2AX_002_TRITC.jpg	0.09		shTrxR1_gH2AX_003_TRITC.jpg	0.14		pLKO+CHKi_gH2AX_002_TRITC.jpg	0.13		shTrx1+CHKi_gH2AX_002_TRITC.jpg	0.36		shTrxR1+CHki_gH2AX_003_TRITC.jpg	0.4				186	pLKO_p-RPA32s33_002_FITC.jpg	7	0.07		shTrx1-1_p-RPA32s33_004_FITC.jpg	4	0.04		shTrxR1-3_p-RPA32s33_003_FITC.jpg				11	0.11		pLKO_CHK1i_p-RPA32s33_007_FITC.jpg				13	0.13			shTrx1-1_CHK1i_p-RPA32s33_009_FITC.jpg
		186	pLKO_gH2AX_002_TRITC.jpg	0.05		shTrx1_gH2AX_002_TRITC.jpg	0.1		shTrxR1_gH2AX_003_TRITC.jpg	0.14		pLKO+CHKi_gH2AX_002_TRITC.jpg	0.13		shTrx1+CHKi_gH2AX_002_TRITC.jpg	0.36		shTrxR1+CHki_gH2AX_003_TRITC.jpg	0.4				187	pLKO_p-RPA32s33_002_FITC.jpg	7	0.07		shTrx1-1_p-RPA32s33_004_FITC.jpg	4	0.04		shTrxR1-3_p-RPA32s33_003_FITC.jpg				11	0.11		pLKO_CHK1i_p-RPA32s33_007_FITC.jpg				13	0.13			shTrx1-1_CHK1i_p-RPA32s33_009_FITC.jpg
		187	pLKO_gH2AX_002_TRITC.jpg	0.05		shTrx1_gH2AX_002_TRITC.jpg	0.1		shTrxR1_gH2AX_003_TRITC.jpg	0.14		pLKO+CHKi_gH2AX_002_TRITC.jpg	0.13		shTrx1+CHKi_gH2AX_002_TRITC.jpg	0.36		shTrxR1+CHki_gH2AX_003_TRITC.jpg	0.4				188	pLKO_p-RPA32s33_002_FITC.jpg	7	0.07		shTrx1-1_p-RPA32s33_004_FITC.jpg	4	0.04		shTrxR1-3_p-RPA32s33_003_FITC.jpg				11	0.11		pLKO_CHK1i_p-RPA32s33_007_FITC.jpg				13	0.13			shTrx1-1_CHK1i_p-RPA32s33_009_FITC.jpg
		188	pLKO_gH2AX_002_TRITC.jpg	0.05		shTrx1_gH2AX_002_TRITC.jpg	0.1		shTrxR1_gH2AX_003_TRITC.jpg	0.14		pLKO+CHKi_gH2AX_002_TRITC.jpg	0.13		shTrx1+CHKi_gH2AX_002_TRITC.jpg	0.36		shTrxR1+CHki_gH2AX_003_TRITC.jpg	0.4				189	pLKO_p-RPA32s33_002_FITC.jpg	7	0.07		shTrx1-1_p-RPA32s33_004_FITC.jpg	4	0.04		shTrxR1-3_p-RPA32s33_003_FITC.jpg				11	0.11		pLKO_CHK1i_p-RPA32s33_007_FITC.jpg				13	0.13			shTrx1-1_CHK1i_p-RPA32s33_009_FITC.jpg
		189	pLKO_gH2AX_002_TRITC.jpg	0.05		shTrx1_gH2AX_002_TRITC.jpg	0.1		shTrxR1_gH2AX_003_TRITC.jpg	0.14		pLKO+CHKi_gH2AX_002_TRITC.jpg	0.13		shTrx1+CHKi_gH2AX_002_TRITC.jpg	0.36		shTrxR1+CHki_gH2AX_003_TRITC.jpg	0.4				190	pLKO_p-RPA32s33_002_FITC.jpg	7	0.07		shTrx1-1_p-RPA32s33_004_FITC.jpg	4	0.04		shTrxR1-3_p-RPA32s33_003_FITC.jpg				11	0.11		pLKO_CHK1i_p-RPA32s33_007_FITC.jpg				13	0.13			shTrx1-1_CHK1i_p-RPA32s33_009_FITC.jpg
		190	pLKO_gH2AX_002_TRITC.jpg	0.05		shTrx1_gH2AX_002_TRITC.jpg	0.1		shTrxR1_gH2AX_003_TRITC.jpg	0.14		pLKO+CHKi_gH2AX_002_TRITC.jpg	0.13		shTrx1+CHKi_gH2AX_002_TRITC.jpg	0.36		shTrxR1+CHki_gH2AX_003_TRITC.jpg	0.4				191	pLKO_p-RPA32s33_002_FITC.jpg	7	0.07		shTrx1-1_p-RPA32s33_004_FITC.jpg	4	0.04		shTrxR1-3_p-RPA32s33_003_FITC.jpg				11	0.11		pLKO_CHK1i_p-RPA32s33_007_FITC.jpg				13	0.13			shTrx1-1_CHK1i_p-RPA32s33_009_FITC.jpg
		191	pLKO_gH2AX_002_TRITC.jpg	0.05		shTrx1_gH2AX_002_TRITC.jpg	0.1		shTrxR1_gH2AX_003_TRITC.jpg	0.14		pLKO+CHKi_gH2AX_002_TRITC.jpg	0.13		shTrx1+CHKi_gH2AX_002_TRITC.jpg	0.36		shTrxR1+CHki_gH2AX_003_TRITC.jpg	0.4				192	pLKO_p-RPA32s33_002_FITC.jpg	7	0.07		shTrx1-1_p-RPA32s33_004_FITC.jpg	4	0.04		shTrxR1-3_p-RPA32s33_003_FITC.jpg				11	0.11		pLKO_CHK1i_p-RPA32s33_007_FITC.jpg				13	0.13			shTrx1-1_CHK1i_p-RPA32s33_009_FITC.jpg
		192	pLKO_gH2AX_002_TRITC.jpg	0.05		shTrx1_gH2AX_002_TRITC.jpg	0.1		shTrxR1_gH2AX_003_TRITC.jpg	0.14		pLKO+CHKi_gH2AX_002_TRITC.jpg	0.13		shTrx1+CHKi_gH2AX_002_TRITC.jpg	0.36		shTrxR1+CHki_gH2AX_003_TRITC.jpg	0.4				193	pLKO_p-RPA32s33_002_FITC.jpg	7	0.07		shTrx1-1_p-RPA32s33_004_FITC.jpg	4	0.04		shTrxR1-3_p-RPA32s33_003_FITC.jpg				11	0.11		pLKO_CHK1i_p-RPA32s33_007_FITC.jpg				13	0.13			shTrx1-1_CHK1i_p-RPA32s33_009_FITC.jpg
		193	pLKO_gH2AX_002_TRITC.jpg	0.05		shTrx1_gH2AX_002_TRITC.jpg	0.1		shTrxR1_gH2AX_003_TRITC.jpg	0.14		pLKO+CHKi_gH2AX_002_TRITC.jpg	0.13		shTrx1+CHKi_gH2AX_002_TRITC.jpg	0.35		shTrxR1+CHki_gH2AX_003_TRITC.jpg	0.4				194	pLKO_p-RPA32s33_002_FITC.jpg	7	0.07		shTrx1-1_p-RPA32s33_004_FITC.jpg	4	0.04		shTrxR1-3_p-RPA32s33_003_FITC.jpg				11	0.11		pLKO_CHK1i_p-RPA32s33_007_FITC.jpg				13	0.13			shTrx1-1_CHK1i_p-RPA32s33_009_FITC.jpg
		194	pLKO_gH2AX_002_TRITC.jpg	0.05		shTrx1_gH2AX_002_TRITC.jpg	0.1		shTrxR1_gH2AX_003_TRITC.jpg	0.14		pLKO+CHKi_gH2AX_002_TRITC.jpg	0.13		shTrx1+CHKi_gH2AX_002_TRITC.jpg	0.35		shTrxR1+CHki_gH2AX_003_TRITC.jpg	0.4				195	pLKO_p-RPA32s33_002_FITC.jpg	7	0.07		shTrx1-1_p-RPA32s33_004_FITC.jpg	4	0.04		shTrxR1-3_p-RPA32s33_003_FITC.jpg				11	0.11		pLKO_CHK1i_p-RPA32s33_007_FITC.jpg				13	0.13			shTrx1-1_CHK1i_p-RPA32s33_009_FITC.jpg
		195	pLKO_gH2AX_002_TRITC.jpg	0.05		shTrx1_gH2AX_002_TRITC.jpg	0.1		shTrxR1_gH2AX_003_TRITC.jpg	0.14		pLKO+CHKi_gH2AX_002_TRITC.jpg	0.13		shTrx1+CHKi_gH2AX_002_TRITC.jpg	0.35		shTrxR1+CHki_gH2AX_003_TRITC.jpg	0.4				196	pLKO_p-RPA32s33_002_FITC.jpg	7	0.07		shTrx1-1_p-RPA32s33_004_FITC.jpg	4	0.04		shTrxR1-3_p-RPA32s33_003_FITC.jpg				11	0.11		pLKO_CHK1i_p-RPA32s33_007_FITC.jpg				13	0.13			shTrx1-1_CHK1i_p-RPA32s33_009_FITC.jpg
		196	pLKO_gH2AX_002_TRITC.jpg	0.05		shTrx1_gH2AX_002_TRITC.jpg	0.1		shTrxR1_gH2AX_003_TRITC.jpg	0.14		pLKO+CHKi_gH2AX_002_TRITC.jpg	0.13		shTrx1+CHKi_gH2AX_002_TRITC.jpg	0.35		shTrxR1+CHki_gH2AX_003_TRITC.jpg	0.4				197	pLKO_p-RPA32s33_002_FITC.jpg	7	0.07		shTrx1-1_p-RPA32s33_004_FITC.jpg	10	0.1		shTrxR1-3_p-RPA32s33_003_FITC.jpg				11	0.11		pLKO_CHK1i_p-RPA32s33_007_FITC.jpg				13	0.13			shTrx1-1_CHK1i_p-RPA32s33_009_FITC.jpg
		197	pLKO_gH2AX_002_TRITC.jpg	0.05		shTrx1_gH2AX_002_TRITC.jpg	0.1		shTrxR1_gH2AX_003_TRITC.jpg	0.14		pLKO+CHKi_gH2AX_002_TRITC.jpg	0.13		shTrx1+CHKi_gH2AX_002_TRITC.jpg	0.35		shTrxR1+CHki_gH2AX_003_TRITC.jpg	0.4				198	pLKO_p-RPA32s33_002_FITC.jpg	7	0.07		shTrx1-1_p-RPA32s33_004_FITC.jpg	10	0.1		shTrxR1-3_p-RPA32s33_003_FITC.jpg				11	0.11		pLKO_CHK1i_p-RPA32s33_007_FITC.jpg				13	0.13			shTrx1-1_CHK1i_p-RPA32s33_009_FITC.jpg
		198	pLKO_gH2AX_002_TRITC.jpg	0.05		shTrx1_gH2AX_002_TRITC.jpg	0.1		shTrxR1_gH2AX_003_TRITC.jpg	0.14		pLKO+CHKi_gH2AX_002_TRITC.jpg	0.13		shTrx1+CHKi_gH2AX_002_TRITC.jpg	0.35		shTrxR1+CHki_gH2AX_003_TRITC.jpg	0.4				199	pLKO_p-RPA32s33_002_FITC.jpg	7	0.07		shTrx1-1_p-RPA32s33_004_FITC.jpg	10	0.1		shTrxR1-3_p-RPA32s33_003_FITC.jpg				11	0.11		pLKO_CHK1i_p-RPA32s33_007_FITC.jpg				13	0.13			shTrx1-1_CHK1i_p-RPA32s33_009_FITC.jpg
		199	pLKO_gH2AX_002_TRITC.jpg	0.05		shTrx1_gH2AX_002_TRITC.jpg	0.1		shTrxR1_gH2AX_003_TRITC.jpg	0.14		pLKO+CHKi_gH2AX_002_TRITC.jpg	0.13		shTrx1+CHKi_gH2AX_002_TRITC.jpg	0.35		shTrxR1+CHki_gH2AX_003_TRITC.jpg	0.4				200	pLKO_p-RPA32s33_002_FITC.jpg	7	0.07		shTrx1-1_p-RPA32s33_004_FITC.jpg	10	0.1		shTrxR1-3_p-RPA32s33_003_FITC.jpg				11	0.11		pLKO_CHK1i_p-RPA32s33_007_FITC.jpg				14	0.14			shTrx1-1_CHK1i_p-RPA32s33_009_FITC.jpg
		200	pLKO_gH2AX_002_TRITC.jpg	0.05		shTrx1_gH2AX_002_TRITC.jpg	0.1		shTrxR1_gH2AX_003_TRITC.jpg	0.14		pLKO+CHKi_gH2AX_002_TRITC.jpg	0.13		shTrx1+CHKi_gH2AX_002_TRITC.jpg	0.35		shTrxR1+CHki_gH2AX_003_TRITC.jpg	0.4				201	pLKO_p-RPA32s33_002_FITC.jpg	8	0.08		shTrx1-1_p-RPA32s33_004_FITC.jpg	10	0.1		shTrxR1-3_p-RPA32s33_003_FITC.jpg				11	0.11		pLKO_CHK1i_p-RPA32s33_007_FITC.jpg				14	0.14			shTrx1-1_CHK1i_p-RPA32s33_009_FITC.jpg
		201	pLKO_gH2AX_002_TRITC.jpg	0.05		shTrx1_gH2AX_002_TRITC.jpg	0.1		shTrxR1_gH2AX_003_TRITC.jpg	0.14		pLKO+CHKi_gH2AX_002_TRITC.jpg	0.13		shTrx1+CHKi_gH2AX_002_TRITC.jpg	0.35		shTrxR1+CHki_gH2AX_003_TRITC.jpg	0.41				202	pLKO_p-RPA32s33_002_FITC.jpg	8	0.08		shTrx1-1_p-RPA32s33_004_FITC.jpg	10	0.1		shTrxR1-3_p-RPA32s33_003_FITC.jpg				11	0.11		pLKO_CHK1i_p-RPA32s33_007_FITC.jpg				14	0.14			shTrx1-1_CHK1i_p-RPA32s33_009_FITC.jpg
		202	pLKO_gH2AX_002_TRITC.jpg	0.05		shTrx1_gH2AX_002_TRITC.jpg	0.1		shTrxR1_gH2AX_003_TRITC.jpg	0.14		pLKO+CHKi_gH2AX_002_TRITC.jpg	0.13		shTrx1+CHKi_gH2AX_002_TRITC.jpg	0.35		shTrxR1+CHki_gH2AX_003_TRITC.jpg	0.41				203	pLKO_p-RPA32s33_002_FITC.jpg	8	0.08		shTrx1-1_p-RPA32s33_004_FITC.jpg	10	0.1		shTrxR1-3_p-RPA32s33_003_FITC.jpg				11	0.11		pLKO_CHK1i_p-RPA32s33_007_FITC.jpg				14	0.14			shTrx1-1_CHK1i_p-RPA32s33_009_FITC.jpg
		203	pLKO_gH2AX_002_TRITC.jpg	0.05		shTrx1_gH2AX_002_TRITC.jpg	0.1		shTrxR1_gH2AX_003_TRITC.jpg	0.14		pLKO+CHKi_gH2AX_002_TRITC.jpg	0.13		shTrx1+CHKi_gH2AX_002_TRITC.jpg	0.35		shTrxR1+CHki_gH2AX_003_TRITC.jpg	0.41				204	pLKO_p-RPA32s33_002_FITC.jpg	8	0.08		shTrx1-1_p-RPA32s33_004_FITC.jpg	10	0.1		shTrxR1-3_p-RPA32s33_003_FITC.jpg				11	0.11		pLKO_CHK1i_p-RPA32s33_007_FITC.jpg				14	0.14			shTrx1-1_CHK1i_p-RPA32s33_009_FITC.jpg
		204	pLKO_gH2AX_002_TRITC.jpg	0.05		shTrx1_gH2AX_002_TRITC.jpg	0.1		shTrxR1_gH2AX_003_TRITC.jpg	0.14		pLKO+CHKi_gH2AX_002_TRITC.jpg	0.13		shTrx1+CHKi_gH2AX_002_TRITC.jpg	0.35		shTrxR1+CHki_gH2AX_003_TRITC.jpg	0.41				205	pLKO_p-RPA32s33_002_FITC.jpg	8	0.08		shTrx1-1_p-RPA32s33_004_FITC.jpg	10	0.1		shTrxR1-3_p-RPA32s33_003_FITC.jpg				11	0.11		pLKO_CHK1i_p-RPA32s33_007_FITC.jpg				14	0.14			shTrx1-1_CHK1i_p-RPA32s33_009_FITC.jpg
		205	pLKO_gH2AX_002_TRITC.jpg	0.05		shTrx1_gH2AX_002_TRITC.jpg	0.1		shTrxR1_gH2AX_003_TRITC.jpg	0.14		pLKO+CHKi_gH2AX_002_TRITC.jpg	0.13		shTrx1+CHKi_gH2AX_002_TRITC.jpg	0.35		shTrxR1+CHki_gH2AX_003_TRITC.jpg	0.41				206	pLKO_p-RPA32s33_002_FITC.jpg	8	0.08		shTrx1-1_p-RPA32s33_004_FITC.jpg	10	0.1		shTrxR1-3_p-RPA32s33_003_FITC.jpg				11	0.11		pLKO_CHK1i_p-RPA32s33_007_FITC.jpg				14	0.14			shTrx1-1_CHK1i_p-RPA32s33_009_FITC.jpg
		206	pLKO_gH2AX_002_TRITC.jpg	0.05		shTrx1_gH2AX_002_TRITC.jpg	0.1		shTrxR1_gH2AX_003_TRITC.jpg	0.14		pLKO+CHKi_gH2AX_002_TRITC.jpg	0.13		shTrx1+CHKi_gH2AX_002_TRITC.jpg	0.35		shTrxR1+CHki_gH2AX_003_TRITC.jpg	0.41				207	pLKO_p-RPA32s33_002_FITC.jpg	8	0.08		shTrx1-1_p-RPA32s33_004_FITC.jpg	10	0.1		shTrxR1-3_p-RPA32s33_003_FITC.jpg				11	0.11		pLKO_CHK1i_p-RPA32s33_007_FITC.jpg				14	0.14			shTrx1-1_CHK1i_p-RPA32s33_009_FITC.jpg
		207	pLKO_gH2AX_002_TRITC.jpg	0.05		shTrx1_gH2AX_002_TRITC.jpg	0.1		shTrxR1_gH2AX_003_TRITC.jpg	0.14		pLKO+CHKi_gH2AX_002_TRITC.jpg	0.13		shTrx1+CHKi_gH2AX_002_TRITC.jpg	0.35		shTrxR1+CHki_gH2AX_003_TRITC.jpg	0.41				208	pLKO_p-RPA32s33_002_FITC.jpg	8	0.08		shTrx1-1_p-RPA32s33_004_FITC.jpg	10	0.1		shTrxR1-3_p-RPA32s33_003_FITC.jpg				11	0.11		pLKO_CHK1i_p-RPA32s33_007_FITC.jpg				14	0.14			shTrx1-1_CHK1i_p-RPA32s33_009_FITC.jpg
		208	pLKO_gH2AX_002_TRITC.jpg	0.05		shTrx1_gH2AX_002_TRITC.jpg	0.1		shTrxR1_gH2AX_003_TRITC.jpg	0.15		pLKO+CHKi_gH2AX_002_TRITC.jpg	0.13		shTrx1+CHKi_gH2AX_002_TRITC.jpg	0.34		shTrxR1+CHki_gH2AX_003_TRITC.jpg	0.41				209	pLKO_p-RPA32s33_002_FITC.jpg	8	0.08		shTrx1-1_p-RPA32s33_004_FITC.jpg	10	0.1		shTrxR1-3_p-RPA32s33_003_FITC.jpg				11	0.11		pLKO_CHK1i_p-RPA32s33_007_FITC.jpg				14	0.14			shTrx1-1_CHK1i_p-RPA32s33_009_FITC.jpg
		209	pLKO_gH2AX_002_TRITC.jpg	0.05		shTrx1_gH2AX_002_TRITC.jpg	0.1		shTrxR1_gH2AX_003_TRITC.jpg	0.15		pLKO+CHKi_gH2AX_002_TRITC.jpg	0.14		shTrx1+CHKi_gH2AX_002_TRITC.jpg	0.34		shTrxR1+CHki_gH2AX_003_TRITC.jpg	0.41				210	pLKO_p-RPA32s33_002_FITC.jpg	8	0.08		shTrx1-1_p-RPA32s33_004_FITC.jpg	10	0.1		shTrxR1-3_p-RPA32s33_003_FITC.jpg				11	0.11		pLKO_CHK1i_p-RPA32s33_007_FITC.jpg				14	0.14			shTrx1-1_CHK1i_p-RPA32s33_009_FITC.jpg
		210	pLKO_gH2AX_002_TRITC.jpg	0.05		shTrx1_gH2AX_002_TRITC.jpg	0.1		shTrxR1_gH2AX_003_TRITC.jpg	0.15		pLKO+CHKi_gH2AX_002_TRITC.jpg	0.14		shTrx1+CHKi_gH2AX_002_TRITC.jpg	0.34		shTrxR1+CHki_gH2AX_003_TRITC.jpg	0.41				211	pLKO_p-RPA32s33_002_FITC.jpg	8	0.08		shTrx1-1_p-RPA32s33_004_FITC.jpg	10	0.1		shTrxR1-3_p-RPA32s33_003_FITC.jpg				11	0.11		pLKO_CHK1i_p-RPA32s33_007_FITC.jpg				14	0.14			shTrx1-1_CHK1i_p-RPA32s33_009_FITC.jpg
		211	pLKO_gH2AX_002_TRITC.jpg	0.05		shTrx1_gH2AX_002_TRITC.jpg	0.1		shTrxR1_gH2AX_003_TRITC.jpg	0.15		pLKO+CHKi_gH2AX_002_TRITC.jpg	0.14		shTrx1+CHKi_gH2AX_002_TRITC.jpg	0.34		shTrxR1+CHki_gH2AX_003_TRITC.jpg	0.41				212	pLKO_p-RPA32s33_002_FITC.jpg	8	0.08		shTrx1-1_p-RPA32s33_004_FITC.jpg	10	0.1		shTrxR1-3_p-RPA32s33_003_FITC.jpg				11	0.11		pLKO_CHK1i_p-RPA32s33_007_FITC.jpg				14	0.14			shTrx1-1_CHK1i_p-RPA32s33_009_FITC.jpg
		212	pLKO_gH2AX_002_TRITC.jpg	0.05		shTrx1_gH2AX_002_TRITC.jpg	0.1		shTrxR1_gH2AX_003_TRITC.jpg	0.15		pLKO+CHKi_gH2AX_002_TRITC.jpg	0.14		shTrx1+CHKi_gH2AX_002_TRITC.jpg	0.34		shTrxR1+CHki_gH2AX_003_TRITC.jpg	0.41				213	pLKO_p-RPA32s33_002_FITC.jpg	8	0.08		shTrx1-1_p-RPA32s33_004_FITC.jpg	10	0.1		shTrxR1-3_p-RPA32s33_003_FITC.jpg				11	0.11		pLKO_CHK1i_p-RPA32s33_007_FITC.jpg				14	0.14			shTrx1-1_CHK1i_p-RPA32s33_009_FITC.jpg
		213	pLKO_gH2AX_002_TRITC.jpg	0.05		shTrx1_gH2AX_002_TRITC.jpg	0.1		shTrxR1_gH2AX_003_TRITC.jpg	0.15		pLKO+CHKi_gH2AX_002_TRITC.jpg	0.14		shTrx1+CHKi_gH2AX_002_TRITC.jpg	0.34		shTrxR1+CHki_gH2AX_003_TRITC.jpg	0.41				214	pLKO_p-RPA32s33_002_FITC.jpg	9	0.09		shTrx1-1_p-RPA32s33_004_FITC.jpg	10	0.1		shTrxR1-3_p-RPA32s33_003_FITC.jpg				11	0.11		pLKO_CHK1i_p-RPA32s33_007_FITC.jpg				14	0.14			shTrx1-1_CHK1i_p-RPA32s33_009_FITC.jpg
		214	pLKO_gH2AX_002_TRITC.jpg	0.05		shTrx1_gH2AX_002_TRITC.jpg	0.1		shTrxR1_gH2AX_003_TRITC.jpg	0.15		pLKO+CHKi_gH2AX_002_TRITC.jpg	0.14		shTrx1+CHKi_gH2AX_002_TRITC.jpg	0.34		shTrxR1+CHki_gH2AX_003_TRITC.jpg	0.41				215	pLKO_p-RPA32s33_002_FITC.jpg	9	0.09		shTrx1-1_p-RPA32s33_004_FITC.jpg	10	0.1		shTrxR1-3_p-RPA32s33_003_FITC.jpg				11	0.11		pLKO_CHK1i_p-RPA32s33_007_FITC.jpg				14	0.14			shTrx1-1_CHK1i_p-RPA32s33_009_FITC.jpg
		215	pLKO_gH2AX_002_TRITC.jpg	0.05		shTrx1_gH2AX_002_TRITC.jpg	0.1		shTrxR1_gH2AX_003_TRITC.jpg	0.15		pLKO+CHKi_gH2AX_002_TRITC.jpg	0.14		shTrx1+CHKi_gH2AX_002_TRITC.jpg	0.34		shTrxR1+CHki_gH2AX_003_TRITC.jpg	0.41				216	pLKO_p-RPA32s33_002_FITC.jpg	9	0.09		shTrx1-1_p-RPA32s33_004_FITC.jpg	10	0.1		shTrxR1-3_p-RPA32s33_003_FITC.jpg				11	0.11		pLKO_CHK1i_p-RPA32s33_007_FITC.jpg				14	0.14			shTrx1-1_CHK1i_p-RPA32s33_009_FITC.jpg
		216	pLKO_gH2AX_002_TRITC.jpg	0.05		shTrx1_gH2AX_002_TRITC.jpg	0.1		shTrxR1_gH2AX_003_TRITC.jpg	0.15		pLKO+CHKi_gH2AX_002_TRITC.jpg	0.14		shTrx1+CHKi_gH2AX_002_TRITC.jpg	0.34		shTrxR1+CHki_gH2AX_003_TRITC.jpg	0.41				217	pLKO_p-RPA32s33_002_FITC.jpg	9	0.09		shTrx1-1_p-RPA32s33_004_FITC.jpg	10	0.1		shTrxR1-3_p-RPA32s33_003_FITC.jpg				11	0.11		pLKO_CHK1i_p-RPA32s33_007_FITC.jpg				15	0.15			shTrx1-1_CHK1i_p-RPA32s33_009_FITC.jpg
		217	pLKO_gH2AX_002_TRITC.jpg	0.05		shTrx1_gH2AX_002_TRITC.jpg	0.1		shTrxR1_gH2AX_003_TRITC.jpg	0.15		pLKO+CHKi_gH2AX_002_TRITC.jpg	0.14		shTrx1+CHKi_gH2AX_002_TRITC.jpg	0.34		shTrxR1+CHki_gH2AX_003_TRITC.jpg	0.41				218	pLKO_p-RPA32s33_002_FITC.jpg	9	0.09		shTrx1-1_p-RPA32s33_004_FITC.jpg	10	0.1		shTrxR1-3_p-RPA32s33_003_FITC.jpg				11	0.11		pLKO_CHK1i_p-RPA32s33_007_FITC.jpg				15	0.15			shTrx1-1_CHK1i_p-RPA32s33_009_FITC.jpg
		218	pLKO_gH2AX_002_TRITC.jpg	0.05		shTrx1_gH2AX_002_TRITC.jpg	0.1		shTrxR1_gH2AX_003_TRITC.jpg	0.15		pLKO+CHKi_gH2AX_002_TRITC.jpg	0.14		shTrx1+CHKi_gH2AX_002_TRITC.jpg	0.34		shTrxR1+CHki_gH2AX_003_TRITC.jpg	0.41				219	pLKO_p-RPA32s33_002_FITC.jpg	9	0.09		shTrx1-1_p-RPA32s33_004_FITC.jpg	10	0.1		shTrxR1-3_p-RPA32s33_003_FITC.jpg				11	0.11		pLKO_CHK1i_p-RPA32s33_007_FITC.jpg				15	0.15			shTrx1-1_CHK1i_p-RPA32s33_009_FITC.jpg
		219	pLKO_gH2AX_002_TRITC.jpg	0.05		shTrx1_gH2AX_002_TRITC.jpg	0.1		shTrxR1_gH2AX_003_TRITC.jpg	0.15		pLKO+CHKi_gH2AX_002_TRITC.jpg	0.14		shTrx1+CHKi_gH2AX_002_TRITC.jpg	0.34		shTrxR1+CHki_gH2AX_003_TRITC.jpg	0.41				220	pLKO_p-RPA32s33_002_FITC.jpg	9	0.09		shTrx1-1_p-RPA32s33_004_FITC.jpg	10	0.1		shTrxR1-3_p-RPA32s33_003_FITC.jpg				11	0.11		pLKO_CHK1i_p-RPA32s33_007_FITC.jpg				15	0.15			shTrx1-1_CHK1i_p-RPA32s33_009_FITC.jpg
		220	pLKO_gH2AX_002_TRITC.jpg	0.05		shTrx1_gH2AX_002_TRITC.jpg	0.1		shTrxR1_gH2AX_003_TRITC.jpg	0.15		pLKO+CHKi_gH2AX_002_TRITC.jpg	0.14		shTrx1+CHKi_gH2AX_002_TRITC.jpg	0.34		shTrxR1+CHki_gH2AX_003_TRITC.jpg	0.41				221	pLKO_p-RPA32s33_002_FITC.jpg	9	0.09		shTrx1-1_p-RPA32s33_004_FITC.jpg	10	0.1		shTrxR1-3_p-RPA32s33_003_FITC.jpg				12	0.12		pLKO_CHK1i_p-RPA32s33_007_FITC.jpg				15	0.15			shTrx1-1_CHK1i_p-RPA32s33_009_FITC.jpg
		221	pLKO_gH2AX_002_TRITC.jpg	0.05		shTrx1_gH2AX_002_TRITC.jpg	0.1		shTrxR1_gH2AX_003_TRITC.jpg	0.15		pLKO+CHKi_gH2AX_002_TRITC.jpg	0.14		shTrx1+CHKi_gH2AX_002_TRITC.jpg	0.34		shTrxR1+CHki_gH2AX_003_TRITC.jpg	0.41				222	pLKO_p-RPA32s33_002_FITC.jpg	9	0.09		shTrx1-1_p-RPA32s33_004_FITC.jpg	10	0.1		shTrxR1-3_p-RPA32s33_003_FITC.jpg				12	0.12		pLKO_CHK1i_p-RPA32s33_007_FITC.jpg				15	0.15			shTrx1-1_CHK1i_p-RPA32s33_009_FITC.jpg
		222	pLKO_gH2AX_002_TRITC.jpg	0.05		shTrx1_gH2AX_002_TRITC.jpg	0.1		shTrxR1_gH2AX_003_TRITC.jpg	0.15		pLKO+CHKi_gH2AX_002_TRITC.jpg	0.14		shTrx1+CHKi_gH2AX_002_TRITC.jpg	0.34		shTrxR1+CHki_gH2AX_003_TRITC.jpg	0.41				223	pLKO_p-RPA32s33_002_FITC.jpg	9	0.09		shTrx1-1_p-RPA32s33_004_FITC.jpg	10	0.1		shTrxR1-3_p-RPA32s33_003_FITC.jpg				12	0.12		pLKO_CHK1i_p-RPA32s33_007_FITC.jpg				15	0.15			shTrx1-1_CHK1i_p-RPA32s33_009_FITC.jpg
		223	pLKO_gH2AX_002_TRITC.jpg	0.05		shTrx1_gH2AX_002_TRITC.jpg	0.1		shTrxR1_gH2AX_003_TRITC.jpg	0.15		pLKO+CHKi_gH2AX_002_TRITC.jpg	0.14		shTrx1+CHKi_gH2AX_002_TRITC.jpg	0.34		shTrxR1+CHki_gH2AX_003_TRITC.jpg	0.41				224	pLKO_p-RPA32s33_002_FITC.jpg	9	0.09		shTrx1-1_p-RPA32s33_004_FITC.jpg	10	0.1		shTrxR1-3_p-RPA32s33_003_FITC.jpg				12	0.12		pLKO_CHK1i_p-RPA32s33_007_FITC.jpg				15	0.15			shTrx1-1_CHK1i_p-RPA32s33_009_FITC.jpg
		224	pLKO_gH2AX_002_TRITC.jpg	0.05		shTrx1_gH2AX_002_TRITC.jpg	0.1		shTrxR1_gH2AX_003_TRITC.jpg	0.15		pLKO+CHKi_gH2AX_002_TRITC.jpg	0.14		shTrx1+CHKi_gH2AX_002_TRITC.jpg	0.34		shTrxR1+CHki_gH2AX_003_TRITC.jpg	0.41				225	pLKO_p-RPA32s33_002_FITC.jpg	9	0.09		shTrx1-1_p-RPA32s33_004_FITC.jpg	10	0.1		shTrxR1-3_p-RPA32s33_003_FITC.jpg				12	0.12		pLKO_CHK1i_p-RPA32s33_007_FITC.jpg				15	0.15			shTrx1-1_CHK1i_p-RPA32s33_009_FITC.jpg
		225	pLKO_gH2AX_002_TRITC.jpg	0.05		shTrx1_gH2AX_002_TRITC.jpg	0.1		shTrxR1_gH2AX_003_TRITC.jpg	0.15		pLKO+CHKi_gH2AX_002_TRITC.jpg	0.14		shTrx1+CHKi_gH2AX_002_TRITC.jpg	0.34		shTrxR1+CHki_gH2AX_003_TRITC.jpg	0.41				226	pLKO_p-RPA32s33_002_FITC.jpg	9	0.09		shTrx1-1_p-RPA32s33_004_FITC.jpg	10	0.1		shTrxR1-3_p-RPA32s33_003_FITC.jpg				12	0.12		pLKO_CHK1i_p-RPA32s33_007_FITC.jpg				15	0.15			shTrx1-1_CHK1i_p-RPA32s33_009_FITC.jpg
		226	pLKO_gH2AX_002_TRITC.jpg	0.05		shTrx1_gH2AX_002_TRITC.jpg	0.1		shTrxR1_gH2AX_003_TRITC.jpg	0.15		pLKO+CHKi_gH2AX_002_TRITC.jpg	0.14		shTrx1+CHKi_gH2AX_002_TRITC.jpg	0.33		shTrxR1+CHki_gH2AX_003_TRITC.jpg	0.41				227	pLKO_p-RPA32s33_002_FITC.jpg	9	0.09		shTrx1-1_p-RPA32s33_004_FITC.jpg	10	0.1		shTrxR1-3_p-RPA32s33_003_FITC.jpg				12	0.12		pLKO_CHK1i_p-RPA32s33_007_FITC.jpg				15	0.15			shTrx1-1_CHK1i_p-RPA32s33_009_FITC.jpg
		227	pLKO_gH2AX_002_TRITC.jpg	0.05		shTrx1_gH2AX_002_TRITC.jpg	0.1		shTrxR1_gH2AX_003_TRITC.jpg	0.15		pLKO+CHKi_gH2AX_002_TRITC.jpg	0.14		shTrx1+CHKi_gH2AX_002_TRITC.jpg	0.33		shTrxR1+CHki_gH2AX_003_TRITC.jpg	0.41				228	pLKO_p-RPA32s33_002_FITC.jpg	9	0.09		shTrx1-1_p-RPA32s33_004_FITC.jpg	10	0.1		shTrxR1-3_p-RPA32s33_003_FITC.jpg				12	0.12		pLKO_CHK1i_p-RPA32s33_007_FITC.jpg				15	0.15			shTrx1-1_CHK1i_p-RPA32s33_009_FITC.jpg
		228	pLKO_gH2AX_002_TRITC.jpg	0.05		shTrx1_gH2AX_002_TRITC.jpg	0.1		shTrxR1_gH2AX_003_TRITC.jpg	0.15		pLKO+CHKi_gH2AX_002_TRITC.jpg	0.14		shTrx1+CHKi_gH2AX_002_TRITC.jpg	0.33		shTrxR1+CHki_gH2AX_003_TRITC.jpg	0.41				229	pLKO_p-RPA32s33_002_FITC.jpg	9	0.09		shTrx1-1_p-RPA32s33_004_FITC.jpg	10	0.1		shTrxR1-3_p-RPA32s33_003_FITC.jpg				12	0.12		pLKO_CHK1i_p-RPA32s33_007_FITC.jpg				15	0.15			shTrx1-1_CHK1i_p-RPA32s33_009_FITC.jpg
		229	pLKO_gH2AX_002_TRITC.jpg	0.05		shTrx1_gH2AX_002_TRITC.jpg	0.1		shTrxR1_gH2AX_003_TRITC.jpg	0.15		pLKO+CHKi_gH2AX_002_TRITC.jpg	0.14		shTrx1+CHKi_gH2AX_002_TRITC.jpg	0.33		shTrxR1+CHki_gH2AX_003_TRITC.jpg	0.41				230	pLKO_p-RPA32s33_002_FITC.jpg	9	0.09		shTrx1-1_p-RPA32s33_004_FITC.jpg	10	0.1		shTrxR1-3_p-RPA32s33_003_FITC.jpg				12	0.12		pLKO_CHK1i_p-RPA32s33_007_FITC.jpg				15	0.15			shTrx1-1_CHK1i_p-RPA32s33_009_FITC.jpg
		230	pLKO_gH2AX_002_TRITC.jpg	0.05		shTrx1_gH2AX_002_TRITC.jpg	0.1		shTrxR1_gH2AX_003_TRITC.jpg	0.15		pLKO+CHKi_gH2AX_002_TRITC.jpg	0.14		shTrx1+CHKi_gH2AX_002_TRITC.jpg	0.33		shTrxR1+CHki_gH2AX_003_TRITC.jpg	0.41				231	pLKO_p-RPA32s33_002_FITC.jpg	9	0.09		shTrx1-1_p-RPA32s33_004_FITC.jpg	10	0.1		shTrxR1-3_p-RPA32s33_003_FITC.jpg				12	0.12		pLKO_CHK1i_p-RPA32s33_007_FITC.jpg				15	0.15			shTrx1-1_CHK1i_p-RPA32s33_009_FITC.jpg
		231	pLKO_gH2AX_002_TRITC.jpg	0.05		shTrx1_gH2AX_002_TRITC.jpg	0.1		shTrxR1_gH2AX_003_TRITC.jpg	0.15		pLKO+CHKi_gH2AX_002_TRITC.jpg	0.14		shTrx1+CHKi_gH2AX_002_TRITC.jpg	0.33		shTrxR1+CHki_gH2AX_003_TRITC.jpg	0.41				232	pLKO_p-RPA32s33_002_FITC.jpg	9	0.09		shTrx1-1_p-RPA32s33_004_FITC.jpg	10	0.1		shTrxR1-3_p-RPA32s33_003_FITC.jpg				12	0.12		pLKO_CHK1i_p-RPA32s33_007_FITC.jpg				15	0.15			shTrx1-1_CHK1i_p-RPA32s33_009_FITC.jpg
		232	pLKO_gH2AX_002_TRITC.jpg	0.05		shTrx1_gH2AX_002_TRITC.jpg	0.1		shTrxR1_gH2AX_003_TRITC.jpg	0.15		pLKO+CHKi_gH2AX_002_TRITC.jpg	0.14		shTrx1+CHKi_gH2AX_002_TRITC.jpg	0.33		shTrxR1+CHki_gH2AX_003_TRITC.jpg	0.41				233	pLKO_p-RPA32s33_002_FITC.jpg	9	0.09		shTrx1-1_p-RPA32s33_004_FITC.jpg	10	0.1		shTrxR1-3_p-RPA32s33_003_FITC.jpg				13	0.13		pLKO_CHK1i_p-RPA32s33_007_FITC.jpg				15	0.15			shTrx1-1_CHK1i_p-RPA32s33_009_FITC.jpg
		233	pLKO_gH2AX_002_TRITC.jpg	0.05		shTrx1_gH2AX_002_TRITC.jpg	0.1		shTrxR1_gH2AX_003_TRITC.jpg	0.15		pLKO+CHKi_gH2AX_002_TRITC.jpg	0.14		shTrx1+CHKi_gH2AX_002_TRITC.jpg	0.33		shTrxR1+CHki_gH2AX_003_TRITC.jpg	0.41				234	pLKO_p-RPA32s33_002_FITC.jpg	9	0.09		shTrx1-1_p-RPA32s33_004_FITC.jpg	10	0.1		shTrxR1-3_p-RPA32s33_003_FITC.jpg				13	0.13		pLKO_CHK1i_p-RPA32s33_007_FITC.jpg				15	0.15			shTrx1-1_CHK1i_p-RPA32s33_009_FITC.jpg
		234	pLKO_gH2AX_002_TRITC.jpg	0.05		shTrx1_gH2AX_002_TRITC.jpg	0.1		shTrxR1_gH2AX_003_TRITC.jpg	0.15		pLKO+CHKi_gH2AX_002_TRITC.jpg	0.14		shTrx1+CHKi_gH2AX_002_TRITC.jpg	0.33		shTrxR1+CHki_gH2AX_003_TRITC.jpg	0.41				235	pLKO_p-RPA32s33_002_FITC.jpg	9	0.09		shTrx1-1_p-RPA32s33_004_FITC.jpg	10	0.1		shTrxR1-3_p-RPA32s33_003_FITC.jpg				13	0.13		pLKO_CHK1i_p-RPA32s33_007_FITC.jpg				16	0.16			shTrx1-1_CHK1i_p-RPA32s33_009_FITC.jpg
		235	pLKO_gH2AX_002_TRITC.jpg	0.05		shTrx1_gH2AX_002_TRITC.jpg	0.1		shTrxR1_gH2AX_003_TRITC.jpg	0.15		pLKO+CHKi_gH2AX_002_TRITC.jpg	0.14		shTrx1+CHKi_gH2AX_002_TRITC.jpg	0.33		shTrxR1+CHki_gH2AX_003_TRITC.jpg	0.41				236	pLKO_p-RPA32s33_002_FITC.jpg	9	0.09		shTrx1-1_p-RPA32s33_004_FITC.jpg	10	0.1		shTrxR1-3_p-RPA32s33_003_FITC.jpg				13	0.13		pLKO_CHK1i_p-RPA32s33_007_FITC.jpg				16	0.16			shTrx1-1_CHK1i_p-RPA32s33_009_FITC.jpg
		236	pLKO_gH2AX_002_TRITC.jpg	0.05		shTrx1_gH2AX_002_TRITC.jpg	0.1		shTrxR1_gH2AX_003_TRITC.jpg	0.15		pLKO+CHKi_gH2AX_002_TRITC.jpg	0.14		shTrx1+CHKi_gH2AX_002_TRITC.jpg	0.33		shTrxR1+CHki_gH2AX_003_TRITC.jpg	0.41				237	pLKO_p-RPA32s33_002_FITC.jpg	9	0.09		shTrx1-1_p-RPA32s33_004_FITC.jpg	10	0.1		shTrxR1-3_p-RPA32s33_003_FITC.jpg				13	0.13		pLKO_CHK1i_p-RPA32s33_007_FITC.jpg				16	0.16			shTrx1-1_CHK1i_p-RPA32s33_009_FITC.jpg
		237	pLKO_gH2AX_002_TRITC.jpg	0.05		shTrx1_gH2AX_002_TRITC.jpg	0.1		shTrxR1_gH2AX_003_TRITC.jpg	0.15		pLKO+CHKi_gH2AX_002_TRITC.jpg	0.14		shTrx1+CHKi_gH2AX_002_TRITC.jpg	0.33		shTrxR1+CHki_gH2AX_003_TRITC.jpg	0.41				238	pLKO_p-RPA32s33_002_FITC.jpg	9	0.09		shTrx1-1_p-RPA32s33_004_FITC.jpg	10	0.1		shTrxR1-3_p-RPA32s33_003_FITC.jpg				13	0.13		pLKO_CHK1i_p-RPA32s33_007_FITC.jpg				16	0.16			shTrx1-1_CHK1i_p-RPA32s33_009_FITC.jpg
		238	pLKO_gH2AX_002_TRITC.jpg	0.05		shTrx1_gH2AX_002_TRITC.jpg	0.1		shTrxR1_gH2AX_003_TRITC.jpg	0.15		pLKO+CHKi_gH2AX_002_TRITC.jpg	0.14		shTrx1+CHKi_gH2AX_002_TRITC.jpg	0.33		shTrxR1+CHki_gH2AX_003_TRITC.jpg	0.41				239	pLKO_p-RPA32s33_002_FITC.jpg	9	0.09		shTrx1-1_p-RPA32s33_004_FITC.jpg	10	0.1		shTrxR1-3_p-RPA32s33_003_FITC.jpg				13	0.13		pLKO_CHK1i_p-RPA32s33_007_FITC.jpg				16	0.16			shTrx1-1_CHK1i_p-RPA32s33_009_FITC.jpg
		239	pLKO_gH2AX_002_TRITC.jpg	0.05		shTrx1_gH2AX_002_TRITC.jpg	0.1		shTrxR1_gH2AX_003_TRITC.jpg	0.15		pLKO+CHKi_gH2AX_002_TRITC.jpg	0.14		shTrx1+CHKi_gH2AX_002_TRITC.jpg	0.33		shTrxR1+CHki_gH2AX_003_TRITC.jpg	0.41				240	pLKO_p-RPA32s33_002_FITC.jpg	9	0.09		shTrx1-1_p-RPA32s33_004_FITC.jpg	10	0.1		shTrxR1-3_p-RPA32s33_003_FITC.jpg				13	0.13		pLKO_CHK1i_p-RPA32s33_007_FITC.jpg				16	0.16			shTrx1-1_CHK1i_p-RPA32s33_009_FITC.jpg
		240	pLKO_gH2AX_002_TRITC.jpg	0.05		shTrx1_gH2AX_002_TRITC.jpg	0.1		shTrxR1_gH2AX_003_TRITC.jpg	0.15		pLKO+CHKi_gH2AX_002_TRITC.jpg	0.14		shTrx1+CHKi_gH2AX_002_TRITC.jpg	0.33		shTrxR1+CHki_gH2AX_003_TRITC.jpg	0.41				241	pLKO_p-RPA32s33_002_FITC.jpg	9	0.09		shTrx1-1_p-RPA32s33_004_FITC.jpg	10	0.1		shTrxR1-3_p-RPA32s33_003_FITC.jpg				13	0.13		pLKO_CHK1i_p-RPA32s33_007_FITC.jpg				16	0.16			shTrx1-1_CHK1i_p-RPA32s33_009_FITC.jpg
		241	pLKO_gH2AX_002_TRITC.jpg	0.05		shTrx1_gH2AX_002_TRITC.jpg	0.1		shTrxR1_gH2AX_003_TRITC.jpg	0.15		pLKO+CHKi_gH2AX_002_TRITC.jpg	0.14		shTrx1+CHKi_gH2AX_002_TRITC.jpg	0.33		shTrxR1+CHki_gH2AX_003_TRITC.jpg	0.41				242	pLKO_p-RPA32s33_002_FITC.jpg	9	0.09		shTrx1-1_p-RPA32s33_004_FITC.jpg	10	0.1		shTrxR1-3_p-RPA32s33_003_FITC.jpg				13	0.13		pLKO_CHK1i_p-RPA32s33_007_FITC.jpg				16	0.16			shTrx1-1_CHK1i_p-RPA32s33_009_FITC.jpg
		242	pLKO_gH2AX_002_TRITC.jpg	0.05		shTrx1_gH2AX_002_TRITC.jpg	0.1		shTrxR1_gH2AX_003_TRITC.jpg	0.15		pLKO+CHKi_gH2AX_002_TRITC.jpg	0.14		shTrx1+CHKi_gH2AX_002_TRITC.jpg	0.33		shTrxR1+CHki_gH2AX_003_TRITC.jpg	0.41				243	pLKO_p-RPA32s33_002_FITC.jpg	9	0.09		shTrx1-1_p-RPA32s33_004_FITC.jpg	10	0.1		shTrxR1-3_p-RPA32s33_003_FITC.jpg				13	0.13		pLKO_CHK1i_p-RPA32s33_007_FITC.jpg				16	0.16			shTrx1-1_CHK1i_p-RPA32s33_009_FITC.jpg
		243	pLKO_gH2AX_002_TRITC.jpg	0.05		shTrx1_gH2AX_002_TRITC.jpg	0.1		shTrxR1_gH2AX_003_TRITC.jpg	0.15		pLKO+CHKi_gH2AX_002_TRITC.jpg	0.15		shTrx1+CHKi_gH2AX_002_TRITC.jpg	0.33		shTrxR1+CHki_gH2AX_003_TRITC.jpg	0.41				244	pLKO_p-RPA32s33_002_FITC.jpg	9	0.09		shTrx1-1_p-RPA32s33_004_FITC.jpg	10	0.1		shTrxR1-3_p-RPA32s33_003_FITC.jpg				13	0.13		pLKO_CHK1i_p-RPA32s33_007_FITC.jpg				16	0.16			shTrx1-1_CHK1i_p-RPA32s33_009_FITC.jpg
		244	pLKO_gH2AX_002_TRITC.jpg	0.05		shTrx1_gH2AX_002_TRITC.jpg	0.1		shTrxR1_gH2AX_003_TRITC.jpg	0.15		pLKO+CHKi_gH2AX_002_TRITC.jpg	0.15		shTrx1+CHKi_gH2AX_002_TRITC.jpg	0.33		shTrxR1+CHki_gH2AX_003_TRITC.jpg	0.41				245	pLKO_p-RPA32s33_002_FITC.jpg	9	0.09		shTrx1-1_p-RPA32s33_004_FITC.jpg	10	0.1		shTrxR1-3_p-RPA32s33_003_FITC.jpg				13	0.13		pLKO_CHK1i_p-RPA32s33_007_FITC.jpg				16	0.16			shTrx1-1_CHK1i_p-RPA32s33_009_FITC.jpg
		245	pLKO_gH2AX_002_TRITC.jpg	0.05		shTrx1_gH2AX_002_TRITC.jpg	0.1		shTrxR1_gH2AX_003_TRITC.jpg	0.15		pLKO+CHKi_gH2AX_002_TRITC.jpg	0.15		shTrx1+CHKi_gH2AX_002_TRITC.jpg	0.33		shTrxR1+CHki_gH2AX_003_TRITC.jpg	0.41				246	pLKO_p-RPA32s33_002_FITC.jpg	9	0.09		shTrx1-1_p-RPA32s33_004_FITC.jpg	10	0.1		shTrxR1-3_p-RPA32s33_003_FITC.jpg				13	0.13		pLKO_CHK1i_p-RPA32s33_007_FITC.jpg				16	0.16			shTrx1-1_CHK1i_p-RPA32s33_009_FITC.jpg
		246	pLKO_gH2AX_002_TRITC.jpg	0.05		shTrx1_gH2AX_002_TRITC.jpg	0.1		shTrxR1_gH2AX_003_TRITC.jpg	0.15		pLKO+CHKi_gH2AX_002_TRITC.jpg	0.15		shTrx1+CHKi_gH2AX_002_TRITC.jpg	0.33		shTrxR1+CHki_gH2AX_003_TRITC.jpg	0.41				247	pLKO_p-RPA32s33_002_FITC.jpg	9	0.09		shTrx1-1_p-RPA32s33_004_FITC.jpg	10	0.1		shTrxR1-3_p-RPA32s33_003_FITC.jpg				13	0.13		pLKO_CHK1i_p-RPA32s33_007_FITC.jpg				16	0.16			shTrx1-1_CHK1i_p-RPA32s33_009_FITC.jpg
		247	pLKO_gH2AX_002_TRITC.jpg	0.05		shTrx1_gH2AX_002_TRITC.jpg	0.1		shTrxR1_gH2AX_003_TRITC.jpg	0.15		pLKO+CHKi_gH2AX_002_TRITC.jpg	0.15		shTrx1+CHKi_gH2AX_002_TRITC.jpg	0.33		shTrxR1+CHki_gH2AX_003_TRITC.jpg	0.41				248	pLKO_p-RPA32s33_002_FITC.jpg	9	0.09		shTrx1-1_p-RPA32s33_004_FITC.jpg	10	0.1		shTrxR1-3_p-RPA32s33_003_FITC.jpg				13	0.13		pLKO_CHK1i_p-RPA32s33_007_FITC.jpg				16	0.16			shTrx1-1_CHK1i_p-RPA32s33_009_FITC.jpg
		248	pLKO_gH2AX_002_TRITC.jpg	0.05		shTrx1_gH2AX_002_TRITC.jpg	0.1		shTrxR1_gH2AX_003_TRITC.jpg	0.15		pLKO+CHKi_gH2AX_002_TRITC.jpg	0.15		shTrx1+CHKi_gH2AX_002_TRITC.jpg	0.33		shTrxR1+CHki_gH2AX_003_TRITC.jpg	0.41				249	pLKO_p-RPA32s33_002_FITC.jpg	9	0.09		shTrx1-1_p-RPA32s33_004_FITC.jpg	10	0.1		shTrxR1-3_p-RPA32s33_003_FITC.jpg				13	0.13		pLKO_CHK1i_p-RPA32s33_007_FITC.jpg				16	0.16			shTrx1-1_CHK1i_p-RPA32s33_009_FITC.jpg
		249	pLKO_gH2AX_002_TRITC.jpg	0.05		shTrx1_gH2AX_002_TRITC.jpg	0.1		shTrxR1_gH2AX_003_TRITC.jpg	0.15		pLKO+CHKi_gH2AX_002_TRITC.jpg	0.15		shTrx1+CHKi_gH2AX_002_TRITC.jpg	0.33		shTrxR1+CHki_gH2AX_003_TRITC.jpg	0.41				250	pLKO_p-RPA32s33_002_FITC.jpg	9	0.09		shTrx1-1_p-RPA32s33_004_FITC.jpg	10	0.1		shTrxR1-3_p-RPA32s33_003_FITC.jpg				13	0.13		pLKO_CHK1i_p-RPA32s33_007_FITC.jpg				16	0.16			shTrx1-1_CHK1i_p-RPA32s33_009_FITC.jpg
		250	pLKO_gH2AX_002_TRITC.jpg	0.05		shTrx1_gH2AX_002_TRITC.jpg	0.1		shTrxR1_gH2AX_003_TRITC.jpg	0.15		pLKO+CHKi_gH2AX_002_TRITC.jpg	0.15		shTrx1+CHKi_gH2AX_002_TRITC.jpg	0.33		shTrxR1+CHki_gH2AX_003_TRITC.jpg	0.41				251	pLKO_p-RPA32s33_002_FITC.jpg	9	0.09		shTrx1-1_p-RPA32s33_004_FITC.jpg	10	0.1		shTrxR1-3_p-RPA32s33_003_FITC.jpg				13	0.13		pLKO_CHK1i_p-RPA32s33_007_FITC.jpg				16	0.16			shTrx1-1_CHK1i_p-RPA32s33_009_FITC.jpg
		251	pLKO_gH2AX_002_TRITC.jpg	0.05		shTrx1_gH2AX_002_TRITC.jpg	0.1		shTrxR1_gH2AX_003_TRITC.jpg	0.15		pLKO+CHKi_gH2AX_002_TRITC.jpg	0.15		shTrx1+CHKi_gH2AX_002_TRITC.jpg	0.33		shTrxR1+CHki_gH2AX_003_TRITC.jpg	0.41				252	pLKO_p-RPA32s33_002_FITC.jpg	10	0.1		shTrx1-1_p-RPA32s33_004_FITC.jpg	10	0.1		shTrxR1-3_p-RPA32s33_003_FITC.jpg				13	0.13		pLKO_CHK1i_p-RPA32s33_007_FITC.jpg				16	0.16			shTrx1-1_CHK1i_p-RPA32s33_009_FITC.jpg
		252	pLKO_gH2AX_002_TRITC.jpg	0.05		shTrx1_gH2AX_002_TRITC.jpg	0.1		shTrxR1_gH2AX_003_TRITC.jpg	0.15		pLKO+CHKi_gH2AX_002_TRITC.jpg	0.15		shTrx1+CHKi_gH2AX_002_TRITC.jpg	0.33		shTrxR1+CHki_gH2AX_003_TRITC.jpg	0.41				253	pLKO_p-RPA32s33_002_FITC.jpg	10	0.1		shTrx1-1_p-RPA32s33_004_FITC.jpg	10	0.1		shTrxR1-3_p-RPA32s33_003_FITC.jpg				13	0.13		pLKO_CHK1i_p-RPA32s33_007_FITC.jpg				16	0.16			shTrx1-1_CHK1i_p-RPA32s33_009_FITC.jpg
		253	pLKO_gH2AX_002_TRITC.jpg	0.05		shTrx1_gH2AX_002_TRITC.jpg	0.1		shTrxR1_gH2AX_003_TRITC.jpg	0.15		pLKO+CHKi_gH2AX_002_TRITC.jpg	0.15		shTrx1+CHKi_gH2AX_002_TRITC.jpg	0.33		shTrxR1+CHki_gH2AX_003_TRITC.jpg	0.41				254	pLKO_p-RPA32s33_002_FITC.jpg	10	0.1		shTrx1-1_p-RPA32s33_004_FITC.jpg	10	0.1		shTrxR1-3_p-RPA32s33_003_FITC.jpg				13	0.13		pLKO_CHK1i_p-RPA32s33_007_FITC.jpg				16	0.16			shTrx1-1_CHK1i_p-RPA32s33_009_FITC.jpg
		254	pLKO_gH2AX_002_TRITC.jpg	0.05		shTrx1_gH2AX_002_TRITC.jpg	0.1		shTrxR1_gH2AX_003_TRITC.jpg	0.15		pLKO+CHKi_gH2AX_002_TRITC.jpg	0.15		shTrx1+CHKi_gH2AX_002_TRITC.jpg	0.33		shTrxR1+CHki_gH2AX_003_TRITC.jpg	0.41				255	pLKO_p-RPA32s33_002_FITC.jpg	10	0.1		shTrx1-1_p-RPA32s33_004_FITC.jpg	10	0.1		shTrxR1-3_p-RPA32s33_003_FITC.jpg				13	0.13		pLKO_CHK1i_p-RPA32s33_007_FITC.jpg				16	0.16			shTrx1-1_CHK1i_p-RPA32s33_009_FITC.jpg
		255	pLKO_gH2AX_002_TRITC.jpg	0.05		shTrx1_gH2AX_002_TRITC.jpg	0.1		shTrxR1_gH2AX_003_TRITC.jpg	0.15		pLKO+CHKi_gH2AX_002_TRITC.jpg	0.15		shTrx1+CHKi_gH2AX_002_TRITC.jpg	0.32		shTrxR1+CHki_gH2AX_003_TRITC.jpg	0.41				256	pLKO_p-RPA32s33_002_FITC.jpg	10	0.1		shTrx1-1_p-RPA32s33_004_FITC.jpg	10	0.1		shTrxR1-3_p-RPA32s33_003_FITC.jpg				13	0.13		pLKO_CHK1i_p-RPA32s33_007_FITC.jpg				17	0.17			shTrx1-1_CHK1i_p-RPA32s33_009_FITC.jpg
		256	pLKO_gH2AX_002_TRITC.jpg	0.05		shTrx1_gH2AX_002_TRITC.jpg	0.1		shTrxR1_gH2AX_003_TRITC.jpg	0.15		pLKO+CHKi_gH2AX_002_TRITC.jpg	0.15		shTrx1+CHKi_gH2AX_002_TRITC.jpg	0.32		shTrxR1+CHki_gH2AX_003_TRITC.jpg	0.41				257	pLKO_p-RPA32s33_002_FITC.jpg	10	0.1		shTrx1-1_p-RPA32s33_004_FITC.jpg	10	0.1		shTrxR1-3_p-RPA32s33_003_FITC.jpg				13	0.13		pLKO_CHK1i_p-RPA32s33_007_FITC.jpg				17	0.17			shTrx1-1_CHK1i_p-RPA32s33_009_FITC.jpg
		257	pLKO_gH2AX_002_TRITC.jpg	0.05		shTrx1_gH2AX_002_TRITC.jpg	0.1		shTrxR1_gH2AX_003_TRITC.jpg	0.15		pLKO+CHKi_gH2AX_002_TRITC.jpg	0.15		shTrx1+CHKi_gH2AX_002_TRITC.jpg	0.32		shTrxR1+CHki_gH2AX_003_TRITC.jpg	0.41				258	pLKO_p-RPA32s33_002_FITC.jpg	10	0.1		shTrx1-1_p-RPA32s33_004_FITC.jpg	10	0.1		shTrxR1-3_p-RPA32s33_003_FITC.jpg				13	0.13		pLKO_CHK1i_p-RPA32s33_007_FITC.jpg				17	0.17			shTrx1-1_CHK1i_p-RPA32s33_009_FITC.jpg
		258	pLKO_gH2AX_002_TRITC.jpg	0.05		shTrx1_gH2AX_002_TRITC.jpg	0.1		shTrxR1_gH2AX_003_TRITC.jpg	0.15		pLKO+CHKi_gH2AX_002_TRITC.jpg	0.15		shTrx1+CHKi_gH2AX_002_TRITC.jpg	0.32		shTrxR1+CHki_gH2AX_003_TRITC.jpg	0.41				259	pLKO_p-RPA32s33_002_FITC.jpg	10	0.1		shTrx1-1_p-RPA32s33_004_FITC.jpg	10	0.1		shTrxR1-3_p-RPA32s33_003_FITC.jpg				13	0.13		pLKO_CHK1i_p-RPA32s33_007_FITC.jpg				17	0.17			shTrx1-1_CHK1i_p-RPA32s33_009_FITC.jpg
		259	pLKO_gH2AX_002_TRITC.jpg	0.05		shTrx1_gH2AX_002_TRITC.jpg	0.1		shTrxR1_gH2AX_003_TRITC.jpg	0.15		pLKO+CHKi_gH2AX_002_TRITC.jpg	0.15		shTrx1+CHKi_gH2AX_002_TRITC.jpg	0.32		shTrxR1+CHki_gH2AX_003_TRITC.jpg	0.41				260	pLKO_p-RPA32s33_002_FITC.jpg	10	0.1		shTrx1-1_p-RPA32s33_004_FITC.jpg	10	0.1		shTrxR1-3_p-RPA32s33_003_FITC.jpg				13	0.13		pLKO_CHK1i_p-RPA32s33_007_FITC.jpg				17	0.17			shTrx1-1_CHK1i_p-RPA32s33_009_FITC.jpg
		260	pLKO_gH2AX_002_TRITC.jpg	0.05		shTrx1_gH2AX_002_TRITC.jpg	0.1		shTrxR1_gH2AX_003_TRITC.jpg	0.15		pLKO+CHKi_gH2AX_002_TRITC.jpg	0.15		shTrx1+CHKi_gH2AX_002_TRITC.jpg	0.32		shTrxR1+CHki_gH2AX_003_TRITC.jpg	0.41				261	pLKO_p-RPA32s33_002_FITC.jpg	10	0.1		shTrx1-1_p-RPA32s33_004_FITC.jpg	10	0.1		shTrxR1-3_p-RPA32s33_003_FITC.jpg				13	0.13		pLKO_CHK1i_p-RPA32s33_007_FITC.jpg				17	0.17			shTrx1-1_CHK1i_p-RPA32s33_009_FITC.jpg
		261	pLKO_gH2AX_002_TRITC.jpg	0.05		shTrx1_gH2AX_002_TRITC.jpg	0.1		shTrxR1_gH2AX_003_TRITC.jpg	0.15		pLKO+CHKi_gH2AX_002_TRITC.jpg	0.15		shTrx1+CHKi_gH2AX_002_TRITC.jpg	0.32		shTrxR1+CHki_gH2AX_003_TRITC.jpg	0.41				262	pLKO_p-RPA32s33_002_FITC.jpg	10	0.1		shTrx1-1_p-RPA32s33_004_FITC.jpg	10	0.1		shTrxR1-3_p-RPA32s33_003_FITC.jpg				13	0.13		pLKO_CHK1i_p-RPA32s33_007_FITC.jpg				17	0.17			shTrx1-1_CHK1i_p-RPA32s33_009_FITC.jpg
		262	pLKO_gH2AX_002_TRITC.jpg	0.05		shTrx1_gH2AX_002_TRITC.jpg	0.1		shTrxR1_gH2AX_003_TRITC.jpg	0.15		pLKO+CHKi_gH2AX_002_TRITC.jpg	0.15		shTrx1+CHKi_gH2AX_002_TRITC.jpg	0.32		shTrxR1+CHki_gH2AX_003_TRITC.jpg	0.41				263	pLKO_p-RPA32s33_002_FITC.jpg	10	0.1		shTrx1-1_p-RPA32s33_004_FITC.jpg	10	0.1		shTrxR1-3_p-RPA32s33_003_FITC.jpg				13	0.13		pLKO_CHK1i_p-RPA32s33_007_FITC.jpg				17	0.17			shTrx1-1_CHK1i_p-RPA32s33_009_FITC.jpg
		263	pLKO_gH2AX_002_TRITC.jpg	0.05		shTrx1_gH2AX_002_TRITC.jpg	0.1		shTrxR1_gH2AX_003_TRITC.jpg	0.15		pLKO+CHKi_gH2AX_002_TRITC.jpg	0.15		shTrx1+CHKi_gH2AX_002_TRITC.jpg	0.32		shTrxR1+CHki_gH2AX_003_TRITC.jpg	0.41				264	pLKO_p-RPA32s33_002_FITC.jpg	10	0.1		shTrx1-1_p-RPA32s33_004_FITC.jpg	10	0.1		shTrxR1-3_p-RPA32s33_003_FITC.jpg				13	0.13		pLKO_CHK1i_p-RPA32s33_007_FITC.jpg				17	0.17			shTrx1-1_CHK1i_p-RPA32s33_009_FITC.jpg
		264	pLKO_gH2AX_002_TRITC.jpg	0.05		shTrx1_gH2AX_002_TRITC.jpg	0.1		shTrxR1_gH2AX_003_TRITC.jpg	0.15		pLKO+CHKi_gH2AX_002_TRITC.jpg	0.16		shTrx1+CHKi_gH2AX_002_TRITC.jpg	0.32		shTrxR1+CHki_gH2AX_003_TRITC.jpg	0.41				265	pLKO_p-RPA32s33_002_FITC.jpg	10	0.1		shTrx1-1_p-RPA32s33_004_FITC.jpg	10	0.1		shTrxR1-3_p-RPA32s33_003_FITC.jpg				13	0.13		pLKO_CHK1i_p-RPA32s33_007_FITC.jpg				17	0.17			shTrx1-1_CHK1i_p-RPA32s33_009_FITC.jpg
		265	pLKO_gH2AX_002_TRITC.jpg	0.05		shTrx1_gH2AX_002_TRITC.jpg	0.1		shTrxR1_gH2AX_003_TRITC.jpg	0.15		pLKO+CHKi_gH2AX_002_TRITC.jpg	0.16		shTrx1+CHKi_gH2AX_002_TRITC.jpg	0.32		shTrxR1+CHki_gH2AX_003_TRITC.jpg	0.41				266	pLKO_p-RPA32s33_002_FITC.jpg	10	0.1		shTrx1-1_p-RPA32s33_004_FITC.jpg	10	0.1		shTrxR1-3_p-RPA32s33_003_FITC.jpg				13	0.13		pLKO_CHK1i_p-RPA32s33_007_FITC.jpg				17	0.17			shTrx1-1_CHK1i_p-RPA32s33_009_FITC.jpg
		266	pLKO_gH2AX_002_TRITC.jpg	0.05		shTrx1_gH2AX_002_TRITC.jpg	0.1		shTrxR1_gH2AX_003_TRITC.jpg	0.15		pLKO+CHKi_gH2AX_002_TRITC.jpg	0.16		shTrx1+CHKi_gH2AX_002_TRITC.jpg	0.32		shTrxR1+CHki_gH2AX_003_TRITC.jpg	0.41				267	pLKO_p-RPA32s33_002_FITC.jpg	10	0.1		shTrx1-1_p-RPA32s33_004_FITC.jpg	10	0.1		shTrxR1-3_p-RPA32s33_003_FITC.jpg				13	0.13		pLKO_CHK1i_p-RPA32s33_007_FITC.jpg				17	0.17			shTrx1-1_CHK1i_p-RPA32s33_009_FITC.jpg
		267	pLKO_gH2AX_002_TRITC.jpg	0.05		shTrx1_gH2AX_002_TRITC.jpg	0.1		shTrxR1_gH2AX_003_TRITC.jpg	0.15		pLKO+CHKi_gH2AX_002_TRITC.jpg	0.16		shTrx1+CHKi_gH2AX_002_TRITC.jpg	0.32		shTrxR1+CHki_gH2AX_003_TRITC.jpg	0.41				268	pLKO_p-RPA32s33_002_FITC.jpg	10	0.1		shTrx1-1_p-RPA32s33_004_FITC.jpg	10	0.1		shTrxR1-3_p-RPA32s33_003_FITC.jpg				13	0.13		pLKO_CHK1i_p-RPA32s33_007_FITC.jpg				17	0.17			shTrx1-1_CHK1i_p-RPA32s33_009_FITC.jpg
		268	pLKO_gH2AX_002_TRITC.jpg	0.05		shTrx1_gH2AX_002_TRITC.jpg	0.1		shTrxR1_gH2AX_003_TRITC.jpg	0.15		pLKO+CHKi_gH2AX_002_TRITC.jpg	0.16		shTrx1+CHKi_gH2AX_002_TRITC.jpg	0.32		shTrxR1+CHki_gH2AX_003_TRITC.jpg	0.41				269	pLKO_p-RPA32s33_002_FITC.jpg	10	0.1		shTrx1-1_p-RPA32s33_004_FITC.jpg	10	0.1		shTrxR1-3_p-RPA32s33_003_FITC.jpg				13	0.13		pLKO_CHK1i_p-RPA32s33_007_FITC.jpg				17	0.17			shTrx1-1_CHK1i_p-RPA32s33_009_FITC.jpg
		269	pLKO_gH2AX_002_TRITC.jpg	0.05		shTrx1_gH2AX_002_TRITC.jpg	0.1		shTrxR1_gH2AX_003_TRITC.jpg	0.15		pLKO+CHKi_gH2AX_002_TRITC.jpg	0.16		shTrx1+CHKi_gH2AX_002_TRITC.jpg	0.32		shTrxR1+CHki_gH2AX_003_TRITC.jpg	0.41				270	pLKO_p-RPA32s33_002_FITC.jpg	10	0.1		shTrx1-1_p-RPA32s33_004_FITC.jpg	10	0.1		shTrxR1-3_p-RPA32s33_003_FITC.jpg				13	0.13		pLKO_CHK1i_p-RPA32s33_007_FITC.jpg				17	0.17			shTrx1-1_CHK1i_p-RPA32s33_009_FITC.jpg
		270	pLKO_gH2AX_002_TRITC.jpg	0.05		shTrx1_gH2AX_002_TRITC.jpg	0.1		shTrxR1_gH2AX_003_TRITC.jpg	0.15		pLKO+CHKi_gH2AX_002_TRITC.jpg	0.16		shTrx1+CHKi_gH2AX_002_TRITC.jpg	0.32		shTrxR1+CHki_gH2AX_003_TRITC.jpg	0.41				271	pLKO_p-RPA32s33_002_FITC.jpg	10	0.1		shTrx1-1_p-RPA32s33_004_FITC.jpg	10	0.1		shTrxR1-3_p-RPA32s33_003_FITC.jpg				13	0.13		pLKO_CHK1i_p-RPA32s33_007_FITC.jpg				17	0.17			shTrx1-1_CHK1i_p-RPA32s33_009_FITC.jpg
		271	pLKO_gH2AX_002_TRITC.jpg	0.05		shTrx1_gH2AX_002_TRITC.jpg	0.1		shTrxR1_gH2AX_003_TRITC.jpg	0.15		pLKO+CHKi_gH2AX_002_TRITC.jpg	0.16		shTrx1+CHKi_gH2AX_002_TRITC.jpg	0.32		shTrxR1+CHki_gH2AX_003_TRITC.jpg	0.41				272	pLKO_p-RPA32s33_002_FITC.jpg	10	0.1		shTrx1-1_p-RPA32s33_004_FITC.jpg	10	0.1		shTrxR1-3_p-RPA32s33_003_FITC.jpg				13	0.13		pLKO_CHK1i_p-RPA32s33_007_FITC.jpg				17	0.17			shTrx1-1_CHK1i_p-RPA32s33_009_FITC.jpg
		272	pLKO_gH2AX_002_TRITC.jpg	0.05		shTrx1_gH2AX_002_TRITC.jpg	0.1		shTrxR1_gH2AX_003_TRITC.jpg	0.15		pLKO+CHKi_gH2AX_002_TRITC.jpg	0.16		shTrx1+CHKi_gH2AX_002_TRITC.jpg	0.32		shTrxR1+CHki_gH2AX_003_TRITC.jpg	0.41				273	pLKO_p-RPA32s33_002_FITC.jpg	10	0.1		shTrx1-1_p-RPA32s33_004_FITC.jpg	10	0.1		shTrxR1-3_p-RPA32s33_003_FITC.jpg				13	0.13		pLKO_CHK1i_p-RPA32s33_007_FITC.jpg				17	0.17			shTrx1-1_CHK1i_p-RPA32s33_009_FITC.jpg
		273	pLKO_gH2AX_002_TRITC.jpg	0.05		shTrx1_gH2AX_002_TRITC.jpg	0.1		shTrxR1_gH2AX_003_TRITC.jpg	0.15		pLKO+CHKi_gH2AX_002_TRITC.jpg	0.16		shTrx1+CHKi_gH2AX_002_TRITC.jpg	0.32		shTrxR1+CHki_gH2AX_003_TRITC.jpg	0.41				274	pLKO_p-RPA32s33_002_FITC.jpg	10	0.1		shTrx1-1_p-RPA32s33_004_FITC.jpg	10	0.1		shTrxR1-3_p-RPA32s33_003_FITC.jpg				13	0.13		pLKO_CHK1i_p-RPA32s33_007_FITC.jpg				17	0.17			shTrx1-1_CHK1i_p-RPA32s33_009_FITC.jpg
		274	pLKO_gH2AX_002_TRITC.jpg	0.05		shTrx1_gH2AX_002_TRITC.jpg	0.1		shTrxR1_gH2AX_003_TRITC.jpg	0.15		pLKO+CHKi_gH2AX_002_TRITC.jpg	0.16		shTrx1+CHKi_gH2AX_002_TRITC.jpg	0.32		shTrxR1+CHki_gH2AX_003_TRITC.jpg	0.41				275	pLKO_p-RPA32s33_002_FITC.jpg	10	0.1		shTrx1-1_p-RPA32s33_004_FITC.jpg	10	0.1		shTrxR1-3_p-RPA32s33_003_FITC.jpg				13	0.13		pLKO_CHK1i_p-RPA32s33_007_FITC.jpg				17	0.17			shTrx1-1_CHK1i_p-RPA32s33_009_FITC.jpg
		275	pLKO_gH2AX_002_TRITC.jpg	0.05		shTrx1_gH2AX_002_TRITC.jpg	0.1		shTrxR1_gH2AX_003_TRITC.jpg	0.15		pLKO+CHKi_gH2AX_002_TRITC.jpg	0.16		shTrx1+CHKi_gH2AX_002_TRITC.jpg	0.32		shTrxR1+CHki_gH2AX_003_TRITC.jpg	0.41				276	pLKO_p-RPA32s33_002_FITC.jpg	10	0.1		shTrx1-1_p-RPA32s33_004_FITC.jpg	10	0.1		shTrxR1-3_p-RPA32s33_003_FITC.jpg				13	0.13		pLKO_CHK1i_p-RPA32s33_007_FITC.jpg				18	0.18			shTrx1-1_CHK1i_p-RPA32s33_009_FITC.jpg
		276	pLKO_gH2AX_002_TRITC.jpg	0.05		shTrx1_gH2AX_002_TRITC.jpg	0.1		shTrxR1_gH2AX_003_TRITC.jpg	0.15		pLKO+CHKi_gH2AX_002_TRITC.jpg	0.16		shTrx1+CHKi_gH2AX_002_TRITC.jpg	0.32		shTrxR1+CHki_gH2AX_003_TRITC.jpg	0.41				277	pLKO_p-RPA32s33_002_FITC.jpg	10	0.1		shTrx1-1_p-RPA32s33_004_FITC.jpg	10	0.1		shTrxR1-3_p-RPA32s33_003_FITC.jpg				13	0.13		pLKO_CHK1i_p-RPA32s33_007_FITC.jpg				18	0.18			shTrx1-1_CHK1i_p-RPA32s33_009_FITC.jpg
		277	pLKO_gH2AX_002_TRITC.jpg	0.05		shTrx1_gH2AX_002_TRITC.jpg	0.1		shTrxR1_gH2AX_003_TRITC.jpg	0.15		pLKO+CHKi_gH2AX_002_TRITC.jpg	0.16		shTrx1+CHKi_gH2AX_002_TRITC.jpg	0.32		shTrxR1+CHki_gH2AX_003_TRITC.jpg	0.41				278	pLKO_p-RPA32s33_002_FITC.jpg	10	0.1		shTrx1-1_p-RPA32s33_004_FITC.jpg	10	0.1		shTrxR1-3_p-RPA32s33_003_FITC.jpg				13	0.13		pLKO_CHK1i_p-RPA32s33_007_FITC.jpg				18	0.18			shTrx1-1_CHK1i_p-RPA32s33_009_FITC.jpg
		278	pLKO_gH2AX_002_TRITC.jpg	0.05		shTrx1_gH2AX_002_TRITC.jpg	0.1		shTrxR1_gH2AX_003_TRITC.jpg	0.15		pLKO+CHKi_gH2AX_002_TRITC.jpg	0.16		shTrx1+CHKi_gH2AX_002_TRITC.jpg	0.32		shTrxR1+CHki_gH2AX_003_TRITC.jpg	0.41				279	pLKO_p-RPA32s33_002_FITC.jpg	10	0.1		shTrx1-1_p-RPA32s33_004_FITC.jpg	10	0.1		shTrxR1-3_p-RPA32s33_003_FITC.jpg				13	0.13		pLKO_CHK1i_p-RPA32s33_007_FITC.jpg				18	0.18			shTrx1-1_CHK1i_p-RPA32s33_009_FITC.jpg
		279	pLKO_gH2AX_002_TRITC.jpg	0.05		shTrx1_gH2AX_002_TRITC.jpg	0.1		shTrxR1_gH2AX_003_TRITC.jpg	0.15		pLKO+CHKi_gH2AX_002_TRITC.jpg	0.16		shTrx1+CHKi_gH2AX_002_TRITC.jpg	0.32		shTrxR1+CHki_gH2AX_003_TRITC.jpg	0.41				280	pLKO_p-RPA32s33_002_FITC.jpg	10	0.1		shTrx1-1_p-RPA32s33_004_FITC.jpg	10	0.1		shTrxR1-3_p-RPA32s33_003_FITC.jpg				13	0.13		pLKO_CHK1i_p-RPA32s33_007_FITC.jpg				18	0.18			shTrx1-1_CHK1i_p-RPA32s33_009_FITC.jpg
		280	pLKO_gH2AX_002_TRITC.jpg	0.05		shTrx1_gH2AX_002_TRITC.jpg	0.1		shTrxR1_gH2AX_003_TRITC.jpg	0.15		pLKO+CHKi_gH2AX_002_TRITC.jpg	0.16		shTrx1+CHKi_gH2AX_002_TRITC.jpg	0.32		shTrxR1+CHki_gH2AX_003_TRITC.jpg	0.41				281	pLKO_p-RPA32s33_002_FITC.jpg	10	0.1		shTrx1-1_p-RPA32s33_004_FITC.jpg	10	0.1		shTrxR1-3_p-RPA32s33_003_FITC.jpg				13	0.13		pLKO_CHK1i_p-RPA32s33_007_FITC.jpg				18	0.18			shTrx1-1_CHK1i_p-RPA32s33_009_FITC.jpg
		281	pLKO_gH2AX_002_TRITC.jpg	0.05		shTrx1_gH2AX_002_TRITC.jpg	0.1		shTrxR1_gH2AX_003_TRITC.jpg	0.15		pLKO+CHKi_gH2AX_002_TRITC.jpg	0.16		shTrx1+CHKi_gH2AX_002_TRITC.jpg	0.32		shTrxR1+CHki_gH2AX_003_TRITC.jpg	0.41				282	pLKO_p-RPA32s33_002_FITC.jpg	10	0.1		shTrx1-1_p-RPA32s33_004_FITC.jpg	10	0.1		shTrxR1-3_p-RPA32s33_003_FITC.jpg				13	0.13		pLKO_CHK1i_p-RPA32s33_007_FITC.jpg				18	0.18			shTrx1-1_CHK1i_p-RPA32s33_009_FITC.jpg
		282	pLKO_gH2AX_002_TRITC.jpg	0.05		shTrx1_gH2AX_002_TRITC.jpg	0.1		shTrxR1_gH2AX_003_TRITC.jpg	0.15		pLKO+CHKi_gH2AX_002_TRITC.jpg	0.16		shTrx1+CHKi_gH2AX_002_TRITC.jpg	0.32		shTrxR1+CHki_gH2AX_003_TRITC.jpg	0.41				283	pLKO_p-RPA32s33_002_FITC.jpg	10	0.1		shTrx1-1_p-RPA32s33_004_FITC.jpg	10	0.1		shTrxR1-3_p-RPA32s33_003_FITC.jpg				13	0.13		pLKO_CHK1i_p-RPA32s33_007_FITC.jpg				18	0.18			shTrx1-1_CHK1i_p-RPA32s33_009_FITC.jpg
		283	pLKO_gH2AX_002_TRITC.jpg	0.05		shTrx1_gH2AX_002_TRITC.jpg	0.1		shTrxR1_gH2AX_003_TRITC.jpg	0.15		pLKO+CHKi_gH2AX_002_TRITC.jpg	0.16		shTrx1+CHKi_gH2AX_002_TRITC.jpg	0.32		shTrxR1+CHki_gH2AX_003_TRITC.jpg	0.41				284	pLKO_p-RPA32s33_002_FITC.jpg	10	0.1		shTrx1-1_p-RPA32s33_004_FITC.jpg	10	0.1		shTrxR1-3_p-RPA32s33_003_FITC.jpg				13	0.13		pLKO_CHK1i_p-RPA32s33_007_FITC.jpg				18	0.18			shTrx1-1_CHK1i_p-RPA32s33_009_FITC.jpg
		284	pLKO_gH2AX_002_TRITC.jpg	0.05		shTrx1_gH2AX_002_TRITC.jpg	0.1		shTrxR1_gH2AX_003_TRITC.jpg	0.15		pLKO+CHKi_gH2AX_002_TRITC.jpg	0.16		shTrx1+CHKi_gH2AX_002_TRITC.jpg	0.32		shTrxR1+CHki_gH2AX_003_TRITC.jpg	0.41				285	pLKO_p-RPA32s33_002_FITC.jpg	10	0.1		shTrx1-1_p-RPA32s33_004_FITC.jpg	10	0.1		shTrxR1-3_p-RPA32s33_003_FITC.jpg				13	0.13		pLKO_CHK1i_p-RPA32s33_007_FITC.jpg				18	0.18			shTrx1-1_CHK1i_p-RPA32s33_009_FITC.jpg
		285	pLKO_gH2AX_002_TRITC.jpg	0.05		shTrx1_gH2AX_002_TRITC.jpg	0.1		shTrxR1_gH2AX_003_TRITC.jpg	0.15		pLKO+CHKi_gH2AX_002_TRITC.jpg	0.16		shTrx1+CHKi_gH2AX_002_TRITC.jpg	0.32		shTrxR1+CHki_gH2AX_003_TRITC.jpg	0.41				286	pLKO_p-RPA32s33_002_FITC.jpg	10	0.1		shTrx1-1_p-RPA32s33_004_FITC.jpg	10	0.1		shTrxR1-3_p-RPA32s33_003_FITC.jpg				13	0.13		pLKO_CHK1i_p-RPA32s33_007_FITC.jpg				18	0.18			shTrx1-1_CHK1i_p-RPA32s33_009_FITC.jpg
		286	pLKO_gH2AX_002_TRITC.jpg	0.05		shTrx1_gH2AX_002_TRITC.jpg	0.1		shTrxR1_gH2AX_003_TRITC.jpg	0.15		pLKO+CHKi_gH2AX_002_TRITC.jpg	0.16		shTrx1+CHKi_gH2AX_002_TRITC.jpg	0.31		shTrxR1+CHki_gH2AX_003_TRITC.jpg	0.41				287	pLKO_p-RPA32s33_002_FITC.jpg	10	0.1		shTrx1-1_p-RPA32s33_004_FITC.jpg	10	0.1		shTrxR1-3_p-RPA32s33_003_FITC.jpg				13	0.13		pLKO_CHK1i_p-RPA32s33_007_FITC.jpg				18	0.18			shTrx1-1_CHK1i_p-RPA32s33_009_FITC.jpg
		287	pLKO_gH2AX_002_TRITC.jpg	0.05		shTrx1_gH2AX_002_TRITC.jpg	0.1		shTrxR1_gH2AX_003_TRITC.jpg	0.15		pLKO+CHKi_gH2AX_002_TRITC.jpg	0.16		shTrx1+CHKi_gH2AX_002_TRITC.jpg	0.31		shTrxR1+CHki_gH2AX_003_TRITC.jpg	0.41				288	pLKO_p-RPA32s33_002_FITC.jpg	10	0.1		shTrx1-1_p-RPA32s33_004_FITC.jpg	10	0.1		shTrxR1-3_p-RPA32s33_003_FITC.jpg				13	0.13		pLKO_CHK1i_p-RPA32s33_007_FITC.jpg				18	0.18			shTrx1-1_CHK1i_p-RPA32s33_009_FITC.jpg
		288	pLKO_gH2AX_002_TRITC.jpg	0.05		shTrx1_gH2AX_002_TRITC.jpg	0.1		shTrxR1_gH2AX_003_TRITC.jpg	0.15		pLKO+CHKi_gH2AX_002_TRITC.jpg	0.16		shTrx1+CHKi_gH2AX_002_TRITC.jpg	0.31		shTrxR1+CHki_gH2AX_003_TRITC.jpg	0.41				289	pLKO_p-RPA32s33_002_FITC.jpg	10	0.1		shTrx1-1_p-RPA32s33_004_FITC.jpg	10	0.1		shTrxR1-3_p-RPA32s33_003_FITC.jpg				13	0.13		pLKO_CHK1i_p-RPA32s33_007_FITC.jpg				18	0.18			shTrx1-1_CHK1i_p-RPA32s33_009_FITC.jpg
		289	pLKO_gH2AX_002_TRITC.jpg	0.05		shTrx1_gH2AX_002_TRITC.jpg	0.1		shTrxR1_gH2AX_003_TRITC.jpg	0.15		pLKO+CHKi_gH2AX_002_TRITC.jpg	0.16		shTrx1+CHKi_gH2AX_002_TRITC.jpg	0.31		shTrxR1+CHki_gH2AX_003_TRITC.jpg	0.41				290	pLKO_p-RPA32s33_002_FITC.jpg	10	0.1		shTrx1-1_p-RPA32s33_004_FITC.jpg	10	0.1		shTrxR1-3_p-RPA32s33_003_FITC.jpg				13	0.13		pLKO_CHK1i_p-RPA32s33_007_FITC.jpg				18	0.18			shTrx1-1_CHK1i_p-RPA32s33_009_FITC.jpg
		290	pLKO_gH2AX_002_TRITC.jpg	0.05		shTrx1_gH2AX_002_TRITC.jpg	0.1		shTrxR1_gH2AX_003_TRITC.jpg	0.15		pLKO+CHKi_gH2AX_002_TRITC.jpg	0.16		shTrx1+CHKi_gH2AX_002_TRITC.jpg	0.31		shTrxR1+CHki_gH2AX_003_TRITC.jpg	0.41				291	pLKO_p-RPA32s33_002_FITC.jpg	10	0.1		shTrx1-1_p-RPA32s33_004_FITC.jpg	10	0.1		shTrxR1-3_p-RPA32s33_003_FITC.jpg				13	0.13		pLKO_CHK1i_p-RPA32s33_007_FITC.jpg				18	0.18			shTrx1-1_CHK1i_p-RPA32s33_009_FITC.jpg
		291	pLKO_gH2AX_002_TRITC.jpg	0.05		shTrx1_gH2AX_002_TRITC.jpg	0.1		shTrxR1_gH2AX_003_TRITC.jpg	0.15		pLKO+CHKi_gH2AX_002_TRITC.jpg	0.16		shTrx1+CHKi_gH2AX_002_TRITC.jpg	0.31		shTrxR1+CHki_gH2AX_003_TRITC.jpg	0.41				292	pLKO_p-RPA32s33_002_FITC.jpg	10	0.1		shTrx1-1_p-RPA32s33_004_FITC.jpg	10	0.1		shTrxR1-3_p-RPA32s33_003_FITC.jpg				13	0.13		pLKO_CHK1i_p-RPA32s33_007_FITC.jpg				18	0.18			shTrx1-1_CHK1i_p-RPA32s33_009_FITC.jpg
		292	pLKO_gH2AX_002_TRITC.jpg	0.05		shTrx1_gH2AX_002_TRITC.jpg	0.1		shTrxR1_gH2AX_003_TRITC.jpg	0.15		pLKO+CHKi_gH2AX_002_TRITC.jpg	0.16		shTrx1+CHKi_gH2AX_002_TRITC.jpg	0.31		shTrxR1+CHki_gH2AX_003_TRITC.jpg	0.41				293	pLKO_p-RPA32s33_002_FITC.jpg	10	0.1		shTrx1-1_p-RPA32s33_004_FITC.jpg	10	0.1		shTrxR1-3_p-RPA32s33_003_FITC.jpg				13	0.13		pLKO_CHK1i_p-RPA32s33_007_FITC.jpg				18	0.18			shTrx1-1_CHK1i_p-RPA32s33_009_FITC.jpg
		293	pLKO_gH2AX_002_TRITC.jpg	0.05		shTrx1_gH2AX_002_TRITC.jpg	0.1		shTrxR1_gH2AX_003_TRITC.jpg	0.15		pLKO+CHKi_gH2AX_002_TRITC.jpg	0.16		shTrx1+CHKi_gH2AX_002_TRITC.jpg	0.31		shTrxR1+CHki_gH2AX_003_TRITC.jpg	0.41				294	pLKO_p-RPA32s33_002_FITC.jpg	10	0.1		shTrx1-1_p-RPA32s33_004_FITC.jpg	10	0.1		shTrxR1-3_p-RPA32s33_003_FITC.jpg				13	0.13		pLKO_CHK1i_p-RPA32s33_007_FITC.jpg				18	0.18			shTrx1-1_CHK1i_p-RPA32s33_009_FITC.jpg
		294	pLKO_gH2AX_002_TRITC.jpg	0.05		shTrx1_gH2AX_002_TRITC.jpg	0.1		shTrxR1_gH2AX_003_TRITC.jpg	0.15		pLKO+CHKi_gH2AX_002_TRITC.jpg	0.16		shTrx1+CHKi_gH2AX_002_TRITC.jpg	0.31		shTrxR1+CHki_gH2AX_003_TRITC.jpg	0.41				295	pLKO_p-RPA32s33_002_FITC.jpg	10	0.1		shTrx1-1_p-RPA32s33_004_FITC.jpg	10	0.1		shTrxR1-3_p-RPA32s33_003_FITC.jpg				13	0.13		pLKO_CHK1i_p-RPA32s33_007_FITC.jpg				18	0.18			shTrx1-1_CHK1i_p-RPA32s33_009_FITC.jpg
		295	pLKO_gH2AX_002_TRITC.jpg	0.06		shTrx1_gH2AX_002_TRITC.jpg	0.1		shTrxR1_gH2AX_003_TRITC.jpg	0.15		pLKO+CHKi_gH2AX_002_TRITC.jpg	0.16		shTrx1+CHKi_gH2AX_002_TRITC.jpg	0.31		shTrxR1+CHki_gH2AX_003_TRITC.jpg	0.41				296	pLKO_p-RPA32s33_002_FITC.jpg	10	0.1		shTrx1-1_p-RPA32s33_004_FITC.jpg	10	0.1		shTrxR1-3_p-RPA32s33_003_FITC.jpg				13	0.13		pLKO_CHK1i_p-RPA32s33_007_FITC.jpg				18	0.18			shTrx1-1_CHK1i_p-RPA32s33_009_FITC.jpg
		296	pLKO_gH2AX_002_TRITC.jpg	0.06		shTrx1_gH2AX_002_TRITC.jpg	0.1		shTrxR1_gH2AX_003_TRITC.jpg	0.15		pLKO+CHKi_gH2AX_002_TRITC.jpg	0.16		shTrx1+CHKi_gH2AX_002_TRITC.jpg	0.31		shTrxR1+CHki_gH2AX_003_TRITC.jpg	0.41				297	pLKO_p-RPA32s33_002_FITC.jpg	10	0.1		shTrx1-1_p-RPA32s33_004_FITC.jpg	10	0.1		shTrxR1-3_p-RPA32s33_003_FITC.jpg				13	0.13		pLKO_CHK1i_p-RPA32s33_007_FITC.jpg				18	0.18			shTrx1-1_CHK1i_p-RPA32s33_009_FITC.jpg
		297	pLKO_gH2AX_002_TRITC.jpg	0.06		shTrx1_gH2AX_002_TRITC.jpg	0.1		shTrxR1_gH2AX_003_TRITC.jpg	0.15		pLKO+CHKi_gH2AX_002_TRITC.jpg	0.16		shTrx1+CHKi_gH2AX_002_TRITC.jpg	0.31		shTrxR1+CHki_gH2AX_003_TRITC.jpg	0.41				298	pLKO_p-RPA32s33_002_FITC.jpg	10	0.1		shTrx1-1_p-RPA32s33_004_FITC.jpg	10	0.1		shTrxR1-3_p-RPA32s33_003_FITC.jpg				13	0.13		pLKO_CHK1i_p-RPA32s33_007_FITC.jpg				18	0.18			shTrx1-1_CHK1i_p-RPA32s33_009_FITC.jpg
		298	pLKO_gH2AX_002_TRITC.jpg	0.06		shTrx1_gH2AX_002_TRITC.jpg	0.1		shTrxR1_gH2AX_003_TRITC.jpg	0.15		pLKO+CHKi_gH2AX_002_TRITC.jpg	0.16		shTrx1+CHKi_gH2AX_002_TRITC.jpg	0.31		shTrxR1+CHki_gH2AX_003_TRITC.jpg	0.41				299	pLKO_p-RPA32s33_002_FITC.jpg	10	0.1		shTrx1-1_p-RPA32s33_004_FITC.jpg	10	0.1		shTrxR1-3_p-RPA32s33_003_FITC.jpg				13	0.13		pLKO_CHK1i_p-RPA32s33_007_FITC.jpg				18	0.18			shTrx1-1_CHK1i_p-RPA32s33_009_FITC.jpg
		299	pLKO_gH2AX_002_TRITC.jpg	0.06		shTrx1_gH2AX_002_TRITC.jpg	0.1		shTrxR1_gH2AX_003_TRITC.jpg	0.15		pLKO+CHKi_gH2AX_002_TRITC.jpg	0.16		shTrx1+CHKi_gH2AX_002_TRITC.jpg	0.31		shTrxR1+CHki_gH2AX_003_TRITC.jpg	0.41				300	pLKO_p-RPA32s33_002_FITC.jpg	10	0.1		shTrx1-1_p-RPA32s33_004_FITC.jpg	10	0.1		shTrxR1-3_p-RPA32s33_003_FITC.jpg				13	0.13		pLKO_CHK1i_p-RPA32s33_007_FITC.jpg				18	0.18			shTrx1-1_CHK1i_p-RPA32s33_009_FITC.jpg
		300	pLKO_gH2AX_002_TRITC.jpg	0.06		shTrx1_gH2AX_002_TRITC.jpg	0.1		shTrxR1_gH2AX_003_TRITC.jpg	0.15		pLKO+CHKi_gH2AX_002_TRITC.jpg	0.16		shTrx1+CHKi_gH2AX_002_TRITC.jpg	0.31		shTrxR1+CHki_gH2AX_003_TRITC.jpg	0.41				301	pLKO_p-RPA32s33_002_FITC.jpg	10	0.1		shTrx1-1_p-RPA32s33_004_FITC.jpg	11	0.11		shTrxR1-3_p-RPA32s33_003_FITC.jpg				13	0.13		pLKO_CHK1i_p-RPA32s33_007_FITC.jpg				18	0.18			shTrx1-1_CHK1i_p-RPA32s33_009_FITC.jpg
		301	pLKO_gH2AX_002_TRITC.jpg	0.06		shTrx1_gH2AX_002_TRITC.jpg	0.1		shTrxR1_gH2AX_003_TRITC.jpg	0.15		pLKO+CHKi_gH2AX_002_TRITC.jpg	0.16		shTrx1+CHKi_gH2AX_002_TRITC.jpg	0.31		shTrxR1+CHki_gH2AX_003_TRITC.jpg	0.41				302	pLKO_p-RPA32s33_002_FITC.jpg	10	0.1		shTrx1-1_p-RPA32s33_004_FITC.jpg	11	0.11		shTrxR1-3_p-RPA32s33_003_FITC.jpg				13	0.13		pLKO_CHK1i_p-RPA32s33_007_FITC.jpg				18	0.18			shTrx1-1_CHK1i_p-RPA32s33_009_FITC.jpg
		302	pLKO_gH2AX_002_TRITC.jpg	0.06		shTrx1_gH2AX_002_TRITC.jpg	0.1		shTrxR1_gH2AX_003_TRITC.jpg	0.15		pLKO+CHKi_gH2AX_002_TRITC.jpg	0.16		shTrx1+CHKi_gH2AX_002_TRITC.jpg	0.31		shTrxR1+CHki_gH2AX_003_TRITC.jpg	0.41				303	pLKO_p-RPA32s33_002_FITC.jpg	10	0.1		shTrx1-1_p-RPA32s33_004_FITC.jpg	11	0.11		shTrxR1-3_p-RPA32s33_003_FITC.jpg				13	0.13		pLKO_CHK1i_p-RPA32s33_007_FITC.jpg				18	0.18			shTrx1-1_CHK1i_p-RPA32s33_009_FITC.jpg
		303	pLKO_gH2AX_002_TRITC.jpg	0.06		shTrx1_gH2AX_002_TRITC.jpg	0.1		shTrxR1_gH2AX_003_TRITC.jpg	0.15		pLKO+CHKi_gH2AX_002_TRITC.jpg	0.16		shTrx1+CHKi_gH2AX_002_TRITC.jpg	0.31		shTrxR1+CHki_gH2AX_003_TRITC.jpg	0.41				304	pLKO_p-RPA32s33_002_FITC.jpg	10	0.1		shTrx1-1_p-RPA32s33_004_FITC.jpg	11	0.11		shTrxR1-3_p-RPA32s33_003_FITC.jpg				13	0.13		pLKO_CHK1i_p-RPA32s33_007_FITC.jpg				18	0.18			shTrx1-1_CHK1i_p-RPA32s33_009_FITC.jpg
		304	pLKO_gH2AX_002_TRITC.jpg	0.06		shTrx1_gH2AX_002_TRITC.jpg	0.1		shTrxR1_gH2AX_003_TRITC.jpg	0.15		pLKO+CHKi_gH2AX_002_TRITC.jpg	0.16		shTrx1+CHKi_gH2AX_002_TRITC.jpg	0.31		shTrxR1+CHki_gH2AX_003_TRITC.jpg	0.41				305	pLKO_p-RPA32s33_002_FITC.jpg	10	0.1		shTrx1-1_p-RPA32s33_004_FITC.jpg	11	0.11		shTrxR1-3_p-RPA32s33_003_FITC.jpg				13	0.13		pLKO_CHK1i_p-RPA32s33_007_FITC.jpg				18	0.18			shTrx1-1_CHK1i_p-RPA32s33_009_FITC.jpg
		305	pLKO_gH2AX_002_TRITC.jpg	0.06		shTrx1_gH2AX_002_TRITC.jpg	0.1		shTrxR1_gH2AX_003_TRITC.jpg	0.15		pLKO+CHKi_gH2AX_002_TRITC.jpg	0.16		shTrx1+CHKi_gH2AX_002_TRITC.jpg	0.31		shTrxR1+CHki_gH2AX_003_TRITC.jpg	0.41				306	pLKO_p-RPA32s33_002_FITC.jpg	10	0.1		shTrx1-1_p-RPA32s33_004_FITC.jpg	11	0.11		shTrxR1-3_p-RPA32s33_003_FITC.jpg				13	0.13		pLKO_CHK1i_p-RPA32s33_007_FITC.jpg				18	0.18			shTrx1-1_CHK1i_p-RPA32s33_009_FITC.jpg
		306	pLKO_gH2AX_002_TRITC.jpg	0.06		shTrx1_gH2AX_002_TRITC.jpg	0.1		shTrxR1_gH2AX_003_TRITC.jpg	0.15		pLKO+CHKi_gH2AX_002_TRITC.jpg	0.16		shTrx1+CHKi_gH2AX_002_TRITC.jpg	0.31		shTrxR1+CHki_gH2AX_003_TRITC.jpg	0.41				307	pLKO_p-RPA32s33_002_FITC.jpg	10	0.1		shTrx1-1_p-RPA32s33_004_FITC.jpg	11	0.11		shTrxR1-3_p-RPA32s33_003_FITC.jpg				13	0.13		pLKO_CHK1i_p-RPA32s33_007_FITC.jpg				18	0.18			shTrx1-1_CHK1i_p-RPA32s33_009_FITC.jpg
		307	pLKO_gH2AX_002_TRITC.jpg	0.06		shTrx1_gH2AX_002_TRITC.jpg	0.1		shTrxR1_gH2AX_003_TRITC.jpg	0.15		pLKO+CHKi_gH2AX_002_TRITC.jpg	0.16		shTrx1+CHKi_gH2AX_002_TRITC.jpg	0.31		shTrxR1+CHki_gH2AX_003_TRITC.jpg	0.41				308	pLKO_p-RPA32s33_002_FITC.jpg	10	0.1		shTrx1-1_p-RPA32s33_004_FITC.jpg	11	0.11		shTrxR1-3_p-RPA32s33_003_FITC.jpg				13	0.13		pLKO_CHK1i_p-RPA32s33_007_FITC.jpg				19	0.19			shTrx1-1_CHK1i_p-RPA32s33_009_FITC.jpg
		308	pLKO_gH2AX_002_TRITC.jpg	0.06		shTrx1_gH2AX_002_TRITC.jpg	0.1		shTrxR1_gH2AX_003_TRITC.jpg	0.15		pLKO+CHKi_gH2AX_002_TRITC.jpg	0.16		shTrx1+CHKi_gH2AX_002_TRITC.jpg	0.31		shTrxR1+CHki_gH2AX_003_TRITC.jpg	0.41				309	pLKO_p-RPA32s33_002_FITC.jpg	10	0.1		shTrx1-1_p-RPA32s33_004_FITC.jpg	11	0.11		shTrxR1-3_p-RPA32s33_003_FITC.jpg				13	0.13		pLKO_CHK1i_p-RPA32s33_007_FITC.jpg				19	0.19			shTrx1-1_CHK1i_p-RPA32s33_009_FITC.jpg
		309	pLKO_gH2AX_002_TRITC.jpg	0.06		shTrx1_gH2AX_002_TRITC.jpg	0.1		shTrxR1_gH2AX_003_TRITC.jpg	0.15		pLKO+CHKi_gH2AX_002_TRITC.jpg	0.16		shTrx1+CHKi_gH2AX_002_TRITC.jpg	0.31		shTrxR1+CHki_gH2AX_003_TRITC.jpg	0.41				310	pLKO_p-RPA32s33_002_FITC.jpg	10	0.1		shTrx1-1_p-RPA32s33_004_FITC.jpg	11	0.11		shTrxR1-3_p-RPA32s33_003_FITC.jpg				13	0.13		pLKO_CHK1i_p-RPA32s33_007_FITC.jpg				19	0.19			shTrx1-1_CHK1i_p-RPA32s33_009_FITC.jpg
		310	pLKO_gH2AX_002_TRITC.jpg	0.06		shTrx1_gH2AX_002_TRITC.jpg	0.1		shTrxR1_gH2AX_003_TRITC.jpg	0.15		pLKO+CHKi_gH2AX_002_TRITC.jpg	0.16		shTrx1+CHKi_gH2AX_002_TRITC.jpg	0.31		shTrxR1+CHki_gH2AX_003_TRITC.jpg	0.41				311	pLKO_p-RPA32s33_002_FITC.jpg	10	0.1		shTrx1-1_p-RPA32s33_004_FITC.jpg	11	0.11		shTrxR1-3_p-RPA32s33_003_FITC.jpg				13	0.13		pLKO_CHK1i_p-RPA32s33_007_FITC.jpg				19	0.19			shTrx1-1_CHK1i_p-RPA32s33_009_FITC.jpg
		311	pLKO_gH2AX_002_TRITC.jpg	0.06		shTrx1_gH2AX_002_TRITC.jpg	0.1		shTrxR1_gH2AX_003_TRITC.jpg	0.15		pLKO+CHKi_gH2AX_002_TRITC.jpg	0.16		shTrx1+CHKi_gH2AX_002_TRITC.jpg	0.31		shTrxR1+CHki_gH2AX_003_TRITC.jpg	0.41				312	pLKO_p-RPA32s33_002_FITC.jpg	10	0.1		shTrx1-1_p-RPA32s33_004_FITC.jpg	11	0.11		shTrxR1-3_p-RPA32s33_003_FITC.jpg				13	0.13		pLKO_CHK1i_p-RPA32s33_007_FITC.jpg				19	0.19			shTrx1-1_CHK1i_p-RPA32s33_009_FITC.jpg
		312	pLKO_gH2AX_002_TRITC.jpg	0.06		shTrx1_gH2AX_002_TRITC.jpg	0.1		shTrxR1_gH2AX_003_TRITC.jpg	0.15		pLKO+CHKi_gH2AX_002_TRITC.jpg	0.16		shTrx1+CHKi_gH2AX_002_TRITC.jpg	0.31		shTrxR1+CHki_gH2AX_003_TRITC.jpg	0.41				313	pLKO_p-RPA32s33_002_FITC.jpg	10	0.1		shTrx1-1_p-RPA32s33_004_FITC.jpg	11	0.11		shTrxR1-3_p-RPA32s33_003_FITC.jpg				13	0.13		pLKO_CHK1i_p-RPA32s33_007_FITC.jpg				19	0.19			shTrx1-1_CHK1i_p-RPA32s33_009_FITC.jpg
		313	pLKO_gH2AX_002_TRITC.jpg	0.06		shTrx1_gH2AX_002_TRITC.jpg	0.1		shTrxR1_gH2AX_003_TRITC.jpg	0.15		pLKO+CHKi_gH2AX_002_TRITC.jpg	0.16		shTrx1+CHKi_gH2AX_002_TRITC.jpg	0.31		shTrxR1+CHki_gH2AX_003_TRITC.jpg	0.41				314	pLKO_p-RPA32s33_002_FITC.jpg	10	0.1		shTrx1-1_p-RPA32s33_004_FITC.jpg	11	0.11		shTrxR1-3_p-RPA32s33_003_FITC.jpg				13	0.13		pLKO_CHK1i_p-RPA32s33_007_FITC.jpg				19	0.19			shTrx1-1_CHK1i_p-RPA32s33_009_FITC.jpg
		314	pLKO_gH2AX_002_TRITC.jpg	0.06		shTrx1_gH2AX_002_TRITC.jpg	0.1		shTrxR1_gH2AX_003_TRITC.jpg	0.15		pLKO+CHKi_gH2AX_002_TRITC.jpg	0.16		shTrx1+CHKi_gH2AX_002_TRITC.jpg	0.31		shTrxR1+CHki_gH2AX_003_TRITC.jpg	0.41				315	pLKO_p-RPA32s33_002_FITC.jpg	10	0.1		shTrx1-1_p-RPA32s33_004_FITC.jpg	11	0.11		shTrxR1-3_p-RPA32s33_003_FITC.jpg				13	0.13		pLKO_CHK1i_p-RPA32s33_007_FITC.jpg				19	0.19			shTrx1-1_CHK1i_p-RPA32s33_009_FITC.jpg
		315	pLKO_gH2AX_002_TRITC.jpg	0.06		shTrx1_gH2AX_002_TRITC.jpg	0.1		shTrxR1_gH2AX_003_TRITC.jpg	0.15		pLKO+CHKi_gH2AX_002_TRITC.jpg	0.16		shTrx1+CHKi_gH2AX_002_TRITC.jpg	0.31		shTrxR1+CHki_gH2AX_003_TRITC.jpg	0.41				316	pLKO_p-RPA32s33_002_FITC.jpg	10	0.1		shTrx1-1_p-RPA32s33_004_FITC.jpg	11	0.11		shTrxR1-3_p-RPA32s33_003_FITC.jpg				13	0.13		pLKO_CHK1i_p-RPA32s33_007_FITC.jpg				19	0.19			shTrx1-1_CHK1i_p-RPA32s33_009_FITC.jpg
		316	pLKO_gH2AX_002_TRITC.jpg	0.06		shTrx1_gH2AX_002_TRITC.jpg	0.1		shTrxR1_gH2AX_003_TRITC.jpg	0.15		pLKO+CHKi_gH2AX_002_TRITC.jpg	0.16		shTrx1+CHKi_gH2AX_002_TRITC.jpg	0.31		shTrxR1+CHki_gH2AX_003_TRITC.jpg	0.41				317	pLKO_p-RPA32s33_002_FITC.jpg	10	0.1		shTrx1-1_p-RPA32s33_004_FITC.jpg	11	0.11		shTrxR1-3_p-RPA32s33_003_FITC.jpg				13	0.13		pLKO_CHK1i_p-RPA32s33_007_FITC.jpg				19	0.19			shTrx1-1_CHK1i_p-RPA32s33_009_FITC.jpg
		317	pLKO_gH2AX_002_TRITC.jpg	0.06		shTrx1_gH2AX_002_TRITC.jpg	0.1		shTrxR1_gH2AX_003_TRITC.jpg	0.15		pLKO+CHKi_gH2AX_002_TRITC.jpg	0.16		shTrx1+CHKi_gH2AX_002_TRITC.jpg	0.31		shTrxR1+CHki_gH2AX_003_TRITC.jpg	0.41				318	pLKO_p-RPA32s33_002_FITC.jpg	10	0.1		shTrx1-1_p-RPA32s33_004_FITC.jpg	11	0.11		shTrxR1-3_p-RPA32s33_003_FITC.jpg				13	0.13		pLKO_CHK1i_p-RPA32s33_007_FITC.jpg				19	0.19			shTrx1-1_CHK1i_p-RPA32s33_009_FITC.jpg
		318	pLKO_gH2AX_002_TRITC.jpg	0.06		shTrx1_gH2AX_002_TRITC.jpg	0.1		shTrxR1_gH2AX_003_TRITC.jpg	0.15		pLKO+CHKi_gH2AX_002_TRITC.jpg	0.16		shTrx1+CHKi_gH2AX_002_TRITC.jpg	0.3		shTrxR1+CHki_gH2AX_003_TRITC.jpg	0.41				319	pLKO_p-RPA32s33_002_FITC.jpg	10	0.1		shTrx1-1_p-RPA32s33_004_FITC.jpg	11	0.11		shTrxR1-3_p-RPA32s33_003_FITC.jpg				14	0.14		pLKO_CHK1i_p-RPA32s33_007_FITC.jpg				19	0.19			shTrx1-1_CHK1i_p-RPA32s33_009_FITC.jpg
		319	pLKO_gH2AX_002_TRITC.jpg	0.06		shTrx1_gH2AX_002_TRITC.jpg	0.1		shTrxR1_gH2AX_003_TRITC.jpg	0.15		pLKO+CHKi_gH2AX_002_TRITC.jpg	0.16		shTrx1+CHKi_gH2AX_002_TRITC.jpg	0.3		shTrxR1+CHki_gH2AX_003_TRITC.jpg	0.41				320	pLKO_p-RPA32s33_002_FITC.jpg	10	0.1		shTrx1-1_p-RPA32s33_004_FITC.jpg	11	0.11		shTrxR1-3_p-RPA32s33_003_FITC.jpg				14	0.14		pLKO_CHK1i_p-RPA32s33_007_FITC.jpg				19	0.19			shTrx1-1_CHK1i_p-RPA32s33_009_FITC.jpg
		320	pLKO_gH2AX_002_TRITC.jpg	0.06		shTrx1_gH2AX_002_TRITC.jpg	0.1		shTrxR1_gH2AX_003_TRITC.jpg	0.15		pLKO+CHKi_gH2AX_002_TRITC.jpg	0.16		shTrx1+CHKi_gH2AX_002_TRITC.jpg	0.3		shTrxR1+CHki_gH2AX_003_TRITC.jpg	0.41				321	pLKO_p-RPA32s33_002_FITC.jpg	10	0.1		shTrx1-1_p-RPA32s33_004_FITC.jpg	11	0.11		shTrxR1-3_p-RPA32s33_003_FITC.jpg				14	0.14		pLKO_CHK1i_p-RPA32s33_007_FITC.jpg				19	0.19			shTrx1-1_CHK1i_p-RPA32s33_009_FITC.jpg
		321	pLKO_gH2AX_002_TRITC.jpg	0.06		shTrx1_gH2AX_002_TRITC.jpg	0.1		shTrxR1_gH2AX_003_TRITC.jpg	0.15		pLKO+CHKi_gH2AX_002_TRITC.jpg	0.16		shTrx1+CHKi_gH2AX_002_TRITC.jpg	0.3		shTrxR1+CHki_gH2AX_003_TRITC.jpg	0.41				322	pLKO_p-RPA32s33_002_FITC.jpg	10	0.1		shTrx1-1_p-RPA32s33_004_FITC.jpg	11	0.11		shTrxR1-3_p-RPA32s33_003_FITC.jpg				14	0.14		pLKO_CHK1i_p-RPA32s33_007_FITC.jpg				19	0.19			shTrx1-1_CHK1i_p-RPA32s33_009_FITC.jpg
		322	pLKO_gH2AX_002_TRITC.jpg	0.06		shTrx1_gH2AX_002_TRITC.jpg	0.1		shTrxR1_gH2AX_003_TRITC.jpg	0.15		pLKO+CHKi_gH2AX_002_TRITC.jpg	0.16		shTrx1+CHKi_gH2AX_002_TRITC.jpg	0.3		shTrxR1+CHki_gH2AX_003_TRITC.jpg	0.41				323	pLKO_p-RPA32s33_002_FITC.jpg	10	0.1		shTrx1-1_p-RPA32s33_004_FITC.jpg	11	0.11		shTrxR1-3_p-RPA32s33_003_FITC.jpg				14	0.14		pLKO_CHK1i_p-RPA32s33_007_FITC.jpg				19	0.19			shTrx1-1_CHK1i_p-RPA32s33_009_FITC.jpg
		323	pLKO_gH2AX_002_TRITC.jpg	0.06		shTrx1_gH2AX_002_TRITC.jpg	0.1		shTrxR1_gH2AX_003_TRITC.jpg	0.15		pLKO+CHKi_gH2AX_002_TRITC.jpg	0.16		shTrx1+CHKi_gH2AX_002_TRITC.jpg	0.3		shTrxR1+CHki_gH2AX_003_TRITC.jpg	0.41				324	pLKO_p-RPA32s33_002_FITC.jpg	10	0.1		shTrx1-1_p-RPA32s33_004_FITC.jpg	12	0.12		shTrxR1-3_p-RPA32s33_003_FITC.jpg				14	0.14		pLKO_CHK1i_p-RPA32s33_007_FITC.jpg				19	0.19			shTrx1-1_CHK1i_p-RPA32s33_009_FITC.jpg
		324	pLKO_gH2AX_002_TRITC.jpg	0.06		shTrx1_gH2AX_002_TRITC.jpg	0.1		shTrxR1_gH2AX_003_TRITC.jpg	0.15		pLKO+CHKi_gH2AX_002_TRITC.jpg	0.16		shTrx1+CHKi_gH2AX_002_TRITC.jpg	0.3		shTrxR1+CHki_gH2AX_003_TRITC.jpg	0.41				325	pLKO_p-RPA32s33_002_FITC.jpg	10	0.1		shTrx1-1_p-RPA32s33_004_FITC.jpg	12	0.12		shTrxR1-3_p-RPA32s33_003_FITC.jpg				14	0.14		pLKO_CHK1i_p-RPA32s33_007_FITC.jpg				19	0.19			shTrx1-1_CHK1i_p-RPA32s33_009_FITC.jpg
		325	pLKO_gH2AX_002_TRITC.jpg	0.06		shTrx1_gH2AX_002_TRITC.jpg	0.1		shTrxR1_gH2AX_003_TRITC.jpg	0.15		pLKO+CHKi_gH2AX_002_TRITC.jpg	0.16		shTrx1+CHKi_gH2AX_002_TRITC.jpg	0.3		shTrxR1+CHki_gH2AX_003_TRITC.jpg	0.42				326	pLKO_p-RPA32s33_002_FITC.jpg	10	0.1		shTrx1-1_p-RPA32s33_004_FITC.jpg	12	0.12		shTrxR1-3_p-RPA32s33_003_FITC.jpg				14	0.14		pLKO_CHK1i_p-RPA32s33_007_FITC.jpg				19	0.19			shTrx1-1_CHK1i_p-RPA32s33_009_FITC.jpg
		326	pLKO_gH2AX_002_TRITC.jpg	0.06		shTrx1_gH2AX_002_TRITC.jpg	0.1		shTrxR1_gH2AX_003_TRITC.jpg	0.15		pLKO+CHKi_gH2AX_002_TRITC.jpg	0.16		shTrx1+CHKi_gH2AX_002_TRITC.jpg	0.3		shTrxR1+CHki_gH2AX_003_TRITC.jpg	0.42				327	pLKO_p-RPA32s33_002_FITC.jpg	10	0.1		shTrx1-1_p-RPA32s33_004_FITC.jpg	12	0.12		shTrxR1-3_p-RPA32s33_003_FITC.jpg				14	0.14		pLKO_CHK1i_p-RPA32s33_007_FITC.jpg				19	0.19			shTrx1-1_CHK1i_p-RPA32s33_009_FITC.jpg
		327	pLKO_gH2AX_002_TRITC.jpg	0.06		shTrx1_gH2AX_002_TRITC.jpg	0.1		shTrxR1_gH2AX_003_TRITC.jpg	0.15		pLKO+CHKi_gH2AX_002_TRITC.jpg	0.16		shTrx1+CHKi_gH2AX_002_TRITC.jpg	0.3		shTrxR1+CHki_gH2AX_003_TRITC.jpg	0.42				328	pLKO_p-RPA32s33_002_FITC.jpg	10	0.1		shTrx1-1_p-RPA32s33_004_FITC.jpg	12	0.12		shTrxR1-3_p-RPA32s33_003_FITC.jpg				14	0.14		pLKO_CHK1i_p-RPA32s33_007_FITC.jpg				19	0.19			shTrx1-1_CHK1i_p-RPA32s33_009_FITC.jpg
		328	pLKO_gH2AX_002_TRITC.jpg	0.06		shTrx1_gH2AX_002_TRITC.jpg	0.1		shTrxR1_gH2AX_003_TRITC.jpg	0.15		pLKO+CHKi_gH2AX_002_TRITC.jpg	0.17		shTrx1+CHKi_gH2AX_002_TRITC.jpg	0.3		shTrxR1+CHki_gH2AX_003_TRITC.jpg	0.42				329	pLKO_p-RPA32s33_002_FITC.jpg	10	0.1		shTrx1-1_p-RPA32s33_004_FITC.jpg	12	0.12		shTrxR1-3_p-RPA32s33_003_FITC.jpg				14	0.14		pLKO_CHK1i_p-RPA32s33_007_FITC.jpg				19	0.19			shTrx1-1_CHK1i_p-RPA32s33_009_FITC.jpg
		329	pLKO_gH2AX_002_TRITC.jpg	0.06		shTrx1_gH2AX_002_TRITC.jpg	0.1		shTrxR1_gH2AX_003_TRITC.jpg	0.15		pLKO+CHKi_gH2AX_002_TRITC.jpg	0.17		shTrx1+CHKi_gH2AX_002_TRITC.jpg	0.3		shTrxR1+CHki_gH2AX_003_TRITC.jpg	0.42				330	pLKO_p-RPA32s33_002_FITC.jpg	10	0.1		shTrx1-1_p-RPA32s33_004_FITC.jpg	12	0.12		shTrxR1-3_p-RPA32s33_003_FITC.jpg				14	0.14		pLKO_CHK1i_p-RPA32s33_007_FITC.jpg				19	0.19			shTrx1-1_CHK1i_p-RPA32s33_009_FITC.jpg
		330	pLKO_gH2AX_002_TRITC.jpg	0.06		shTrx1_gH2AX_002_TRITC.jpg	0.1		shTrxR1_gH2AX_003_TRITC.jpg	0.15		pLKO+CHKi_gH2AX_002_TRITC.jpg	0.17		shTrx1+CHKi_gH2AX_002_TRITC.jpg	0.29		shTrxR1+CHki_gH2AX_003_TRITC.jpg	0.42				331	pLKO_p-RPA32s33_002_FITC.jpg	10	0.1		shTrx1-1_p-RPA32s33_004_FITC.jpg	12	0.12		shTrxR1-3_p-RPA32s33_003_FITC.jpg				14	0.14		pLKO_CHK1i_p-RPA32s33_007_FITC.jpg				19	0.19			shTrx1-1_CHK1i_p-RPA32s33_009_FITC.jpg
		331	pLKO_gH2AX_002_TRITC.jpg	0.06		shTrx1_gH2AX_002_TRITC.jpg	0.1		shTrxR1_gH2AX_003_TRITC.jpg	0.15		pLKO+CHKi_gH2AX_002_TRITC.jpg	0.17		shTrx1+CHKi_gH2AX_002_TRITC.jpg	0.29		shTrxR1+CHki_gH2AX_003_TRITC.jpg	0.42				332	pLKO_p-RPA32s33_002_FITC.jpg	10	0.1		shTrx1-1_p-RPA32s33_004_FITC.jpg	12	0.12		shTrxR1-3_p-RPA32s33_003_FITC.jpg				14	0.14		pLKO_CHK1i_p-RPA32s33_007_FITC.jpg				19	0.19			shTrx1-1_CHK1i_p-RPA32s33_009_FITC.jpg
		332	pLKO_gH2AX_002_TRITC.jpg	0.06		shTrx1_gH2AX_002_TRITC.jpg	0.1		shTrxR1_gH2AX_003_TRITC.jpg	0.15		pLKO+CHKi_gH2AX_002_TRITC.jpg	0.17		shTrx1+CHKi_gH2AX_002_TRITC.jpg	0.29		shTrxR1+CHki_gH2AX_003_TRITC.jpg	0.42				333	pLKO_p-RPA32s33_002_FITC.jpg	10	0.1		shTrx1-1_p-RPA32s33_004_FITC.jpg	12	0.12		shTrxR1-3_p-RPA32s33_003_FITC.jpg				14	0.14		pLKO_CHK1i_p-RPA32s33_007_FITC.jpg				19	0.19			shTrx1-1_CHK1i_p-RPA32s33_009_FITC.jpg
		333	pLKO_gH2AX_002_TRITC.jpg	0.06		shTrx1_gH2AX_002_TRITC.jpg	0.1		shTrxR1_gH2AX_003_TRITC.jpg	0.15		pLKO+CHKi_gH2AX_002_TRITC.jpg	0.17		shTrx1+CHKi_gH2AX_002_TRITC.jpg	0.29		shTrxR1+CHki_gH2AX_003_TRITC.jpg	0.42				334	pLKO_p-RPA32s33_002_FITC.jpg	10	0.1		shTrx1-1_p-RPA32s33_004_FITC.jpg	12	0.12		shTrxR1-3_p-RPA32s33_003_FITC.jpg				14	0.14		pLKO_CHK1i_p-RPA32s33_007_FITC.jpg				19	0.19			shTrx1-1_CHK1i_p-RPA32s33_009_FITC.jpg
		334	pLKO_gH2AX_002_TRITC.jpg	0.06		shTrx1_gH2AX_002_TRITC.jpg	0.1		shTrxR1_gH2AX_003_TRITC.jpg	0.15		pLKO+CHKi_gH2AX_002_TRITC.jpg	0.17		shTrx1+CHKi_gH2AX_002_TRITC.jpg	0.29		shTrxR1+CHki_gH2AX_003_TRITC.jpg	0.42				335	pLKO_p-RPA32s33_002_FITC.jpg	10	0.1		shTrx1-1_p-RPA32s33_004_FITC.jpg	12	0.12		shTrxR1-3_p-RPA32s33_003_FITC.jpg				14	0.14		pLKO_CHK1i_p-RPA32s33_007_FITC.jpg				19	0.19			shTrx1-1_CHK1i_p-RPA32s33_009_FITC.jpg
		335	pLKO_gH2AX_002_TRITC.jpg	0.06		shTrx1_gH2AX_002_TRITC.jpg	0.1		shTrxR1_gH2AX_003_TRITC.jpg	0.15		pLKO+CHKi_gH2AX_002_TRITC.jpg	0.17		shTrx1+CHKi_gH2AX_002_TRITC.jpg	0.29		shTrxR1+CHki_gH2AX_003_TRITC.jpg	0.42				336	pLKO_p-RPA32s33_002_FITC.jpg	10	0.1		shTrx1-1_p-RPA32s33_004_FITC.jpg	12	0.12		shTrxR1-3_p-RPA32s33_003_FITC.jpg				14	0.14		pLKO_CHK1i_p-RPA32s33_007_FITC.jpg				19	0.19			shTrx1-1_CHK1i_p-RPA32s33_009_FITC.jpg
		336	pLKO_gH2AX_002_TRITC.jpg	0.06		shTrx1_gH2AX_002_TRITC.jpg	0.1		shTrxR1_gH2AX_003_TRITC.jpg	0.15		pLKO+CHKi_gH2AX_002_TRITC.jpg	0.17		shTrx1+CHKi_gH2AX_002_TRITC.jpg	0.29		shTrxR1+CHki_gH2AX_003_TRITC.jpg	0.42				337	pLKO_p-RPA32s33_002_FITC.jpg	10	0.1		shTrx1-1_p-RPA32s33_004_FITC.jpg	12	0.12		shTrxR1-3_p-RPA32s33_003_FITC.jpg				14	0.14		pLKO_CHK1i_p-RPA32s33_007_FITC.jpg				19	0.19			shTrx1-1_CHK1i_p-RPA32s33_009_FITC.jpg
		337	pLKO_gH2AX_002_TRITC.jpg	0.06		shTrx1_gH2AX_002_TRITC.jpg	0.1		shTrxR1_gH2AX_003_TRITC.jpg	0.15		pLKO+CHKi_gH2AX_002_TRITC.jpg	0.17		shTrx1+CHKi_gH2AX_002_TRITC.jpg	0.29		shTrxR1+CHki_gH2AX_003_TRITC.jpg	0.42				338	pLKO_p-RPA32s33_002_FITC.jpg	10	0.1		shTrx1-1_p-RPA32s33_004_FITC.jpg	12	0.12		shTrxR1-3_p-RPA32s33_003_FITC.jpg				14	0.14		pLKO_CHK1i_p-RPA32s33_007_FITC.jpg				19	0.19			shTrx1-1_CHK1i_p-RPA32s33_009_FITC.jpg
		338	pLKO_gH2AX_002_TRITC.jpg	0.06		shTrx1_gH2AX_002_TRITC.jpg	0.1		shTrxR1_gH2AX_003_TRITC.jpg	0.15		pLKO+CHKi_gH2AX_002_TRITC.jpg	0.17		shTrx1+CHKi_gH2AX_002_TRITC.jpg	0.29		shTrxR1+CHki_gH2AX_003_TRITC.jpg	0.42				339	pLKO_p-RPA32s33_002_FITC.jpg	10	0.1		shTrx1-1_p-RPA32s33_004_FITC.jpg	12	0.12		shTrxR1-3_p-RPA32s33_003_FITC.jpg				14	0.14		pLKO_CHK1i_p-RPA32s33_007_FITC.jpg				19	0.19			shTrx1-1_CHK1i_p-RPA32s33_009_FITC.jpg
		339	pLKO_gH2AX_002_TRITC.jpg	0.06		shTrx1_gH2AX_002_TRITC.jpg	0.1		shTrxR1_gH2AX_003_TRITC.jpg	0.15		pLKO+CHKi_gH2AX_002_TRITC.jpg	0.17		shTrx1+CHKi_gH2AX_002_TRITC.jpg	0.29		shTrxR1+CHki_gH2AX_003_TRITC.jpg	0.42				340	pLKO_p-RPA32s33_002_FITC.jpg	10	0.1		shTrx1-1_p-RPA32s33_004_FITC.jpg	12	0.12		shTrxR1-3_p-RPA32s33_003_FITC.jpg				14	0.14		pLKO_CHK1i_p-RPA32s33_007_FITC.jpg				19	0.19			shTrx1-1_CHK1i_p-RPA32s33_009_FITC.jpg
		340	pLKO_gH2AX_002_TRITC.jpg	0.06		shTrx1_gH2AX_002_TRITC.jpg	0.1		shTrxR1_gH2AX_003_TRITC.jpg	0.15		pLKO+CHKi_gH2AX_002_TRITC.jpg	0.17		shTrx1+CHKi_gH2AX_002_TRITC.jpg	0.29		shTrxR1+CHki_gH2AX_003_TRITC.jpg	0.42				341	pLKO_p-RPA32s33_002_FITC.jpg	10	0.1		shTrx1-1_p-RPA32s33_004_FITC.jpg	12	0.12		shTrxR1-3_p-RPA32s33_003_FITC.jpg				14	0.14		pLKO_CHK1i_p-RPA32s33_007_FITC.jpg				19	0.19			shTrx1-1_CHK1i_p-RPA32s33_009_FITC.jpg
		341	pLKO_gH2AX_002_TRITC.jpg	0.06		shTrx1_gH2AX_002_TRITC.jpg	0.1		shTrxR1_gH2AX_003_TRITC.jpg	0.15		pLKO+CHKi_gH2AX_002_TRITC.jpg	0.17		shTrx1+CHKi_gH2AX_002_TRITC.jpg	0.29		shTrxR1+CHki_gH2AX_003_TRITC.jpg	0.42				342	pLKO_p-RPA32s33_002_FITC.jpg	10	0.1		shTrx1-1_p-RPA32s33_004_FITC.jpg	12	0.12		shTrxR1-3_p-RPA32s33_003_FITC.jpg				14	0.14		pLKO_CHK1i_p-RPA32s33_007_FITC.jpg				19	0.19			shTrx1-1_CHK1i_p-RPA32s33_009_FITC.jpg
		342	pLKO_gH2AX_002_TRITC.jpg	0.06		shTrx1_gH2AX_002_TRITC.jpg	0.1		shTrxR1_gH2AX_003_TRITC.jpg	0.15		pLKO+CHKi_gH2AX_002_TRITC.jpg	0.17		shTrx1+CHKi_gH2AX_002_TRITC.jpg	0.29		shTrxR1+CHki_gH2AX_003_TRITC.jpg	0.42				343	pLKO_p-RPA32s33_002_FITC.jpg	10	0.1		shTrx1-1_p-RPA32s33_004_FITC.jpg	12	0.12		shTrxR1-3_p-RPA32s33_003_FITC.jpg				14	0.14		pLKO_CHK1i_p-RPA32s33_007_FITC.jpg				19	0.19			shTrx1-1_CHK1i_p-RPA32s33_009_FITC.jpg
		343	pLKO_gH2AX_002_TRITC.jpg	0.06		shTrx1_gH2AX_002_TRITC.jpg	0.1		shTrxR1_gH2AX_003_TRITC.jpg	0.15		pLKO+CHKi_gH2AX_002_TRITC.jpg	0.17		shTrx1+CHKi_gH2AX_002_TRITC.jpg	0.29		shTrxR1+CHki_gH2AX_003_TRITC.jpg	0.42				344	pLKO_p-RPA32s33_002_FITC.jpg	10	0.1		shTrx1-1_p-RPA32s33_004_FITC.jpg	12	0.12		shTrxR1-3_p-RPA32s33_003_FITC.jpg				14	0.14		pLKO_CHK1i_p-RPA32s33_007_FITC.jpg				19	0.19			shTrx1-1_CHK1i_p-RPA32s33_009_FITC.jpg
		344	pLKO_gH2AX_002_TRITC.jpg	0.06		shTrx1_gH2AX_002_TRITC.jpg	0.1		shTrxR1_gH2AX_003_TRITC.jpg	0.15		pLKO+CHKi_gH2AX_002_TRITC.jpg	0.17		shTrx1+CHKi_gH2AX_002_TRITC.jpg	0.29		shTrxR1+CHki_gH2AX_003_TRITC.jpg	0.42				345	pLKO_p-RPA32s33_002_FITC.jpg	10	0.1		shTrx1-1_p-RPA32s33_004_FITC.jpg	12	0.12		shTrxR1-3_p-RPA32s33_003_FITC.jpg				14	0.14		pLKO_CHK1i_p-RPA32s33_007_FITC.jpg				19	0.19			shTrx1-1_CHK1i_p-RPA32s33_009_FITC.jpg
		345	pLKO_gH2AX_002_TRITC.jpg	0.06		shTrx1_gH2AX_002_TRITC.jpg	0.1		shTrxR1_gH2AX_003_TRITC.jpg	0.15		pLKO+CHKi_gH2AX_002_TRITC.jpg	0.17		shTrx1+CHKi_gH2AX_002_TRITC.jpg	0.29		shTrxR1+CHki_gH2AX_003_TRITC.jpg	0.42				346	pLKO_p-RPA32s33_002_FITC.jpg	10	0.1		shTrx1-1_p-RPA32s33_004_FITC.jpg	12	0.12		shTrxR1-3_p-RPA32s33_003_FITC.jpg				14	0.14		pLKO_CHK1i_p-RPA32s33_007_FITC.jpg				19	0.19			shTrx1-1_CHK1i_p-RPA32s33_009_FITC.jpg
		346	pLKO_gH2AX_002_TRITC.jpg	0.06		shTrx1_gH2AX_002_TRITC.jpg	0.1		shTrxR1_gH2AX_003_TRITC.jpg	0.15		pLKO+CHKi_gH2AX_002_TRITC.jpg	0.17		shTrx1+CHKi_gH2AX_002_TRITC.jpg	0.29		shTrxR1+CHki_gH2AX_003_TRITC.jpg	0.42				347	pLKO_p-RPA32s33_002_FITC.jpg	10	0.1		shTrx1-1_p-RPA32s33_004_FITC.jpg	12	0.12		shTrxR1-3_p-RPA32s33_003_FITC.jpg				14	0.14		pLKO_CHK1i_p-RPA32s33_007_FITC.jpg				19	0.19			shTrx1-1_CHK1i_p-RPA32s33_009_FITC.jpg
		347	pLKO_gH2AX_002_TRITC.jpg	0.06		shTrx1_gH2AX_002_TRITC.jpg	0.1		shTrxR1_gH2AX_003_TRITC.jpg	0.15		pLKO+CHKi_gH2AX_002_TRITC.jpg	0.17		shTrx1+CHKi_gH2AX_002_TRITC.jpg	0.29		shTrxR1+CHki_gH2AX_003_TRITC.jpg	0.42				348	pLKO_p-RPA32s33_002_FITC.jpg	10	0.1		shTrx1-1_p-RPA32s33_004_FITC.jpg	12	0.12		shTrxR1-3_p-RPA32s33_003_FITC.jpg				14	0.14		pLKO_CHK1i_p-RPA32s33_007_FITC.jpg				19	0.19			shTrx1-1_CHK1i_p-RPA32s33_009_FITC.jpg
		348	pLKO_gH2AX_002_TRITC.jpg	0.06		shTrx1_gH2AX_002_TRITC.jpg	0.1		shTrxR1_gH2AX_003_TRITC.jpg	0.15		pLKO+CHKi_gH2AX_002_TRITC.jpg	0.17		shTrx1+CHKi_gH2AX_002_TRITC.jpg	0.28		shTrxR1+CHki_gH2AX_003_TRITC.jpg	0.42				349	pLKO_p-RPA32s33_002_FITC.jpg	10	0.1		shTrx1-1_p-RPA32s33_004_FITC.jpg	12	0.12		shTrxR1-3_p-RPA32s33_003_FITC.jpg				14	0.14		pLKO_CHK1i_p-RPA32s33_007_FITC.jpg				19	0.19			shTrx1-1_CHK1i_p-RPA32s33_009_FITC.jpg
		349	pLKO_gH2AX_002_TRITC.jpg	0.06		shTrx1_gH2AX_002_TRITC.jpg	0.1		shTrxR1_gH2AX_003_TRITC.jpg	0.15		pLKO+CHKi_gH2AX_002_TRITC.jpg	0.17		shTrx1+CHKi_gH2AX_002_TRITC.jpg	0.28		shTrxR1+CHki_gH2AX_003_TRITC.jpg	0.42				350	pLKO_p-RPA32s33_002_FITC.jpg	10	0.1		shTrx1-1_p-RPA32s33_004_FITC.jpg	12	0.12		shTrxR1-3_p-RPA32s33_003_FITC.jpg				14	0.14		pLKO_CHK1i_p-RPA32s33_007_FITC.jpg				19	0.19			shTrx1-1_CHK1i_p-RPA32s33_009_FITC.jpg
		350	pLKO_gH2AX_002_TRITC.jpg	0.06		shTrx1_gH2AX_002_TRITC.jpg	0.1		shTrxR1_gH2AX_003_TRITC.jpg	0.15		pLKO+CHKi_gH2AX_002_TRITC.jpg	0.17		shTrx1+CHKi_gH2AX_002_TRITC.jpg	0.28		shTrxR1+CHki_gH2AX_003_TRITC.jpg	0.42				351	pLKO_p-RPA32s33_002_FITC.jpg	10	0.1		shTrx1-1_p-RPA32s33_004_FITC.jpg	12	0.12		shTrxR1-3_p-RPA32s33_003_FITC.jpg				14	0.14		pLKO_CHK1i_p-RPA32s33_007_FITC.jpg				19	0.19			shTrx1-1_CHK1i_p-RPA32s33_009_FITC.jpg
		351	pLKO_gH2AX_002_TRITC.jpg	0.06		shTrx1_gH2AX_002_TRITC.jpg	0.1		shTrxR1_gH2AX_003_TRITC.jpg	0.15		pLKO+CHKi_gH2AX_002_TRITC.jpg	0.17		shTrx1+CHKi_gH2AX_002_TRITC.jpg	0.28		shTrxR1+CHki_gH2AX_003_TRITC.jpg	0.42				352	pLKO_p-RPA32s33_002_FITC.jpg	10	0.1		shTrx1-1_p-RPA32s33_004_FITC.jpg	12	0.12		shTrxR1-3_p-RPA32s33_003_FITC.jpg				14	0.14		pLKO_CHK1i_p-RPA32s33_007_FITC.jpg				19	0.19			shTrx1-1_CHK1i_p-RPA32s33_009_FITC.jpg
		352	pLKO_gH2AX_002_TRITC.jpg	0.06		shTrx1_gH2AX_002_TRITC.jpg	0.1		shTrxR1_gH2AX_003_TRITC.jpg	0.15		pLKO+CHKi_gH2AX_002_TRITC.jpg	0.17		shTrx1+CHKi_gH2AX_002_TRITC.jpg	0.28		shTrxR1+CHki_gH2AX_003_TRITC.jpg	0.42				353	pLKO_p-RPA32s33_002_FITC.jpg	10	0.1		shTrx1-1_p-RPA32s33_004_FITC.jpg	12	0.12		shTrxR1-3_p-RPA32s33_003_FITC.jpg				15	0.15		pLKO_CHK1i_p-RPA32s33_007_FITC.jpg				19	0.19			shTrx1-1_CHK1i_p-RPA32s33_009_FITC.jpg
		353	pLKO_gH2AX_002_TRITC.jpg	0.06		shTrx1_gH2AX_002_TRITC.jpg	0.1		shTrxR1_gH2AX_003_TRITC.jpg	0.15		pLKO+CHKi_gH2AX_002_TRITC.jpg	0.17		shTrx1+CHKi_gH2AX_002_TRITC.jpg	0.28		shTrxR1+CHki_gH2AX_003_TRITC.jpg	0.42				354	pLKO_p-RPA32s33_002_FITC.jpg	10	0.1		shTrx1-1_p-RPA32s33_004_FITC.jpg	13	0.13		shTrxR1-3_p-RPA32s33_003_FITC.jpg				15	0.15		pLKO_CHK1i_p-RPA32s33_007_FITC.jpg				19	0.19			shTrx1-1_CHK1i_p-RPA32s33_009_FITC.jpg
		354	pLKO_gH2AX_002_TRITC.jpg	0.06		shTrx1_gH2AX_002_TRITC.jpg	0.1		shTrxR1_gH2AX_003_TRITC.jpg	0.15		pLKO+CHKi_gH2AX_002_TRITC.jpg	0.17		shTrx1+CHKi_gH2AX_002_TRITC.jpg	0.28		shTrxR1+CHki_gH2AX_003_TRITC.jpg	0.42				355	pLKO_p-RPA32s33_002_FITC.jpg	10	0.1		shTrx1-1_p-RPA32s33_004_FITC.jpg	13	0.13		shTrxR1-3_p-RPA32s33_003_FITC.jpg				15	0.15		pLKO_CHK1i_p-RPA32s33_007_FITC.jpg				19	0.19			shTrx1-1_CHK1i_p-RPA32s33_009_FITC.jpg
		355	pLKO_gH2AX_002_TRITC.jpg	0.06		shTrx1_gH2AX_002_TRITC.jpg	0.1		shTrxR1_gH2AX_003_TRITC.jpg	0.15		pLKO+CHKi_gH2AX_002_TRITC.jpg	0.17		shTrx1+CHKi_gH2AX_002_TRITC.jpg	0.28		shTrxR1+CHki_gH2AX_003_TRITC.jpg	0.42				356	pLKO_p-RPA32s33_002_FITC.jpg	10	0.1		shTrx1-1_p-RPA32s33_004_FITC.jpg	13	0.13		shTrxR1-3_p-RPA32s33_003_FITC.jpg				15	0.15		pLKO_CHK1i_p-RPA32s33_007_FITC.jpg				19	0.19			shTrx1-1_CHK1i_p-RPA32s33_009_FITC.jpg
		356	pLKO_gH2AX_002_TRITC.jpg	0.06		shTrx1_gH2AX_002_TRITC.jpg	0.1		shTrxR1_gH2AX_003_TRITC.jpg	0.15		pLKO+CHKi_gH2AX_002_TRITC.jpg	0.17		shTrx1+CHKi_gH2AX_002_TRITC.jpg	0.28		shTrxR1+CHki_gH2AX_003_TRITC.jpg	0.42				357	pLKO_p-RPA32s33_002_FITC.jpg	10	0.1		shTrx1-1_p-RPA32s33_004_FITC.jpg	13	0.13		shTrxR1-3_p-RPA32s33_003_FITC.jpg				15	0.15		pLKO_CHK1i_p-RPA32s33_007_FITC.jpg				19	0.19			shTrx1-1_CHK1i_p-RPA32s33_009_FITC.jpg
		357	pLKO_gH2AX_002_TRITC.jpg	0.06		shTrx1_gH2AX_002_TRITC.jpg	0.1		shTrxR1_gH2AX_003_TRITC.jpg	0.15		pLKO+CHKi_gH2AX_002_TRITC.jpg	0.17		shTrx1+CHKi_gH2AX_002_TRITC.jpg	0.28		shTrxR1+CHki_gH2AX_003_TRITC.jpg	0.42				358	pLKO_p-RPA32s33_002_FITC.jpg	10	0.1		shTrx1-1_p-RPA32s33_004_FITC.jpg	13	0.13		shTrxR1-3_p-RPA32s33_003_FITC.jpg				15	0.15		pLKO_CHK1i_p-RPA32s33_007_FITC.jpg				19	0.19			shTrx1-1_CHK1i_p-RPA32s33_009_FITC.jpg
		358	pLKO_gH2AX_002_TRITC.jpg	0.06		shTrx1_gH2AX_002_TRITC.jpg	0.1		shTrxR1_gH2AX_003_TRITC.jpg	0.15		pLKO+CHKi_gH2AX_002_TRITC.jpg	0.17		shTrx1+CHKi_gH2AX_002_TRITC.jpg	0.28		shTrxR1+CHki_gH2AX_003_TRITC.jpg	0.42				359	pLKO_p-RPA32s33_002_FITC.jpg	10	0.1		shTrx1-1_p-RPA32s33_004_FITC.jpg	13	0.13		shTrxR1-3_p-RPA32s33_003_FITC.jpg				15	0.15		pLKO_CHK1i_p-RPA32s33_007_FITC.jpg				19	0.19			shTrx1-1_CHK1i_p-RPA32s33_009_FITC.jpg
		359	pLKO_gH2AX_002_TRITC.jpg	0.06		shTrx1_gH2AX_002_TRITC.jpg	0.1		shTrxR1_gH2AX_003_TRITC.jpg	0.15		pLKO+CHKi_gH2AX_002_TRITC.jpg	0.17		shTrx1+CHKi_gH2AX_002_TRITC.jpg	0.28		shTrxR1+CHki_gH2AX_003_TRITC.jpg	0.42				360	pLKO_p-RPA32s33_002_FITC.jpg	10	0.1		shTrx1-1_p-RPA32s33_004_FITC.jpg	13	0.13		shTrxR1-3_p-RPA32s33_003_FITC.jpg				15	0.15		pLKO_CHK1i_p-RPA32s33_007_FITC.jpg				19	0.19			shTrx1-1_CHK1i_p-RPA32s33_009_FITC.jpg
		360	pLKO_gH2AX_002_TRITC.jpg	0.06		shTrx1_gH2AX_002_TRITC.jpg	0.1		shTrxR1_gH2AX_003_TRITC.jpg	0.15		pLKO+CHKi_gH2AX_002_TRITC.jpg	0.17		shTrx1+CHKi_gH2AX_002_TRITC.jpg	0.28		shTrxR1+CHki_gH2AX_003_TRITC.jpg	0.42				361	pLKO_p-RPA32s33_002_FITC.jpg	10	0.1		shTrx1-1_p-RPA32s33_004_FITC.jpg	13	0.13		shTrxR1-3_p-RPA32s33_003_FITC.jpg				15	0.15		pLKO_CHK1i_p-RPA32s33_007_FITC.jpg				19	0.19			shTrx1-1_CHK1i_p-RPA32s33_009_FITC.jpg
		361	pLKO_gH2AX_002_TRITC.jpg	0.06		shTrx1_gH2AX_002_TRITC.jpg	0.1		shTrxR1_gH2AX_003_TRITC.jpg	0.15		pLKO+CHKi_gH2AX_002_TRITC.jpg	0.17		shTrx1+CHKi_gH2AX_002_TRITC.jpg	0.28		shTrxR1+CHki_gH2AX_003_TRITC.jpg	0.42				362	pLKO_p-RPA32s33_002_FITC.jpg	10	0.1		shTrx1-1_p-RPA32s33_004_FITC.jpg	13	0.13		shTrxR1-3_p-RPA32s33_003_FITC.jpg				15	0.15		pLKO_CHK1i_p-RPA32s33_007_FITC.jpg				19	0.19			shTrx1-1_CHK1i_p-RPA32s33_009_FITC.jpg
		362	pLKO_gH2AX_002_TRITC.jpg	0.06		shTrx1_gH2AX_002_TRITC.jpg	0.1		shTrxR1_gH2AX_003_TRITC.jpg	0.15		pLKO+CHKi_gH2AX_002_TRITC.jpg	0.17		shTrx1+CHKi_gH2AX_002_TRITC.jpg	0.28		shTrxR1+CHki_gH2AX_003_TRITC.jpg	0.42				363	pLKO_p-RPA32s33_002_FITC.jpg	10	0.1		shTrx1-1_p-RPA32s33_004_FITC.jpg	13	0.13		shTrxR1-3_p-RPA32s33_003_FITC.jpg				15	0.15		pLKO_CHK1i_p-RPA32s33_007_FITC.jpg				19	0.19			shTrx1-1_CHK1i_p-RPA32s33_009_FITC.jpg
		363	pLKO_gH2AX_002_TRITC.jpg	0.07		shTrx1_gH2AX_002_TRITC.jpg	0.1		shTrxR1_gH2AX_003_TRITC.jpg	0.15		pLKO+CHKi_gH2AX_002_TRITC.jpg	0.17		shTrx1+CHKi_gH2AX_002_TRITC.jpg	0.28		shTrxR1+CHki_gH2AX_003_TRITC.jpg	0.42				364	pLKO_p-RPA32s33_002_FITC.jpg	10	0.1		shTrx1-1_p-RPA32s33_004_FITC.jpg	13	0.13		shTrxR1-3_p-RPA32s33_003_FITC.jpg				15	0.15		pLKO_CHK1i_p-RPA32s33_007_FITC.jpg				19	0.19			shTrx1-1_CHK1i_p-RPA32s33_009_FITC.jpg
		364	pLKO_gH2AX_002_TRITC.jpg	0.07		shTrx1_gH2AX_002_TRITC.jpg	0.1		shTrxR1_gH2AX_003_TRITC.jpg	0.15		pLKO+CHKi_gH2AX_002_TRITC.jpg	0.18		shTrx1+CHKi_gH2AX_002_TRITC.jpg	0.27		shTrxR1+CHki_gH2AX_003_TRITC.jpg	0.42				365	pLKO_p-RPA32s33_002_FITC.jpg	10	0.1		shTrx1-1_p-RPA32s33_004_FITC.jpg	13	0.13		shTrxR1-3_p-RPA32s33_003_FITC.jpg				15	0.15		pLKO_CHK1i_p-RPA32s33_007_FITC.jpg				19	0.19			shTrx1-1_CHK1i_p-RPA32s33_009_FITC.jpg
		365	pLKO_gH2AX_002_TRITC.jpg	0.07		shTrx1_gH2AX_002_TRITC.jpg	0.1		shTrxR1_gH2AX_003_TRITC.jpg	0.15		pLKO+CHKi_gH2AX_002_TRITC.jpg	0.18		shTrx1+CHKi_gH2AX_002_TRITC.jpg	0.27		shTrxR1+CHki_gH2AX_003_TRITC.jpg	0.42				366	pLKO_p-RPA32s33_002_FITC.jpg	10	0.1		shTrx1-1_p-RPA32s33_004_FITC.jpg	13	0.13		shTrxR1-3_p-RPA32s33_003_FITC.jpg				15	0.15		pLKO_CHK1i_p-RPA32s33_007_FITC.jpg				19	0.19			shTrx1-1_CHK1i_p-RPA32s33_009_FITC.jpg
		366	pLKO_gH2AX_002_TRITC.jpg	0.07		shTrx1_gH2AX_002_TRITC.jpg	0.1		shTrxR1_gH2AX_003_TRITC.jpg	0.15		pLKO+CHKi_gH2AX_002_TRITC.jpg	0.18		shTrx1+CHKi_gH2AX_002_TRITC.jpg	0.27		shTrxR1+CHki_gH2AX_003_TRITC.jpg	0.42				367	pLKO_p-RPA32s33_002_FITC.jpg	10	0.1		shTrx1-1_p-RPA32s33_004_FITC.jpg	13	0.13		shTrxR1-3_p-RPA32s33_003_FITC.jpg				15	0.15		pLKO_CHK1i_p-RPA32s33_007_FITC.jpg				19	0.19			shTrx1-1_CHK1i_p-RPA32s33_009_FITC.jpg
		367	pLKO_gH2AX_002_TRITC.jpg	0.07		shTrx1_gH2AX_002_TRITC.jpg	0.1		shTrxR1_gH2AX_003_TRITC.jpg	0.15		pLKO+CHKi_gH2AX_002_TRITC.jpg	0.18		shTrx1+CHKi_gH2AX_002_TRITC.jpg	0.27		shTrxR1+CHki_gH2AX_003_TRITC.jpg	0.42				368	pLKO_p-RPA32s33_002_FITC.jpg	10	0.1		shTrx1-1_p-RPA32s33_004_FITC.jpg	13	0.13		shTrxR1-3_p-RPA32s33_003_FITC.jpg				15	0.15		pLKO_CHK1i_p-RPA32s33_007_FITC.jpg				19	0.19			shTrx1-1_CHK1i_p-RPA32s33_009_FITC.jpg
		368	pLKO_gH2AX_002_TRITC.jpg	0.07		shTrx1_gH2AX_002_TRITC.jpg	0.1		shTrxR1_gH2AX_003_TRITC.jpg	0.15		pLKO+CHKi_gH2AX_002_TRITC.jpg	0.18		shTrx1+CHKi_gH2AX_002_TRITC.jpg	0.27		shTrxR1+CHki_gH2AX_003_TRITC.jpg	0.42				369	pLKO_p-RPA32s33_002_FITC.jpg	10	0.1		shTrx1-1_p-RPA32s33_004_FITC.jpg	13	0.13		shTrxR1-3_p-RPA32s33_003_FITC.jpg				15	0.15		pLKO_CHK1i_p-RPA32s33_007_FITC.jpg				19	0.19			shTrx1-1_CHK1i_p-RPA32s33_009_FITC.jpg
		369	pLKO_gH2AX_002_TRITC.jpg	0.07		shTrx1_gH2AX_002_TRITC.jpg	0.1		shTrxR1_gH2AX_003_TRITC.jpg	0.15		pLKO+CHKi_gH2AX_002_TRITC.jpg	0.18		shTrx1+CHKi_gH2AX_002_TRITC.jpg	0.27		shTrxR1+CHki_gH2AX_003_TRITC.jpg	0.42				370	pLKO_p-RPA32s33_002_FITC.jpg	10	0.1		shTrx1-1_p-RPA32s33_004_FITC.jpg	13	0.13		shTrxR1-3_p-RPA32s33_003_FITC.jpg				15	0.15		pLKO_CHK1i_p-RPA32s33_007_FITC.jpg				19	0.19			shTrx1-1_CHK1i_p-RPA32s33_009_FITC.jpg
		370	pLKO_gH2AX_002_TRITC.jpg	0.07		shTrx1_gH2AX_002_TRITC.jpg	0.1		shTrxR1_gH2AX_003_TRITC.jpg	0.15		pLKO+CHKi_gH2AX_002_TRITC.jpg	0.18		shTrx1+CHKi_gH2AX_002_TRITC.jpg	0.27		shTrxR1+CHki_gH2AX_003_TRITC.jpg	0.42				371	pLKO_p-RPA32s33_002_FITC.jpg	10	0.1		shTrx1-1_p-RPA32s33_004_FITC.jpg	13	0.13		shTrxR1-3_p-RPA32s33_003_FITC.jpg				15	0.15		pLKO_CHK1i_p-RPA32s33_007_FITC.jpg				19	0.19			shTrx1-1_CHK1i_p-RPA32s33_009_FITC.jpg
		371	pLKO_gH2AX_002_TRITC.jpg	0.07		shTrx1_gH2AX_002_TRITC.jpg	0.1		shTrxR1_gH2AX_003_TRITC.jpg	0.15		pLKO+CHKi_gH2AX_002_TRITC.jpg	0.18		shTrx1+CHKi_gH2AX_002_TRITC.jpg	0.27		shTrxR1+CHki_gH2AX_003_TRITC.jpg	0.42				372	pLKO_p-RPA32s33_002_FITC.jpg	10	0.1		shTrx1-1_p-RPA32s33_004_FITC.jpg	13	0.13		shTrxR1-3_p-RPA32s33_003_FITC.jpg				15	0.15		pLKO_CHK1i_p-RPA32s33_007_FITC.jpg				19	0.19			shTrx1-1_CHK1i_p-RPA32s33_009_FITC.jpg
		372	pLKO_gH2AX_002_TRITC.jpg	0.07		shTrx1_gH2AX_002_TRITC.jpg	0.1		shTrxR1_gH2AX_003_TRITC.jpg	0.15		pLKO+CHKi_gH2AX_002_TRITC.jpg	0.18		shTrx1+CHKi_gH2AX_002_TRITC.jpg	0.27		shTrxR1+CHki_gH2AX_003_TRITC.jpg	0.42				373	pLKO_p-RPA32s33_002_FITC.jpg	10	0.1		shTrx1-1_p-RPA32s33_004_FITC.jpg	13	0.13		shTrxR1-3_p-RPA32s33_003_FITC.jpg				15	0.15		pLKO_CHK1i_p-RPA32s33_007_FITC.jpg				19	0.19			shTrx1-1_CHK1i_p-RPA32s33_009_FITC.jpg
		373	pLKO_gH2AX_002_TRITC.jpg	0.07		shTrx1_gH2AX_002_TRITC.jpg	0.1		shTrxR1_gH2AX_003_TRITC.jpg	0.15		pLKO+CHKi_gH2AX_002_TRITC.jpg	0.18		shTrx1+CHKi_gH2AX_002_TRITC.jpg	0.27		shTrxR1+CHki_gH2AX_003_TRITC.jpg	0.42				374	pLKO_p-RPA32s33_002_FITC.jpg	10	0.1		shTrx1-1_p-RPA32s33_004_FITC.jpg	13	0.13		shTrxR1-3_p-RPA32s33_003_FITC.jpg				15	0.15		pLKO_CHK1i_p-RPA32s33_007_FITC.jpg				19	0.19			shTrx1-1_CHK1i_p-RPA32s33_009_FITC.jpg
		374	pLKO_gH2AX_002_TRITC.jpg	0.07		shTrx1_gH2AX_002_TRITC.jpg	0.1		shTrxR1_gH2AX_003_TRITC.jpg	0.15		pLKO+CHKi_gH2AX_002_TRITC.jpg	0.18		shTrx1+CHKi_gH2AX_002_TRITC.jpg	0.27		shTrxR1+CHki_gH2AX_003_TRITC.jpg	0.42				375	pLKO_p-RPA32s33_002_FITC.jpg	10	0.1		shTrx1-1_p-RPA32s33_004_FITC.jpg	13	0.13		shTrxR1-3_p-RPA32s33_003_FITC.jpg				15	0.15		pLKO_CHK1i_p-RPA32s33_007_FITC.jpg				19	0.19			shTrx1-1_CHK1i_p-RPA32s33_009_FITC.jpg
		375	pLKO_gH2AX_002_TRITC.jpg	0.07		shTrx1_gH2AX_002_TRITC.jpg	0.1		shTrxR1_gH2AX_003_TRITC.jpg	0.15		pLKO+CHKi_gH2AX_002_TRITC.jpg	0.18		shTrx1+CHKi_gH2AX_002_TRITC.jpg	0.27		shTrxR1+CHki_gH2AX_003_TRITC.jpg	0.42				376	pLKO_p-RPA32s33_002_FITC.jpg	10	0.1		shTrx1-1_p-RPA32s33_004_FITC.jpg	13	0.13		shTrxR1-3_p-RPA32s33_003_FITC.jpg				15	0.15		pLKO_CHK1i_p-RPA32s33_007_FITC.jpg				19	0.19			shTrx1-1_CHK1i_p-RPA32s33_009_FITC.jpg
		376	pLKO_gH2AX_002_TRITC.jpg	0.07		shTrx1_gH2AX_002_TRITC.jpg	0.1		shTrxR1_gH2AX_003_TRITC.jpg	0.15		pLKO+CHKi_gH2AX_002_TRITC.jpg	0.18		shTrx1+CHKi_gH2AX_002_TRITC.jpg	0.27		shTrxR1+CHki_gH2AX_003_TRITC.jpg	0.42				377	pLKO_p-RPA32s33_002_FITC.jpg	10	0.1		shTrx1-1_p-RPA32s33_004_FITC.jpg	13	0.13		shTrxR1-3_p-RPA32s33_003_FITC.jpg				15	0.15		pLKO_CHK1i_p-RPA32s33_007_FITC.jpg				19	0.19			shTrx1-1_CHK1i_p-RPA32s33_009_FITC.jpg
		377	pLKO_gH2AX_002_TRITC.jpg	0.07		shTrx1_gH2AX_002_TRITC.jpg	0.1		shTrxR1_gH2AX_003_TRITC.jpg	0.15		pLKO+CHKi_gH2AX_002_TRITC.jpg	0.18		shTrx1+CHKi_gH2AX_002_TRITC.jpg	0.27		shTrxR1+CHki_gH2AX_003_TRITC.jpg	0.42				378	pLKO_p-RPA32s33_002_FITC.jpg	10	0.1		shTrx1-1_p-RPA32s33_004_FITC.jpg	13	0.13		shTrxR1-3_p-RPA32s33_003_FITC.jpg				15	0.15		pLKO_CHK1i_p-RPA32s33_007_FITC.jpg				19	0.19			shTrx1-1_CHK1i_p-RPA32s33_009_FITC.jpg
		378	pLKO_gH2AX_002_TRITC.jpg	0.07		shTrx1_gH2AX_002_TRITC.jpg	0.1		shTrxR1_gH2AX_003_TRITC.jpg	0.15		pLKO+CHKi_gH2AX_002_TRITC.jpg	0.18		shTrx1+CHKi_gH2AX_002_TRITC.jpg	0.27		shTrxR1+CHki_gH2AX_003_TRITC.jpg	0.42				379	pLKO_p-RPA32s33_002_FITC.jpg	10	0.1		shTrx1-1_p-RPA32s33_004_FITC.jpg	13	0.13		shTrxR1-3_p-RPA32s33_003_FITC.jpg				15	0.15		pLKO_CHK1i_p-RPA32s33_007_FITC.jpg				19	0.19			shTrx1-1_CHK1i_p-RPA32s33_009_FITC.jpg
		379	pLKO_gH2AX_002_TRITC.jpg	0.07		shTrx1_gH2AX_002_TRITC.jpg	0.1		shTrxR1_gH2AX_003_TRITC.jpg	0.15		pLKO+CHKi_gH2AX_002_TRITC.jpg	0.18		shTrx1+CHKi_gH2AX_002_TRITC.jpg	0.27		shTrxR1+CHki_gH2AX_003_TRITC.jpg	0.42				380	pLKO_p-RPA32s33_002_FITC.jpg	10	0.1		shTrx1-1_p-RPA32s33_004_FITC.jpg	13	0.13		shTrxR1-3_p-RPA32s33_003_FITC.jpg				15	0.15		pLKO_CHK1i_p-RPA32s33_007_FITC.jpg				19	0.19			shTrx1-1_CHK1i_p-RPA32s33_009_FITC.jpg
		380	pLKO_gH2AX_002_TRITC.jpg	0.07		shTrx1_gH2AX_002_TRITC.jpg	0.1		shTrxR1_gH2AX_003_TRITC.jpg	0.15		pLKO+CHKi_gH2AX_002_TRITC.jpg	0.18		shTrx1+CHKi_gH2AX_002_TRITC.jpg	0.27		shTrxR1+CHki_gH2AX_003_TRITC.jpg	0.42				381	pLKO_p-RPA32s33_002_FITC.jpg	10	0.1		shTrx1-1_p-RPA32s33_004_FITC.jpg	13	0.13		shTrxR1-3_p-RPA32s33_003_FITC.jpg				15	0.15		pLKO_CHK1i_p-RPA32s33_007_FITC.jpg				19	0.19			shTrx1-1_CHK1i_p-RPA32s33_009_FITC.jpg
		381	pLKO_gH2AX_002_TRITC.jpg	0.07		shTrx1_gH2AX_002_TRITC.jpg	0.1		shTrxR1_gH2AX_003_TRITC.jpg	0.15		pLKO+CHKi_gH2AX_002_TRITC.jpg	0.18		shTrx1+CHKi_gH2AX_002_TRITC.jpg	0.27		shTrxR1+CHki_gH2AX_003_TRITC.jpg	0.42				382	pLKO_p-RPA32s33_002_FITC.jpg	10	0.1		shTrx1-1_p-RPA32s33_004_FITC.jpg	13	0.13		shTrxR1-3_p-RPA32s33_003_FITC.jpg				15	0.15		pLKO_CHK1i_p-RPA32s33_007_FITC.jpg				19	0.19			shTrx1-1_CHK1i_p-RPA32s33_009_FITC.jpg
		382	pLKO_gH2AX_002_TRITC.jpg	0.07		shTrx1_gH2AX_002_TRITC.jpg	0.1		shTrxR1_gH2AX_003_TRITC.jpg	0.15		pLKO+CHKi_gH2AX_002_TRITC.jpg	0.18		shTrx1+CHKi_gH2AX_002_TRITC.jpg	0.27		shTrxR1+CHki_gH2AX_003_TRITC.jpg	0.42				383	pLKO_p-RPA32s33_002_FITC.jpg	10	0.1		shTrx1-1_p-RPA32s33_004_FITC.jpg	13	0.13		shTrxR1-3_p-RPA32s33_003_FITC.jpg				15	0.15		pLKO_CHK1i_p-RPA32s33_007_FITC.jpg				19	0.19			shTrx1-1_CHK1i_p-RPA32s33_009_FITC.jpg
		383	pLKO_gH2AX_002_TRITC.jpg	0.07		shTrx1_gH2AX_002_TRITC.jpg	0.1		shTrxR1_gH2AX_003_TRITC.jpg	0.15		pLKO+CHKi_gH2AX_002_TRITC.jpg	0.18		shTrx1+CHKi_gH2AX_002_TRITC.jpg	0.27		shTrxR1+CHki_gH2AX_003_TRITC.jpg	0.42				384	pLKO_p-RPA32s33_002_FITC.jpg	10	0.1		shTrx1-1_p-RPA32s33_004_FITC.jpg	13	0.13		shTrxR1-3_p-RPA32s33_003_FITC.jpg				15	0.15		pLKO_CHK1i_p-RPA32s33_007_FITC.jpg				19	0.19			shTrx1-1_CHK1i_p-RPA32s33_009_FITC.jpg
		384	pLKO_gH2AX_002_TRITC.jpg	0.07		shTrx1_gH2AX_002_TRITC.jpg	0.1		shTrxR1_gH2AX_003_TRITC.jpg	0.15		pLKO+CHKi_gH2AX_002_TRITC.jpg	0.18		shTrx1+CHKi_gH2AX_002_TRITC.jpg	0.27		shTrxR1+CHki_gH2AX_003_TRITC.jpg	0.42				385	pLKO_p-RPA32s33_002_FITC.jpg	10	0.1		shTrx1-1_p-RPA32s33_004_FITC.jpg	13	0.13		shTrxR1-3_p-RPA32s33_003_FITC.jpg				15	0.15		pLKO_CHK1i_p-RPA32s33_007_FITC.jpg				19	0.19			shTrx1-1_CHK1i_p-RPA32s33_009_FITC.jpg
		385	pLKO_gH2AX_002_TRITC.jpg	0.07		shTrx1_gH2AX_002_TRITC.jpg	0.1		shTrxR1_gH2AX_003_TRITC.jpg	0.15		pLKO+CHKi_gH2AX_002_TRITC.jpg	0.18		shTrx1+CHKi_gH2AX_002_TRITC.jpg	0.26		shTrxR1+CHki_gH2AX_003_TRITC.jpg	0.42				386	pLKO_p-RPA32s33_002_FITC.jpg	10	0.1		shTrx1-1_p-RPA32s33_004_FITC.jpg	13	0.13		shTrxR1-3_p-RPA32s33_003_FITC.jpg				15	0.15		pLKO_CHK1i_p-RPA32s33_007_FITC.jpg				19	0.19			shTrx1-1_CHK1i_p-RPA32s33_009_FITC.jpg
		386	pLKO_gH2AX_002_TRITC.jpg	0.07		shTrx1_gH2AX_002_TRITC.jpg	0.1		shTrxR1_gH2AX_003_TRITC.jpg	0.15		pLKO+CHKi_gH2AX_002_TRITC.jpg	0.18		shTrx1+CHKi_gH2AX_002_TRITC.jpg	0.26		shTrxR1+CHki_gH2AX_003_TRITC.jpg	0.42				387	pLKO_p-RPA32s33_002_FITC.jpg	10	0.1		shTrx1-1_p-RPA32s33_004_FITC.jpg	13	0.13		shTrxR1-3_p-RPA32s33_003_FITC.jpg				15	0.15		pLKO_CHK1i_p-RPA32s33_007_FITC.jpg				19	0.19			shTrx1-1_CHK1i_p-RPA32s33_009_FITC.jpg
		387	pLKO_gH2AX_002_TRITC.jpg	0.07		shTrx1_gH2AX_002_TRITC.jpg	0.1		shTrxR1_gH2AX_003_TRITC.jpg	0.15		pLKO+CHKi_gH2AX_002_TRITC.jpg	0.18		shTrx1+CHKi_gH2AX_002_TRITC.jpg	0.26		shTrxR1+CHki_gH2AX_003_TRITC.jpg	0.42				388	pLKO_p-RPA32s33_002_FITC.jpg	10	0.1		shTrx1-1_p-RPA32s33_004_FITC.jpg	13	0.13		shTrxR1-3_p-RPA32s33_003_FITC.jpg				15	0.15		pLKO_CHK1i_p-RPA32s33_007_FITC.jpg				19	0.19			shTrx1-1_CHK1i_p-RPA32s33_009_FITC.jpg
		388	pLKO_gH2AX_002_TRITC.jpg	0.07		shTrx1_gH2AX_002_TRITC.jpg	0.1		shTrxR1_gH2AX_003_TRITC.jpg	0.15		pLKO+CHKi_gH2AX_002_TRITC.jpg	0.18		shTrx1+CHKi_gH2AX_002_TRITC.jpg	0.26		shTrxR1+CHki_gH2AX_003_TRITC.jpg	0.42				389	pLKO_p-RPA32s33_002_FITC.jpg	10	0.1		shTrx1-1_p-RPA32s33_004_FITC.jpg	13	0.13		shTrxR1-3_p-RPA32s33_003_FITC.jpg				15	0.15		pLKO_CHK1i_p-RPA32s33_007_FITC.jpg				19	0.19			shTrx1-1_CHK1i_p-RPA32s33_009_FITC.jpg
		389	pLKO_gH2AX_002_TRITC.jpg	0.07		shTrx1_gH2AX_002_TRITC.jpg	0.1		shTrxR1_gH2AX_003_TRITC.jpg	0.15		pLKO+CHKi_gH2AX_002_TRITC.jpg	0.18		shTrx1+CHKi_gH2AX_002_TRITC.jpg	0.26		shTrxR1+CHki_gH2AX_003_TRITC.jpg	0.42				390	pLKO_p-RPA32s33_002_FITC.jpg	10	0.1		shTrx1-1_p-RPA32s33_004_FITC.jpg	13	0.13		shTrxR1-3_p-RPA32s33_003_FITC.jpg				15	0.15		pLKO_CHK1i_p-RPA32s33_007_FITC.jpg				19	0.19			shTrx1-1_CHK1i_p-RPA32s33_009_FITC.jpg
		390	pLKO_gH2AX_002_TRITC.jpg	0.07		shTrx1_gH2AX_002_TRITC.jpg	0.1		shTrxR1_gH2AX_003_TRITC.jpg	0.15		pLKO+CHKi_gH2AX_002_TRITC.jpg	0.18		shTrx1+CHKi_gH2AX_002_TRITC.jpg	0.26		shTrxR1+CHki_gH2AX_003_TRITC.jpg	0.42				391	pLKO_p-RPA32s33_002_FITC.jpg	10	0.1		shTrx1-1_p-RPA32s33_004_FITC.jpg	13	0.13		shTrxR1-3_p-RPA32s33_003_FITC.jpg				15	0.15		pLKO_CHK1i_p-RPA32s33_007_FITC.jpg				19	0.19			shTrx1-1_CHK1i_p-RPA32s33_009_FITC.jpg
		391	pLKO_gH2AX_002_TRITC.jpg	0.07		shTrx1_gH2AX_002_TRITC.jpg	0.1		shTrxR1_gH2AX_003_TRITC.jpg	0.16		pLKO+CHKi_gH2AX_002_TRITC.jpg	0.18		shTrx1+CHKi_gH2AX_002_TRITC.jpg	0.26		shTrxR1+CHki_gH2AX_003_TRITC.jpg	0.42				392	pLKO_p-RPA32s33_002_FITC.jpg	10	0.1		shTrx1-1_p-RPA32s33_004_FITC.jpg	13	0.13		shTrxR1-3_p-RPA32s33_003_FITC.jpg				15	0.15		pLKO_CHK1i_p-RPA32s33_007_FITC.jpg				19	0.19			shTrx1-1_CHK1i_p-RPA32s33_009_FITC.jpg
		392	pLKO_gH2AX_002_TRITC.jpg	0.07		shTrx1_gH2AX_002_TRITC.jpg	0.1		shTrxR1_gH2AX_003_TRITC.jpg	0.16		pLKO+CHKi_gH2AX_002_TRITC.jpg	0.18		shTrx1+CHKi_gH2AX_002_TRITC.jpg	0.26		shTrxR1+CHki_gH2AX_003_TRITC.jpg	0.42				393	pLKO_p-RPA32s33_002_FITC.jpg	10	0.1		shTrx1-1_p-RPA32s33_004_FITC.jpg	13	0.13		shTrxR1-3_p-RPA32s33_003_FITC.jpg				15	0.15		pLKO_CHK1i_p-RPA32s33_007_FITC.jpg				19	0.19			shTrx1-1_CHK1i_p-RPA32s33_009_FITC.jpg
		393	pLKO_gH2AX_002_TRITC.jpg	0.07		shTrx1_gH2AX_002_TRITC.jpg	0.1		shTrxR1_gH2AX_003_TRITC.jpg	0.16		pLKO+CHKi_gH2AX_002_TRITC.jpg	0.18		shTrx1+CHKi_gH2AX_002_TRITC.jpg	0.26		shTrxR1+CHki_gH2AX_003_TRITC.jpg	0.42				394	pLKO_p-RPA32s33_002_FITC.jpg	10	0.1		shTrx1-1_p-RPA32s33_004_FITC.jpg	13	0.13		shTrxR1-3_p-RPA32s33_003_FITC.jpg				16	0.16		pLKO_CHK1i_p-RPA32s33_007_FITC.jpg				19	0.19			shTrx1-1_CHK1i_p-RPA32s33_009_FITC.jpg
		394	pLKO_gH2AX_002_TRITC.jpg	0.07		shTrx1_gH2AX_002_TRITC.jpg	0.1		shTrxR1_gH2AX_003_TRITC.jpg	0.16		pLKO+CHKi_gH2AX_002_TRITC.jpg	0.18		shTrx1+CHKi_gH2AX_002_TRITC.jpg	0.26		shTrxR1+CHki_gH2AX_003_TRITC.jpg	0.42				395	pLKO_p-RPA32s33_002_FITC.jpg	10	0.1		shTrx1-1_p-RPA32s33_004_FITC.jpg	13	0.13		shTrxR1-3_p-RPA32s33_003_FITC.jpg				16	0.16		pLKO_CHK1i_p-RPA32s33_007_FITC.jpg				19	0.19			shTrx1-1_CHK1i_p-RPA32s33_009_FITC.jpg
		395	pLKO_gH2AX_002_TRITC.jpg	0.07		shTrx1_gH2AX_002_TRITC.jpg	0.1		shTrxR1_gH2AX_003_TRITC.jpg	0.16		pLKO+CHKi_gH2AX_002_TRITC.jpg	0.18		shTrx1+CHKi_gH2AX_002_TRITC.jpg	0.26		shTrxR1+CHki_gH2AX_003_TRITC.jpg	0.42				396	pLKO_p-RPA32s33_002_FITC.jpg	10	0.1		shTrx1-1_p-RPA32s33_004_FITC.jpg	13	0.13		shTrxR1-3_p-RPA32s33_003_FITC.jpg				16	0.16		pLKO_CHK1i_p-RPA32s33_007_FITC.jpg				19	0.19			shTrx1-1_CHK1i_p-RPA32s33_009_FITC.jpg
		396	pLKO_gH2AX_002_TRITC.jpg	0.07		shTrx1_gH2AX_002_TRITC.jpg	0.1		shTrxR1_gH2AX_003_TRITC.jpg	0.16		pLKO+CHKi_gH2AX_002_TRITC.jpg	0.18		shTrx1+CHKi_gH2AX_002_TRITC.jpg	0.26		shTrxR1+CHki_gH2AX_003_TRITC.jpg	0.42				397	pLKO_p-RPA32s33_002_FITC.jpg	10	0.1		shTrx1-1_p-RPA32s33_004_FITC.jpg	13	0.13		shTrxR1-3_p-RPA32s33_003_FITC.jpg				16	0.16		pLKO_CHK1i_p-RPA32s33_007_FITC.jpg				19	0.19			shTrx1-1_CHK1i_p-RPA32s33_009_FITC.jpg
		397	pLKO_gH2AX_002_TRITC.jpg	0.07		shTrx1_gH2AX_002_TRITC.jpg	0.1		shTrxR1_gH2AX_003_TRITC.jpg	0.16		pLKO+CHKi_gH2AX_002_TRITC.jpg	0.18		shTrx1+CHKi_gH2AX_002_TRITC.jpg	0.26		shTrxR1+CHki_gH2AX_003_TRITC.jpg	0.42				398	pLKO_p-RPA32s33_002_FITC.jpg	10	0.1		shTrx1-1_p-RPA32s33_004_FITC.jpg	13	0.13		shTrxR1-3_p-RPA32s33_003_FITC.jpg				16	0.16		pLKO_CHK1i_p-RPA32s33_007_FITC.jpg				19	0.19			shTrx1-1_CHK1i_p-RPA32s33_009_FITC.jpg
		398	pLKO_gH2AX_002_TRITC.jpg	0.07		shTrx1_gH2AX_002_TRITC.jpg	0.1		shTrxR1_gH2AX_003_TRITC.jpg	0.16		pLKO+CHKi_gH2AX_002_TRITC.jpg	0.18		shTrx1+CHKi_gH2AX_002_TRITC.jpg	0.26		shTrxR1+CHki_gH2AX_003_TRITC.jpg	0.42				399	pLKO_p-RPA32s33_002_FITC.jpg	10	0.1		shTrx1-1_p-RPA32s33_004_FITC.jpg	13	0.13		shTrxR1-3_p-RPA32s33_003_FITC.jpg				16	0.16		pLKO_CHK1i_p-RPA32s33_007_FITC.jpg				19	0.19			shTrx1-1_CHK1i_p-RPA32s33_009_FITC.jpg
		399	pLKO_gH2AX_002_TRITC.jpg	0.07		shTrx1_gH2AX_002_TRITC.jpg	0.1		shTrxR1_gH2AX_003_TRITC.jpg	0.16		pLKO+CHKi_gH2AX_002_TRITC.jpg	0.18		shTrx1+CHKi_gH2AX_002_TRITC.jpg	0.26		shTrxR1+CHki_gH2AX_003_TRITC.jpg	0.42				400	pLKO_p-RPA32s33_002_FITC.jpg	10	0.1		shTrx1-1_p-RPA32s33_004_FITC.jpg	13	0.13		shTrxR1-3_p-RPA32s33_003_FITC.jpg				16	0.16		pLKO_CHK1i_p-RPA32s33_007_FITC.jpg				19	0.19			shTrx1-1_CHK1i_p-RPA32s33_009_FITC.jpg
		400	pLKO_gH2AX_002_TRITC.jpg	0.07		shTrx1_gH2AX_002_TRITC.jpg	0.1		shTrxR1_gH2AX_003_TRITC.jpg	0.16		pLKO+CHKi_gH2AX_002_TRITC.jpg	0.18		shTrx1+CHKi_gH2AX_002_TRITC.jpg	0.26		shTrxR1+CHki_gH2AX_003_TRITC.jpg	0.42				401	pLKO_p-RPA32s33_002_FITC.jpg	10	0.1		shTrx1-1_p-RPA32s33_004_FITC.jpg	13	0.13		shTrxR1-3_p-RPA32s33_003_FITC.jpg				16	0.16		pLKO_CHK1i_p-RPA32s33_007_FITC.jpg				19	0.19			shTrx1-1_CHK1i_p-RPA32s33_009_FITC.jpg
		401	pLKO_gH2AX_002_TRITC.jpg	0.07		shTrx1_gH2AX_002_TRITC.jpg	0.1		shTrxR1_gH2AX_003_TRITC.jpg	0.16		pLKO+CHKi_gH2AX_002_TRITC.jpg	0.18		shTrx1+CHKi_gH2AX_002_TRITC.jpg	0.26		shTrxR1+CHki_gH2AX_003_TRITC.jpg	0.42				402	pLKO_p-RPA32s33_002_FITC.jpg	10	0.1		shTrx1-1_p-RPA32s33_004_FITC.jpg	13	0.13		shTrxR1-3_p-RPA32s33_003_FITC.jpg				16	0.16		pLKO_CHK1i_p-RPA32s33_007_FITC.jpg				19	0.19			shTrx1-1_CHK1i_p-RPA32s33_009_FITC.jpg
		402	pLKO_gH2AX_002_TRITC.jpg	0.07		shTrx1_gH2AX_002_TRITC.jpg	0.1		shTrxR1_gH2AX_003_TRITC.jpg	0.16		pLKO+CHKi_gH2AX_002_TRITC.jpg	0.18		shTrx1+CHKi_gH2AX_002_TRITC.jpg	0.26		shTrxR1+CHki_gH2AX_003_TRITC.jpg	0.42				403	pLKO_p-RPA32s33_002_FITC.jpg	10	0.1		shTrx1-1_p-RPA32s33_004_FITC.jpg	13	0.13		shTrxR1-3_p-RPA32s33_003_FITC.jpg				16	0.16		pLKO_CHK1i_p-RPA32s33_007_FITC.jpg				19	0.19			shTrx1-1_CHK1i_p-RPA32s33_009_FITC.jpg
		403	pLKO_gH2AX_002_TRITC.jpg	0.07		shTrx1_gH2AX_002_TRITC.jpg	0.1		shTrxR1_gH2AX_003_TRITC.jpg	0.16		pLKO+CHKi_gH2AX_002_TRITC.jpg	0.19		shTrx1+CHKi_gH2AX_002_TRITC.jpg	0.26		shTrxR1+CHki_gH2AX_003_TRITC.jpg	0.42				404	pLKO_p-RPA32s33_002_FITC.jpg	10	0.1		shTrx1-1_p-RPA32s33_004_FITC.jpg	13	0.13		shTrxR1-3_p-RPA32s33_003_FITC.jpg				16	0.16		pLKO_CHK1i_p-RPA32s33_007_FITC.jpg				19	0.19			shTrx1-1_CHK1i_p-RPA32s33_009_FITC.jpg
		404	pLKO_gH2AX_002_TRITC.jpg	0.07		shTrx1_gH2AX_002_TRITC.jpg	0.1		shTrxR1_gH2AX_003_TRITC.jpg	0.16		pLKO+CHKi_gH2AX_002_TRITC.jpg	0.19		shTrx1+CHKi_gH2AX_002_TRITC.jpg	0.26		shTrxR1+CHki_gH2AX_003_TRITC.jpg	0.42				405	pLKO_p-RPA32s33_002_FITC.jpg	10	0.1		shTrx1-1_p-RPA32s33_004_FITC.jpg	13	0.13		shTrxR1-3_p-RPA32s33_003_FITC.jpg				16	0.16		pLKO_CHK1i_p-RPA32s33_007_FITC.jpg				19	0.19			shTrx1-1_CHK1i_p-RPA32s33_009_FITC.jpg
		405	pLKO_gH2AX_002_TRITC.jpg	0.07		shTrx1_gH2AX_002_TRITC.jpg	0.1		shTrxR1_gH2AX_003_TRITC.jpg	0.16		pLKO+CHKi_gH2AX_002_TRITC.jpg	0.19		shTrx1+CHKi_gH2AX_002_TRITC.jpg	0.26		shTrxR1+CHki_gH2AX_003_TRITC.jpg	0.42				406	pLKO_p-RPA32s33_002_FITC.jpg	10	0.1		shTrx1-1_p-RPA32s33_004_FITC.jpg	13	0.13		shTrxR1-3_p-RPA32s33_003_FITC.jpg				16	0.16		pLKO_CHK1i_p-RPA32s33_007_FITC.jpg				19	0.19			shTrx1-1_CHK1i_p-RPA32s33_009_FITC.jpg
		406	pLKO_gH2AX_002_TRITC.jpg	0.07		shTrx1_gH2AX_002_TRITC.jpg	0.1		shTrxR1_gH2AX_003_TRITC.jpg	0.16		pLKO+CHKi_gH2AX_002_TRITC.jpg	0.19		shTrx1+CHKi_gH2AX_002_TRITC.jpg	0.25		shTrxR1+CHki_gH2AX_003_TRITC.jpg	0.42				407	pLKO_p-RPA32s33_002_FITC.jpg	10	0.1		shTrx1-1_p-RPA32s33_004_FITC.jpg	13	0.13		shTrxR1-3_p-RPA32s33_003_FITC.jpg				16	0.16		pLKO_CHK1i_p-RPA32s33_007_FITC.jpg				19	0.19			shTrx1-1_CHK1i_p-RPA32s33_009_FITC.jpg
		407	pLKO_gH2AX_002_TRITC.jpg	0.07		shTrx1_gH2AX_002_TRITC.jpg	0.1		shTrxR1_gH2AX_003_TRITC.jpg	0.16		pLKO+CHKi_gH2AX_002_TRITC.jpg	0.19		shTrx1+CHKi_gH2AX_002_TRITC.jpg	0.25		shTrxR1+CHki_gH2AX_003_TRITC.jpg	0.42				408	pLKO_p-RPA32s33_002_FITC.jpg	10	0.1		shTrx1-1_p-RPA32s33_004_FITC.jpg	13	0.13		shTrxR1-3_p-RPA32s33_003_FITC.jpg				16	0.16		pLKO_CHK1i_p-RPA32s33_007_FITC.jpg				19	0.19			shTrx1-1_CHK1i_p-RPA32s33_009_FITC.jpg
		408	pLKO_gH2AX_002_TRITC.jpg	0.07		shTrx1_gH2AX_002_TRITC.jpg	0.1		shTrxR1_gH2AX_003_TRITC.jpg	0.16		pLKO+CHKi_gH2AX_002_TRITC.jpg	0.19		shTrx1+CHKi_gH2AX_002_TRITC.jpg	0.25		shTrxR1+CHki_gH2AX_003_TRITC.jpg	0.42				409	pLKO_p-RPA32s33_002_FITC.jpg	10	0.1		shTrx1-1_p-RPA32s33_004_FITC.jpg	13	0.13		shTrxR1-3_p-RPA32s33_003_FITC.jpg				16	0.16		pLKO_CHK1i_p-RPA32s33_007_FITC.jpg				19	0.19			shTrx1-1_CHK1i_p-RPA32s33_009_FITC.jpg
		409	pLKO_gH2AX_002_TRITC.jpg	0.07		shTrx1_gH2AX_002_TRITC.jpg	0.1		shTrxR1_gH2AX_003_TRITC.jpg	0.16		pLKO+CHKi_gH2AX_002_TRITC.jpg	0.19		shTrx1+CHKi_gH2AX_002_TRITC.jpg	0.25		shTrxR1+CHki_gH2AX_003_TRITC.jpg	0.42				410	pLKO_p-RPA32s33_002_FITC.jpg	10	0.1		shTrx1-1_p-RPA32s33_004_FITC.jpg	13	0.13		shTrxR1-3_p-RPA32s33_003_FITC.jpg				16	0.16		pLKO_CHK1i_p-RPA32s33_007_FITC.jpg				19	0.19			shTrx1-1_CHK1i_p-RPA32s33_009_FITC.jpg
		410	pLKO_gH2AX_002_TRITC.jpg	0.07		shTrx1_gH2AX_002_TRITC.jpg	0.1		shTrxR1_gH2AX_003_TRITC.jpg	0.16		pLKO+CHKi_gH2AX_002_TRITC.jpg	0.19		shTrx1+CHKi_gH2AX_002_TRITC.jpg	0.25		shTrxR1+CHki_gH2AX_003_TRITC.jpg	0.43				411	pLKO_p-RPA32s33_002_FITC.jpg	10	0.1		shTrx1-1_p-RPA32s33_004_FITC.jpg	13	0.13		shTrxR1-3_p-RPA32s33_003_FITC.jpg				16	0.16		pLKO_CHK1i_p-RPA32s33_007_FITC.jpg				19	0.19			shTrx1-1_CHK1i_p-RPA32s33_009_FITC.jpg
		411	pLKO_gH2AX_002_TRITC.jpg	0.07		shTrx1_gH2AX_002_TRITC.jpg	0.1		shTrxR1_gH2AX_003_TRITC.jpg	0.16		pLKO+CHKi_gH2AX_002_TRITC.jpg	0.19		shTrx1+CHKi_gH2AX_002_TRITC.jpg	0.25		shTrxR1+CHki_gH2AX_003_TRITC.jpg	0.43				412	pLKO_p-RPA32s33_002_FITC.jpg	10	0.1		shTrx1-1_p-RPA32s33_004_FITC.jpg	13	0.13		shTrxR1-3_p-RPA32s33_003_FITC.jpg				16	0.16		pLKO_CHK1i_p-RPA32s33_007_FITC.jpg				19	0.19			shTrx1-1_CHK1i_p-RPA32s33_009_FITC.jpg
		412	pLKO_gH2AX_002_TRITC.jpg	0.07		shTrx1_gH2AX_002_TRITC.jpg	0.1		shTrxR1_gH2AX_003_TRITC.jpg	0.16		pLKO+CHKi_gH2AX_002_TRITC.jpg	0.19		shTrx1+CHKi_gH2AX_002_TRITC.jpg	0.25		shTrxR1+CHki_gH2AX_003_TRITC.jpg	0.43				413	pLKO_p-RPA32s33_002_FITC.jpg	10	0.1		shTrx1-1_p-RPA32s33_004_FITC.jpg	13	0.13		shTrxR1-3_p-RPA32s33_003_FITC.jpg				16	0.16		pLKO_CHK1i_p-RPA32s33_007_FITC.jpg				19	0.19			shTrx1-1_CHK1i_p-RPA32s33_009_FITC.jpg
		413	pLKO_gH2AX_002_TRITC.jpg	0.07		shTrx1_gH2AX_002_TRITC.jpg	0.1		shTrxR1_gH2AX_003_TRITC.jpg	0.16		pLKO+CHKi_gH2AX_002_TRITC.jpg	0.19		shTrx1+CHKi_gH2AX_002_TRITC.jpg	0.25		shTrxR1+CHki_gH2AX_003_TRITC.jpg	0.43				414	pLKO_p-RPA32s33_002_FITC.jpg	10	0.1		shTrx1-1_p-RPA32s33_004_FITC.jpg	13	0.13		shTrxR1-3_p-RPA32s33_003_FITC.jpg				16	0.16		pLKO_CHK1i_p-RPA32s33_007_FITC.jpg				19	0.19			shTrx1-1_CHK1i_p-RPA32s33_009_FITC.jpg
		414	pLKO_gH2AX_002_TRITC.jpg	0.07		shTrx1_gH2AX_002_TRITC.jpg	0.1		shTrxR1_gH2AX_003_TRITC.jpg	0.16		pLKO+CHKi_gH2AX_002_TRITC.jpg	0.19		shTrx1+CHKi_gH2AX_002_TRITC.jpg	0.25		shTrxR1+CHki_gH2AX_003_TRITC.jpg	0.43				415	pLKO_p-RPA32s33_002_FITC.jpg	10	0.1		shTrx1-1_p-RPA32s33_004_FITC.jpg	13	0.13		shTrxR1-3_p-RPA32s33_003_FITC.jpg				16	0.16		pLKO_CHK1i_p-RPA32s33_007_FITC.jpg				19	0.19			shTrx1-1_CHK1i_p-RPA32s33_009_FITC.jpg
		415	pLKO_gH2AX_002_TRITC.jpg	0.07		shTrx1_gH2AX_002_TRITC.jpg	0.1		shTrxR1_gH2AX_003_TRITC.jpg	0.16		pLKO+CHKi_gH2AX_002_TRITC.jpg	0.19		shTrx1+CHKi_gH2AX_002_TRITC.jpg	0.25		shTrxR1+CHki_gH2AX_003_TRITC.jpg	0.43				416	pLKO_p-RPA32s33_002_FITC.jpg	10	0.1		shTrx1-1_p-RPA32s33_004_FITC.jpg	13	0.13		shTrxR1-3_p-RPA32s33_003_FITC.jpg				16	0.16		pLKO_CHK1i_p-RPA32s33_007_FITC.jpg				19	0.19			shTrx1-1_CHK1i_p-RPA32s33_009_FITC.jpg
		416	pLKO_gH2AX_002_TRITC.jpg	0.07		shTrx1_gH2AX_002_TRITC.jpg	0.1		shTrxR1_gH2AX_003_TRITC.jpg	0.16		pLKO+CHKi_gH2AX_002_TRITC.jpg	0.19		shTrx1+CHKi_gH2AX_002_TRITC.jpg	0.25		shTrxR1+CHki_gH2AX_003_TRITC.jpg	0.43				417	pLKO_p-RPA32s33_002_FITC.jpg	10	0.1		shTrx1-1_p-RPA32s33_004_FITC.jpg	13	0.13		shTrxR1-3_p-RPA32s33_003_FITC.jpg				16	0.16		pLKO_CHK1i_p-RPA32s33_007_FITC.jpg				19	0.19			shTrx1-1_CHK1i_p-RPA32s33_009_FITC.jpg
		417	pLKO_gH2AX_002_TRITC.jpg	0.07		shTrx1_gH2AX_002_TRITC.jpg	0.1		shTrxR1_gH2AX_003_TRITC.jpg	0.16		pLKO+CHKi_gH2AX_002_TRITC.jpg	0.19		shTrx1+CHKi_gH2AX_002_TRITC.jpg	0.25		shTrxR1+CHki_gH2AX_003_TRITC.jpg	0.43				418	pLKO_p-RPA32s33_002_FITC.jpg	10	0.1		shTrx1-1_p-RPA32s33_004_FITC.jpg	13	0.13		shTrxR1-3_p-RPA32s33_003_FITC.jpg				16	0.16		pLKO_CHK1i_p-RPA32s33_007_FITC.jpg				19	0.19			shTrx1-1_CHK1i_p-RPA32s33_009_FITC.jpg
		418	pLKO_gH2AX_002_TRITC.jpg	0.07		shTrx1_gH2AX_002_TRITC.jpg	0.1		shTrxR1_gH2AX_003_TRITC.jpg	0.16		pLKO+CHKi_gH2AX_002_TRITC.jpg	0.19		shTrx1+CHKi_gH2AX_002_TRITC.jpg	0.25		shTrxR1+CHki_gH2AX_003_TRITC.jpg	0.43				419	pLKO_p-RPA32s33_002_FITC.jpg	10	0.1		shTrx1-1_p-RPA32s33_004_FITC.jpg	13	0.13		shTrxR1-3_p-RPA32s33_003_FITC.jpg				16	0.16		pLKO_CHK1i_p-RPA32s33_007_FITC.jpg				19	0.19			shTrx1-1_CHK1i_p-RPA32s33_009_FITC.jpg
		419	pLKO_gH2AX_002_TRITC.jpg	0.07		shTrx1_gH2AX_002_TRITC.jpg	0.1		shTrxR1_gH2AX_003_TRITC.jpg	0.16		pLKO+CHKi_gH2AX_002_TRITC.jpg	0.19		shTrx1+CHKi_gH2AX_002_TRITC.jpg	0.25		shTrxR1+CHki_gH2AX_003_TRITC.jpg	0.43				420	pLKO_p-RPA32s33_002_FITC.jpg	10	0.1		shTrx1-1_p-RPA32s33_004_FITC.jpg	13	0.13		shTrxR1-3_p-RPA32s33_003_FITC.jpg				16	0.16		pLKO_CHK1i_p-RPA32s33_007_FITC.jpg				19	0.19			shTrx1-1_CHK1i_p-RPA32s33_009_FITC.jpg
		420	pLKO_gH2AX_002_TRITC.jpg	0.07		shTrx1_gH2AX_002_TRITC.jpg	0.1		shTrxR1_gH2AX_003_TRITC.jpg	0.16		pLKO+CHKi_gH2AX_002_TRITC.jpg	0.19		shTrx1+CHKi_gH2AX_002_TRITC.jpg	0.25		shTrxR1+CHki_gH2AX_003_TRITC.jpg	0.43				421	pLKO_p-RPA32s33_002_FITC.jpg	10	0.1		shTrx1-1_p-RPA32s33_004_FITC.jpg	13	0.13		shTrxR1-3_p-RPA32s33_003_FITC.jpg				16	0.16		pLKO_CHK1i_p-RPA32s33_007_FITC.jpg				19	0.19			shTrx1-1_CHK1i_p-RPA32s33_009_FITC.jpg
		421	pLKO_gH2AX_002_TRITC.jpg	0.07		shTrx1_gH2AX_002_TRITC.jpg	0.1		shTrxR1_gH2AX_003_TRITC.jpg	0.16		pLKO+CHKi_gH2AX_002_TRITC.jpg	0.19		shTrx1+CHKi_gH2AX_002_TRITC.jpg	0.25		shTrxR1+CHki_gH2AX_003_TRITC.jpg	0.43				422	pLKO_p-RPA32s33_002_FITC.jpg	10	0.1		shTrx1-1_p-RPA32s33_004_FITC.jpg	13	0.13		shTrxR1-3_p-RPA32s33_003_FITC.jpg				16	0.16		pLKO_CHK1i_p-RPA32s33_007_FITC.jpg				19	0.19			shTrx1-1_CHK1i_p-RPA32s33_009_FITC.jpg
		422	pLKO_gH2AX_002_TRITC.jpg	0.07		shTrx1_gH2AX_002_TRITC.jpg	0.1		shTrxR1_gH2AX_003_TRITC.jpg	0.16		pLKO+CHKi_gH2AX_002_TRITC.jpg	0.19		shTrx1+CHKi_gH2AX_002_TRITC.jpg	0.25		shTrxR1+CHki_gH2AX_003_TRITC.jpg	0.43				423	pLKO_p-RPA32s33_002_FITC.jpg	10	0.1		shTrx1-1_p-RPA32s33_004_FITC.jpg	13	0.13		shTrxR1-3_p-RPA32s33_003_FITC.jpg				16	0.16		pLKO_CHK1i_p-RPA32s33_007_FITC.jpg				19	0.19			shTrx1-1_CHK1i_p-RPA32s33_009_FITC.jpg
		423	pLKO_gH2AX_002_TRITC.jpg	0.07		shTrx1_gH2AX_002_TRITC.jpg	0.1		shTrxR1_gH2AX_003_TRITC.jpg	0.16		pLKO+CHKi_gH2AX_002_TRITC.jpg	0.19		shTrx1+CHKi_gH2AX_002_TRITC.jpg	0.25		shTrxR1+CHki_gH2AX_003_TRITC.jpg	0.43				424	pLKO_p-RPA32s33_002_FITC.jpg	10	0.1		shTrx1-1_p-RPA32s33_004_FITC.jpg	13	0.13		shTrxR1-3_p-RPA32s33_003_FITC.jpg				16	0.16		pLKO_CHK1i_p-RPA32s33_007_FITC.jpg				19	0.19			shTrx1-1_CHK1i_p-RPA32s33_009_FITC.jpg
		424	pLKO_gH2AX_002_TRITC.jpg	0.07		shTrx1_gH2AX_002_TRITC.jpg	0.1		shTrxR1_gH2AX_003_TRITC.jpg	0.16		pLKO+CHKi_gH2AX_002_TRITC.jpg	0.19		shTrx1+CHKi_gH2AX_002_TRITC.jpg	0.25		shTrxR1+CHki_gH2AX_003_TRITC.jpg	0.43				425	pLKO_p-RPA32s33_002_FITC.jpg	10	0.1		shTrx1-1_p-RPA32s33_004_FITC.jpg	13	0.13		shTrxR1-3_p-RPA32s33_003_FITC.jpg				16	0.16		pLKO_CHK1i_p-RPA32s33_007_FITC.jpg				19	0.19			shTrx1-1_CHK1i_p-RPA32s33_009_FITC.jpg
		425	pLKO_gH2AX_002_TRITC.jpg	0.07		shTrx1_gH2AX_002_TRITC.jpg	0.1		shTrxR1_gH2AX_003_TRITC.jpg	0.16		pLKO+CHKi_gH2AX_002_TRITC.jpg	0.19		shTrx1+CHKi_gH2AX_002_TRITC.jpg	0.25		shTrxR1+CHki_gH2AX_003_TRITC.jpg	0.43				426	pLKO_p-RPA32s33_002_FITC.jpg	10	0.1		shTrx1-1_p-RPA32s33_004_FITC.jpg	13	0.13		shTrxR1-3_p-RPA32s33_003_FITC.jpg				16	0.16		pLKO_CHK1i_p-RPA32s33_007_FITC.jpg				19	0.19			shTrx1-1_CHK1i_p-RPA32s33_009_FITC.jpg
		426	pLKO_gH2AX_002_TRITC.jpg	0.07		shTrx1_gH2AX_002_TRITC.jpg	0.1		shTrxR1_gH2AX_003_TRITC.jpg	0.16		pLKO+CHKi_gH2AX_002_TRITC.jpg	0.19		shTrx1+CHKi_gH2AX_002_TRITC.jpg	0.25		shTrxR1+CHki_gH2AX_003_TRITC.jpg	0.43				427	pLKO_p-RPA32s33_002_FITC.jpg	10	0.1		shTrx1-1_p-RPA32s33_004_FITC.jpg	13	0.13		shTrxR1-3_p-RPA32s33_003_FITC.jpg				16	0.16		pLKO_CHK1i_p-RPA32s33_007_FITC.jpg				19	0.19			shTrx1-1_CHK1i_p-RPA32s33_009_FITC.jpg
		427	pLKO_gH2AX_002_TRITC.jpg	0.07		shTrx1_gH2AX_002_TRITC.jpg	0.1		shTrxR1_gH2AX_003_TRITC.jpg	0.16		pLKO+CHKi_gH2AX_002_TRITC.jpg	0.19		shTrx1+CHKi_gH2AX_002_TRITC.jpg	0.25		shTrxR1+CHki_gH2AX_003_TRITC.jpg	0.43				428	pLKO_p-RPA32s33_002_FITC.jpg	10	0.1		shTrx1-1_p-RPA32s33_004_FITC.jpg	13	0.13		shTrxR1-3_p-RPA32s33_003_FITC.jpg				16	0.16		pLKO_CHK1i_p-RPA32s33_007_FITC.jpg				19	0.19			shTrx1-1_CHK1i_p-RPA32s33_009_FITC.jpg
		428	pLKO_gH2AX_002_TRITC.jpg	0.07		shTrx1_gH2AX_002_TRITC.jpg	0.1		shTrxR1_gH2AX_003_TRITC.jpg	0.16		pLKO+CHKi_gH2AX_002_TRITC.jpg	0.19		shTrx1+CHKi_gH2AX_002_TRITC.jpg	0.25		shTrxR1+CHki_gH2AX_003_TRITC.jpg	0.43				429	pLKO_p-RPA32s33_002_FITC.jpg	10	0.1		shTrx1-1_p-RPA32s33_004_FITC.jpg	13	0.13		shTrxR1-3_p-RPA32s33_003_FITC.jpg				16	0.16		pLKO_CHK1i_p-RPA32s33_007_FITC.jpg				19	0.19			shTrx1-1_CHK1i_p-RPA32s33_009_FITC.jpg
		429	pLKO_gH2AX_002_TRITC.jpg	0.07		shTrx1_gH2AX_002_TRITC.jpg	0.1		shTrxR1_gH2AX_003_TRITC.jpg	0.16		pLKO+CHKi_gH2AX_002_TRITC.jpg	0.19		shTrx1+CHKi_gH2AX_002_TRITC.jpg	0.25		shTrxR1+CHki_gH2AX_003_TRITC.jpg	0.43				430	pLKO_p-RPA32s33_002_FITC.jpg	10	0.1		shTrx1-1_p-RPA32s33_004_FITC.jpg	13	0.13		shTrxR1-3_p-RPA32s33_003_FITC.jpg				16	0.16		pLKO_CHK1i_p-RPA32s33_007_FITC.jpg				19	0.19			shTrx1-1_CHK1i_p-RPA32s33_009_FITC.jpg
		430	pLKO_gH2AX_002_TRITC.jpg	0.07		shTrx1_gH2AX_002_TRITC.jpg	0.1		shTrxR1_gH2AX_003_TRITC.jpg	0.16		pLKO+CHKi_gH2AX_002_TRITC.jpg	0.19		shTrx1+CHKi_gH2AX_002_TRITC.jpg	0.25		shTrxR1+CHki_gH2AX_003_TRITC.jpg	0.43				431	pLKO_p-RPA32s33_002_FITC.jpg	11	0.11		shTrx1-1_p-RPA32s33_004_FITC.jpg	13	0.13		shTrxR1-3_p-RPA32s33_003_FITC.jpg				16	0.16		pLKO_CHK1i_p-RPA32s33_007_FITC.jpg				19	0.19			shTrx1-1_CHK1i_p-RPA32s33_009_FITC.jpg
		431	pLKO_gH2AX_002_TRITC.jpg	0.07		shTrx1_gH2AX_002_TRITC.jpg	0.1		shTrxR1_gH2AX_003_TRITC.jpg	0.16		pLKO+CHKi_gH2AX_002_TRITC.jpg	0.19		shTrx1+CHKi_gH2AX_002_TRITC.jpg	0.25		shTrxR1+CHki_gH2AX_003_TRITC.jpg	0.43				432	pLKO_p-RPA32s33_002_FITC.jpg	11	0.11		shTrx1-1_p-RPA32s33_004_FITC.jpg	13	0.13		shTrxR1-3_p-RPA32s33_003_FITC.jpg				16	0.16		pLKO_CHK1i_p-RPA32s33_007_FITC.jpg				19	0.19			shTrx1-1_CHK1i_p-RPA32s33_009_FITC.jpg
		432	pLKO_gH2AX_002_TRITC.jpg	0.07		shTrx1_gH2AX_002_TRITC.jpg	0.1		shTrxR1_gH2AX_003_TRITC.jpg	0.16		pLKO+CHKi_gH2AX_002_TRITC.jpg	0.19		shTrx1+CHKi_gH2AX_002_TRITC.jpg	0.25		shTrxR1+CHki_gH2AX_003_TRITC.jpg	0.43				433	pLKO_p-RPA32s33_002_FITC.jpg	11	0.11		shTrx1-1_p-RPA32s33_004_FITC.jpg	14	0.14		shTrxR1-3_p-RPA32s33_003_FITC.jpg				16	0.16		pLKO_CHK1i_p-RPA32s33_007_FITC.jpg				19	0.19			shTrx1-1_CHK1i_p-RPA32s33_009_FITC.jpg
		433	pLKO_gH2AX_002_TRITC.jpg	0.07		shTrx1_gH2AX_002_TRITC.jpg	0.1		shTrxR1_gH2AX_003_TRITC.jpg	0.16		pLKO+CHKi_gH2AX_002_TRITC.jpg	0.19		shTrx1+CHKi_gH2AX_002_TRITC.jpg	0.25		shTrxR1+CHki_gH2AX_003_TRITC.jpg	0.43				434	pLKO_p-RPA32s33_002_FITC.jpg	11	0.11		shTrx1-1_p-RPA32s33_004_FITC.jpg	14	0.14		shTrxR1-3_p-RPA32s33_003_FITC.jpg				16	0.16		pLKO_CHK1i_p-RPA32s33_007_FITC.jpg				19	0.19			shTrx1-1_CHK1i_p-RPA32s33_009_FITC.jpg
		434	pLKO_gH2AX_002_TRITC.jpg	0.07		shTrx1_gH2AX_002_TRITC.jpg	0.1		shTrxR1_gH2AX_003_TRITC.jpg	0.16		pLKO+CHKi_gH2AX_002_TRITC.jpg	0.19		shTrx1+CHKi_gH2AX_002_TRITC.jpg	0.25		shTrxR1+CHki_gH2AX_003_TRITC.jpg	0.43				435	pLKO_p-RPA32s33_002_FITC.jpg	11	0.11		shTrx1-1_p-RPA32s33_004_FITC.jpg	14	0.14		shTrxR1-3_p-RPA32s33_003_FITC.jpg				16	0.16		pLKO_CHK1i_p-RPA32s33_007_FITC.jpg				19	0.19			shTrx1-1_CHK1i_p-RPA32s33_009_FITC.jpg
		435	pLKO_gH2AX_002_TRITC.jpg	0.07		shTrx1_gH2AX_002_TRITC.jpg	0.1		shTrxR1_gH2AX_003_TRITC.jpg	0.16		pLKO+CHKi_gH2AX_002_TRITC.jpg	0.19		shTrx1+CHKi_gH2AX_002_TRITC.jpg	0.25		shTrxR1+CHki_gH2AX_003_TRITC.jpg	0.43				436	pLKO_p-RPA32s33_002_FITC.jpg	11	0.11		shTrx1-1_p-RPA32s33_004_FITC.jpg	14	0.14		shTrxR1-3_p-RPA32s33_003_FITC.jpg				16	0.16		pLKO_CHK1i_p-RPA32s33_007_FITC.jpg				19	0.19			shTrx1-1_CHK1i_p-RPA32s33_009_FITC.jpg
		436	pLKO_gH2AX_002_TRITC.jpg	0.07		shTrx1_gH2AX_002_TRITC.jpg	0.1		shTrxR1_gH2AX_003_TRITC.jpg	0.16		pLKO+CHKi_gH2AX_002_TRITC.jpg	0.19		shTrx1+CHKi_gH2AX_002_TRITC.jpg	0.24		shTrxR1+CHki_gH2AX_003_TRITC.jpg	0.43				437	pLKO_p-RPA32s33_002_FITC.jpg	11	0.11		shTrx1-1_p-RPA32s33_004_FITC.jpg	14	0.14		shTrxR1-3_p-RPA32s33_003_FITC.jpg				16	0.16		pLKO_CHK1i_p-RPA32s33_007_FITC.jpg				19	0.19			shTrx1-1_CHK1i_p-RPA32s33_009_FITC.jpg
		437	pLKO_gH2AX_002_TRITC.jpg	0.07		shTrx1_gH2AX_002_TRITC.jpg	0.1		shTrxR1_gH2AX_003_TRITC.jpg	0.16		pLKO+CHKi_gH2AX_002_TRITC.jpg	0.19		shTrx1+CHKi_gH2AX_002_TRITC.jpg	0.24		shTrxR1+CHki_gH2AX_003_TRITC.jpg	0.43				438	pLKO_p-RPA32s33_002_FITC.jpg	11	0.11		shTrx1-1_p-RPA32s33_004_FITC.jpg	14	0.14		shTrxR1-3_p-RPA32s33_003_FITC.jpg				16	0.16		pLKO_CHK1i_p-RPA32s33_007_FITC.jpg				19	0.19			shTrx1-1_CHK1i_p-RPA32s33_009_FITC.jpg
		438	pLKO_gH2AX_002_TRITC.jpg	0.07		shTrx1_gH2AX_002_TRITC.jpg	0.1		shTrxR1_gH2AX_003_TRITC.jpg	0.16		pLKO+CHKi_gH2AX_002_TRITC.jpg	0.19		shTrx1+CHKi_gH2AX_002_TRITC.jpg	0.24		shTrxR1+CHki_gH2AX_003_TRITC.jpg	0.43				439	pLKO_p-RPA32s33_002_FITC.jpg	11	0.11		shTrx1-1_p-RPA32s33_004_FITC.jpg	14	0.14		shTrxR1-3_p-RPA32s33_003_FITC.jpg				16	0.16		pLKO_CHK1i_p-RPA32s33_007_FITC.jpg				19	0.19			shTrx1-1_CHK1i_p-RPA32s33_009_FITC.jpg
		439	pLKO_gH2AX_002_TRITC.jpg	0.07		shTrx1_gH2AX_002_TRITC.jpg	0.1		shTrxR1_gH2AX_003_TRITC.jpg	0.16		pLKO+CHKi_gH2AX_002_TRITC.jpg	0.19		shTrx1+CHKi_gH2AX_002_TRITC.jpg	0.24		shTrxR1+CHki_gH2AX_003_TRITC.jpg	0.43				440	pLKO_p-RPA32s33_002_FITC.jpg	11	0.11		shTrx1-1_p-RPA32s33_004_FITC.jpg	14	0.14		shTrxR1-3_p-RPA32s33_003_FITC.jpg				16	0.16		pLKO_CHK1i_p-RPA32s33_007_FITC.jpg				19	0.19			shTrx1-1_CHK1i_p-RPA32s33_009_FITC.jpg
		440	pLKO_gH2AX_002_TRITC.jpg	0.07		shTrx1_gH2AX_002_TRITC.jpg	0.1		shTrxR1_gH2AX_003_TRITC.jpg	0.16		pLKO+CHKi_gH2AX_002_TRITC.jpg	0.19		shTrx1+CHKi_gH2AX_002_TRITC.jpg	0.24		shTrxR1+CHki_gH2AX_003_TRITC.jpg	0.43				441	pLKO_p-RPA32s33_002_FITC.jpg	11	0.11		shTrx1-1_p-RPA32s33_004_FITC.jpg	14	0.14		shTrxR1-3_p-RPA32s33_003_FITC.jpg				16	0.16		pLKO_CHK1i_p-RPA32s33_007_FITC.jpg				19	0.19			shTrx1-1_CHK1i_p-RPA32s33_009_FITC.jpg
		441	pLKO_gH2AX_002_TRITC.jpg	0.07		shTrx1_gH2AX_002_TRITC.jpg	0.1		shTrxR1_gH2AX_003_TRITC.jpg	0.16		pLKO+CHKi_gH2AX_002_TRITC.jpg	0.19		shTrx1+CHKi_gH2AX_002_TRITC.jpg	0.77		shTrxR1+CHki_gH2AX_003_TRITC.jpg	0.43				442	pLKO_p-RPA32s33_002_FITC.jpg	11	0.11		shTrx1-1_p-RPA32s33_004_FITC.jpg	14	0.14		shTrxR1-3_p-RPA32s33_003_FITC.jpg				16	0.16		pLKO_CHK1i_p-RPA32s33_007_FITC.jpg				19	0.19			shTrx1-1_CHK1i_p-RPA32s33_009_FITC.jpg
		442	pLKO_gH2AX_002_TRITC.jpg	0.07		shTrx1_gH2AX_002_TRITC.jpg	0.1		shTrxR1_gH2AX_003_TRITC.jpg	0.16		pLKO+CHKi_gH2AX_002_TRITC.jpg	0.19		shTrx1+CHKi_gH2AX_002_TRITC.jpg	0.76		shTrxR1+CHki_gH2AX_003_TRITC.jpg	0.43				443	pLKO_p-RPA32s33_002_FITC.jpg	11	0.11		shTrx1-1_p-RPA32s33_004_FITC.jpg	14	0.14		shTrxR1-3_p-RPA32s33_003_FITC.jpg				16	0.16		pLKO_CHK1i_p-RPA32s33_007_FITC.jpg				19	0.19			shTrx1-1_CHK1i_p-RPA32s33_009_FITC.jpg
		443	pLKO_gH2AX_002_TRITC.jpg	0.07		shTrx1_gH2AX_002_TRITC.jpg	0.1		shTrxR1_gH2AX_003_TRITC.jpg	0.16		pLKO+CHKi_gH2AX_002_TRITC.jpg	0.19		shTrx1+CHKi_gH2AX_002_TRITC.jpg	0.75		shTrxR1+CHki_gH2AX_003_TRITC.jpg	0.43				444	pLKO_p-RPA32s33_002_FITC.jpg	11	0.11		shTrx1-1_p-RPA32s33_004_FITC.jpg	14	0.14		shTrxR1-3_p-RPA32s33_003_FITC.jpg				16	0.16		pLKO_CHK1i_p-RPA32s33_007_FITC.jpg				19	0.19			shTrx1-1_CHK1i_p-RPA32s33_009_FITC.jpg
		444	pLKO_gH2AX_002_TRITC.jpg	0.07		shTrx1_gH2AX_002_TRITC.jpg	0.1		shTrxR1_gH2AX_003_TRITC.jpg	0.16		pLKO+CHKi_gH2AX_002_TRITC.jpg	0.19		shTrx1+CHKi_gH2AX_002_TRITC.jpg	0.75		shTrxR1+CHki_gH2AX_003_TRITC.jpg	0.43				445	pLKO_p-RPA32s33_002_FITC.jpg	11	0.11		shTrx1-1_p-RPA32s33_004_FITC.jpg	14	0.14		shTrxR1-3_p-RPA32s33_003_FITC.jpg				16	0.16		pLKO_CHK1i_p-RPA32s33_007_FITC.jpg				19	0.19			shTrx1-1_CHK1i_p-RPA32s33_009_FITC.jpg
		445	pLKO_gH2AX_002_TRITC.jpg	0.07		shTrx1_gH2AX_002_TRITC.jpg	0.1		shTrxR1_gH2AX_003_TRITC.jpg	0.16		pLKO+CHKi_gH2AX_002_TRITC.jpg	0.19		shTrx1+CHKi_gH2AX_002_TRITC.jpg	0.74		shTrxR1+CHki_gH2AX_003_TRITC.jpg	0.43				446	pLKO_p-RPA32s33_002_FITC.jpg	11	0.11		shTrx1-1_p-RPA32s33_004_FITC.jpg	14	0.14		shTrxR1-3_p-RPA32s33_003_FITC.jpg				16	0.16		pLKO_CHK1i_p-RPA32s33_007_FITC.jpg				19	0.19			shTrx1-1_CHK1i_p-RPA32s33_009_FITC.jpg
		446	pLKO_gH2AX_002_TRITC.jpg	0.07		shTrx1_gH2AX_002_TRITC.jpg	0.1		shTrxR1_gH2AX_003_TRITC.jpg	0.16		pLKO+CHKi_gH2AX_002_TRITC.jpg	0.19		shTrx1+CHKi_gH2AX_002_TRITC.jpg	0.74		shTrxR1+CHki_gH2AX_003_TRITC.jpg	0.43				447	pLKO_p-RPA32s33_002_FITC.jpg	11	0.11		shTrx1-1_p-RPA32s33_004_FITC.jpg	14	0.14		shTrxR1-3_p-RPA32s33_003_FITC.jpg				16	0.16		pLKO_CHK1i_p-RPA32s33_007_FITC.jpg				19	0.19			shTrx1-1_CHK1i_p-RPA32s33_009_FITC.jpg
		447	pLKO_gH2AX_002_TRITC.jpg	0.07		shTrx1_gH2AX_002_TRITC.jpg	0.1		shTrxR1_gH2AX_003_TRITC.jpg	0.16		pLKO+CHKi_gH2AX_002_TRITC.jpg	0.19		shTrx1+CHKi_gH2AX_002_TRITC.jpg	0.74		shTrxR1+CHki_gH2AX_003_TRITC.jpg	0.43				448	pLKO_p-RPA32s33_002_FITC.jpg	11	0.11		shTrx1-1_p-RPA32s33_004_FITC.jpg	14	0.14		shTrxR1-3_p-RPA32s33_003_FITC.jpg				16	0.16		pLKO_CHK1i_p-RPA32s33_007_FITC.jpg				19	0.19			shTrx1-1_CHK1i_p-RPA32s33_009_FITC.jpg
		448	pLKO_gH2AX_002_TRITC.jpg	0.07		shTrx1_gH2AX_002_TRITC.jpg	0.1		shTrxR1_gH2AX_003_TRITC.jpg	0.16		pLKO+CHKi_gH2AX_002_TRITC.jpg	0.19		shTrx1+CHKi_gH2AX_002_TRITC.jpg	0.74		shTrxR1+CHki_gH2AX_003_TRITC.jpg	0.43				449	pLKO_p-RPA32s33_002_FITC.jpg	11	0.11		shTrx1-1_p-RPA32s33_004_FITC.jpg	14	0.14		shTrxR1-3_p-RPA32s33_003_FITC.jpg				16	0.16		pLKO_CHK1i_p-RPA32s33_007_FITC.jpg				19	0.19			shTrx1-1_CHK1i_p-RPA32s33_009_FITC.jpg
		449	pLKO_gH2AX_002_TRITC.jpg	0.07		shTrx1_gH2AX_002_TRITC.jpg	0.1		shTrxR1_gH2AX_003_TRITC.jpg	0.16		pLKO+CHKi_gH2AX_002_TRITC.jpg	0.19		shTrx1+CHKi_gH2AX_002_TRITC.jpg	0.74		shTrxR1+CHki_gH2AX_003_TRITC.jpg	0.43				450	pLKO_p-RPA32s33_002_FITC.jpg	11	0.11		shTrx1-1_p-RPA32s33_004_FITC.jpg	14	0.14		shTrxR1-3_p-RPA32s33_003_FITC.jpg				16	0.16		pLKO_CHK1i_p-RPA32s33_007_FITC.jpg				19	0.19			shTrx1-1_CHK1i_p-RPA32s33_009_FITC.jpg
		450	pLKO_gH2AX_002_TRITC.jpg	0.07		shTrx1_gH2AX_002_TRITC.jpg	0.1		shTrxR1_gH2AX_003_TRITC.jpg	0.16		pLKO+CHKi_gH2AX_002_TRITC.jpg	0.19		shTrx1+CHKi_gH2AX_002_TRITC.jpg	0.74		shTrxR1+CHki_gH2AX_003_TRITC.jpg	0.43				451	pLKO_p-RPA32s33_002_FITC.jpg	11	0.11		shTrx1-1_p-RPA32s33_004_FITC.jpg	14	0.14		shTrxR1-3_p-RPA32s33_003_FITC.jpg				16	0.16		pLKO_CHK1i_p-RPA32s33_007_FITC.jpg				19	0.19			shTrx1-1_CHK1i_p-RPA32s33_009_FITC.jpg
		451	pLKO_gH2AX_002_TRITC.jpg	0.07		shTrx1_gH2AX_002_TRITC.jpg	0.1		shTrxR1_gH2AX_003_TRITC.jpg	0.16		pLKO+CHKi_gH2AX_002_TRITC.jpg	0.19		shTrx1+CHKi_gH2AX_002_TRITC.jpg	0.74		shTrxR1+CHki_gH2AX_003_TRITC.jpg	0.43				452	pLKO_p-RPA32s33_002_FITC.jpg	11	0.11		shTrx1-1_p-RPA32s33_004_FITC.jpg	14	0.14		shTrxR1-3_p-RPA32s33_003_FITC.jpg				16	0.16		pLKO_CHK1i_p-RPA32s33_007_FITC.jpg				19	0.19			shTrx1-1_CHK1i_p-RPA32s33_009_FITC.jpg
		452	pLKO_gH2AX_002_TRITC.jpg	0.07		shTrx1_gH2AX_002_TRITC.jpg	0.1		shTrxR1_gH2AX_003_TRITC.jpg	0.16		pLKO+CHKi_gH2AX_002_TRITC.jpg	0.19		shTrx1+CHKi_gH2AX_002_TRITC.jpg	0.73		shTrxR1+CHki_gH2AX_003_TRITC.jpg	0.43				453	pLKO_p-RPA32s33_002_FITC.jpg	11	0.11		shTrx1-1_p-RPA32s33_004_FITC.jpg	14	0.14		shTrxR1-3_p-RPA32s33_003_FITC.jpg				16	0.16		pLKO_CHK1i_p-RPA32s33_007_FITC.jpg				19	0.19			shTrx1-1_CHK1i_p-RPA32s33_009_FITC.jpg
		453	pLKO_gH2AX_002_TRITC.jpg	0.07		shTrx1_gH2AX_002_TRITC.jpg	0.1		shTrxR1_gH2AX_003_TRITC.jpg	0.16		pLKO+CHKi_gH2AX_002_TRITC.jpg	0.19		shTrx1+CHKi_gH2AX_002_TRITC.jpg	0.72		shTrxR1+CHki_gH2AX_003_TRITC.jpg	0.43				454	pLKO_p-RPA32s33_002_FITC.jpg	11	0.11		shTrx1-1_p-RPA32s33_004_FITC.jpg	14	0.14		shTrxR1-3_p-RPA32s33_003_FITC.jpg				16	0.16		pLKO_CHK1i_p-RPA32s33_007_FITC.jpg				19	0.19			shTrx1-1_CHK1i_p-RPA32s33_009_FITC.jpg
		454	pLKO_gH2AX_002_TRITC.jpg	0.07		shTrx1_gH2AX_002_TRITC.jpg	0.1		shTrxR1_gH2AX_003_TRITC.jpg	0.16		pLKO+CHKi_gH2AX_002_TRITC.jpg	0.19		shTrx1+CHKi_gH2AX_002_TRITC.jpg	0.72		shTrxR1+CHki_gH2AX_003_TRITC.jpg	0.43				455	pLKO_p-RPA32s33_002_FITC.jpg	11	0.11		shTrx1-1_p-RPA32s33_004_FITC.jpg	14	0.14		shTrxR1-3_p-RPA32s33_003_FITC.jpg				16	0.16		pLKO_CHK1i_p-RPA32s33_007_FITC.jpg				19	0.19			shTrx1-1_CHK1i_p-RPA32s33_009_FITC.jpg
		455	pLKO_gH2AX_002_TRITC.jpg	0.07		shTrx1_gH2AX_002_TRITC.jpg	0.1		shTrxR1_gH2AX_003_TRITC.jpg	0.16		pLKO+CHKi_gH2AX_002_TRITC.jpg	0.19		shTrx1+CHKi_gH2AX_002_TRITC.jpg	0.72		shTrxR1+CHki_gH2AX_003_TRITC.jpg	0.44				456	pLKO_p-RPA32s33_002_FITC.jpg	11	0.11		shTrx1-1_p-RPA32s33_004_FITC.jpg	15	0.15		shTrxR1-3_p-RPA32s33_003_FITC.jpg				16	0.16		pLKO_CHK1i_p-RPA32s33_007_FITC.jpg				19	0.19			shTrx1-1_CHK1i_p-RPA32s33_009_FITC.jpg
		456	pLKO_gH2AX_002_TRITC.jpg	0.07		shTrx1_gH2AX_002_TRITC.jpg	0.1		shTrxR1_gH2AX_003_TRITC.jpg	0.16		pLKO+CHKi_gH2AX_002_TRITC.jpg	0.19		shTrx1+CHKi_gH2AX_002_TRITC.jpg	0.71		shTrxR1+CHki_gH2AX_003_TRITC.jpg	0.44				457	pLKO_p-RPA32s33_002_FITC.jpg	11	0.11		shTrx1-1_p-RPA32s33_004_FITC.jpg	15	0.15		shTrxR1-3_p-RPA32s33_003_FITC.jpg				16	0.16		pLKO_CHK1i_p-RPA32s33_007_FITC.jpg				19	0.19			shTrx1-1_CHK1i_p-RPA32s33_009_FITC.jpg
		457	pLKO_gH2AX_002_TRITC.jpg	0.07		shTrx1_gH2AX_002_TRITC.jpg	0.1		shTrxR1_gH2AX_003_TRITC.jpg	0.16		pLKO+CHKi_gH2AX_002_TRITC.jpg	0.19		shTrx1+CHKi_gH2AX_002_TRITC.jpg	0.71		shTrxR1+CHki_gH2AX_003_TRITC.jpg	0.44				458	pLKO_p-RPA32s33_002_FITC.jpg	11	0.11		shTrx1-1_p-RPA32s33_004_FITC.jpg	15	0.15		shTrxR1-3_p-RPA32s33_003_FITC.jpg				16	0.16		pLKO_CHK1i_p-RPA32s33_007_FITC.jpg				19	0.19			shTrx1-1_CHK1i_p-RPA32s33_009_FITC.jpg
		458	pLKO_gH2AX_002_TRITC.jpg	0.07		shTrx1_gH2AX_002_TRITC.jpg	0.1		shTrxR1_gH2AX_003_TRITC.jpg	0.16		pLKO+CHKi_gH2AX_002_TRITC.jpg	0.19		shTrx1+CHKi_gH2AX_002_TRITC.jpg	0.71		shTrxR1+CHki_gH2AX_003_TRITC.jpg	0.44				459	pLKO_p-RPA32s33_002_FITC.jpg	11	0.11		shTrx1-1_p-RPA32s33_004_FITC.jpg	15	0.15		shTrxR1-3_p-RPA32s33_003_FITC.jpg				16	0.16		pLKO_CHK1i_p-RPA32s33_007_FITC.jpg				19	0.19			shTrx1-1_CHK1i_p-RPA32s33_009_FITC.jpg
		459	pLKO_gH2AX_002_TRITC.jpg	0.07		shTrx1_gH2AX_002_TRITC.jpg	0.1		shTrxR1_gH2AX_003_TRITC.jpg	0.16		pLKO+CHKi_gH2AX_002_TRITC.jpg	0.19		shTrx1+CHKi_gH2AX_002_TRITC.jpg	0.71		shTrxR1+CHki_gH2AX_003_TRITC.jpg	0.44				460	pLKO_p-RPA32s33_002_FITC.jpg	11	0.11		shTrx1-1_p-RPA32s33_004_FITC.jpg	15	0.15		shTrxR1-3_p-RPA32s33_003_FITC.jpg				16	0.16		pLKO_CHK1i_p-RPA32s33_007_FITC.jpg				19	0.19			shTrx1-1_CHK1i_p-RPA32s33_009_FITC.jpg
		460	pLKO_gH2AX_002_TRITC.jpg	0.07		shTrx1_gH2AX_002_TRITC.jpg	0.1		shTrxR1_gH2AX_003_TRITC.jpg	0.16		pLKO+CHKi_gH2AX_002_TRITC.jpg	0.19		shTrx1+CHKi_gH2AX_002_TRITC.jpg	0.7		shTrxR1+CHki_gH2AX_003_TRITC.jpg	0.44				461	pLKO_p-RPA32s33_002_FITC.jpg	11	0.11		shTrx1-1_p-RPA32s33_004_FITC.jpg	15	0.15		shTrxR1-3_p-RPA32s33_003_FITC.jpg				16	0.16		pLKO_CHK1i_p-RPA32s33_007_FITC.jpg				19	0.19			shTrx1-1_CHK1i_p-RPA32s33_009_FITC.jpg
		461	pLKO_gH2AX_002_TRITC.jpg	0.07		shTrx1_gH2AX_002_TRITC.jpg	0.1		shTrxR1_gH2AX_003_TRITC.jpg	0.16		pLKO+CHKi_gH2AX_002_TRITC.jpg	0.19		shTrx1+CHKi_gH2AX_002_TRITC.jpg	0.7		shTrxR1+CHki_gH2AX_003_TRITC.jpg	0.44				462	pLKO_p-RPA32s33_002_FITC.jpg	11	0.11		shTrx1-1_p-RPA32s33_004_FITC.jpg	15	0.15		shTrxR1-3_p-RPA32s33_003_FITC.jpg				16	0.16		pLKO_CHK1i_p-RPA32s33_007_FITC.jpg				19	0.19			shTrx1-1_CHK1i_p-RPA32s33_009_FITC.jpg
		462	pLKO_gH2AX_002_TRITC.jpg	0.07		shTrx1_gH2AX_002_TRITC.jpg	0.1		shTrxR1_gH2AX_003_TRITC.jpg	0.16		pLKO+CHKi_gH2AX_002_TRITC.jpg	0.19		shTrx1+CHKi_gH2AX_002_TRITC.jpg	0.69		shTrxR1+CHki_gH2AX_003_TRITC.jpg	0.44				463	pLKO_p-RPA32s33_002_FITC.jpg	11	0.11		shTrx1-1_p-RPA32s33_004_FITC.jpg	15	0.15		shTrxR1-3_p-RPA32s33_003_FITC.jpg				16	0.16		pLKO_CHK1i_p-RPA32s33_007_FITC.jpg				19	0.19			shTrx1-1_CHK1i_p-RPA32s33_009_FITC.jpg
		463	pLKO_gH2AX_002_TRITC.jpg	0.07		shTrx1_gH2AX_002_TRITC.jpg	0.1		shTrxR1_gH2AX_003_TRITC.jpg	0.16		pLKO+CHKi_gH2AX_002_TRITC.jpg	0.19		shTrx1+CHKi_gH2AX_002_TRITC.jpg	0.69		shTrxR1+CHki_gH2AX_003_TRITC.jpg	0.44				464	pLKO_p-RPA32s33_002_FITC.jpg	11	0.11		shTrx1-1_p-RPA32s33_004_FITC.jpg	15	0.15		shTrxR1-3_p-RPA32s33_003_FITC.jpg				16	0.16		pLKO_CHK1i_p-RPA32s33_007_FITC.jpg				19	0.19			shTrx1-1_CHK1i_p-RPA32s33_009_FITC.jpg
		464	pLKO_gH2AX_002_TRITC.jpg	0.07		shTrx1_gH2AX_002_TRITC.jpg	0.1		shTrxR1_gH2AX_003_TRITC.jpg	0.16		pLKO+CHKi_gH2AX_002_TRITC.jpg	0.19		shTrx1+CHKi_gH2AX_002_TRITC.jpg	0.69		shTrxR1+CHki_gH2AX_003_TRITC.jpg	0.44				465	pLKO_p-RPA32s33_002_FITC.jpg	11	0.11		shTrx1-1_p-RPA32s33_004_FITC.jpg	15	0.15		shTrxR1-3_p-RPA32s33_003_FITC.jpg				16	0.16		pLKO_CHK1i_p-RPA32s33_007_FITC.jpg				19	0.19			shTrx1-1_CHK1i_p-RPA32s33_009_FITC.jpg
		465	pLKO_gH2AX_002_TRITC.jpg	0.07		shTrx1_gH2AX_002_TRITC.jpg	0.1		shTrxR1_gH2AX_003_TRITC.jpg	0.16		pLKO+CHKi_gH2AX_002_TRITC.jpg	0.19		shTrx1+CHKi_gH2AX_002_TRITC.jpg	0.69		shTrxR1+CHki_gH2AX_003_TRITC.jpg	0.44				466	pLKO_p-RPA32s33_002_FITC.jpg	11	0.11		shTrx1-1_p-RPA32s33_004_FITC.jpg	15	0.15		shTrxR1-3_p-RPA32s33_003_FITC.jpg				16	0.16		pLKO_CHK1i_p-RPA32s33_007_FITC.jpg				19	0.19			shTrx1-1_CHK1i_p-RPA32s33_009_FITC.jpg
		466	pLKO_gH2AX_002_TRITC.jpg	0.07		shTrx1_gH2AX_002_TRITC.jpg	0.1		shTrxR1_gH2AX_003_TRITC.jpg	0.16		pLKO+CHKi_gH2AX_002_TRITC.jpg	0.19		shTrx1+CHKi_gH2AX_002_TRITC.jpg	0.69		shTrxR1+CHki_gH2AX_003_TRITC.jpg	0.44				467	pLKO_p-RPA32s33_002_FITC.jpg	11	0.11		shTrx1-1_p-RPA32s33_004_FITC.jpg	15	0.15		shTrxR1-3_p-RPA32s33_003_FITC.jpg				16	0.16		pLKO_CHK1i_p-RPA32s33_007_FITC.jpg				19	0.19			shTrx1-1_CHK1i_p-RPA32s33_009_FITC.jpg
		467	pLKO_gH2AX_002_TRITC.jpg	0.07		shTrx1_gH2AX_002_TRITC.jpg	0.1		shTrxR1_gH2AX_003_TRITC.jpg	0.16		pLKO+CHKi_gH2AX_002_TRITC.jpg	0.19		shTrx1+CHKi_gH2AX_002_TRITC.jpg	0.68		shTrxR1+CHki_gH2AX_003_TRITC.jpg	0.44				468	pLKO_p-RPA32s33_002_FITC.jpg	11	0.11		shTrx1-1_p-RPA32s33_004_FITC.jpg	15	0.15		shTrxR1-3_p-RPA32s33_003_FITC.jpg				16	0.16		pLKO_CHK1i_p-RPA32s33_007_FITC.jpg				19	0.19			shTrx1-1_CHK1i_p-RPA32s33_009_FITC.jpg
		468	pLKO_gH2AX_002_TRITC.jpg	0.07		shTrx1_gH2AX_002_TRITC.jpg	0.1		shTrxR1_gH2AX_003_TRITC.jpg	0.16		pLKO+CHKi_gH2AX_002_TRITC.jpg	0.19		shTrx1+CHKi_gH2AX_002_TRITC.jpg	0.68		shTrxR1+CHki_gH2AX_003_TRITC.jpg	0.44				469	pLKO_p-RPA32s33_002_FITC.jpg	11	0.11		shTrx1-1_p-RPA32s33_004_FITC.jpg	15	0.15		shTrxR1-3_p-RPA32s33_003_FITC.jpg				16	0.16		pLKO_CHK1i_p-RPA32s33_007_FITC.jpg				19	0.19			shTrx1-1_CHK1i_p-RPA32s33_009_FITC.jpg
		469	pLKO_gH2AX_002_TRITC.jpg	0.07		shTrx1_gH2AX_002_TRITC.jpg	0.1		shTrxR1_gH2AX_003_TRITC.jpg	0.16		pLKO+CHKi_gH2AX_002_TRITC.jpg	0.19		shTrx1+CHKi_gH2AX_002_TRITC.jpg	0.67		shTrxR1+CHki_gH2AX_003_TRITC.jpg	0.44				470	pLKO_p-RPA32s33_002_FITC.jpg	11	0.11		shTrx1-1_p-RPA32s33_004_FITC.jpg	15	0.15		shTrxR1-3_p-RPA32s33_003_FITC.jpg				16	0.16		pLKO_CHK1i_p-RPA32s33_007_FITC.jpg				19	0.19			shTrx1-1_CHK1i_p-RPA32s33_009_FITC.jpg
		470	pLKO_gH2AX_002_TRITC.jpg	0.07		shTrx1_gH2AX_002_TRITC.jpg	0.1		shTrxR1_gH2AX_003_TRITC.jpg	0.16		pLKO+CHKi_gH2AX_002_TRITC.jpg	0.19		shTrx1+CHKi_gH2AX_002_TRITC.jpg	0.66		shTrxR1+CHki_gH2AX_003_TRITC.jpg	0.44				471	pLKO_p-RPA32s33_002_FITC.jpg	11	0.11		shTrx1-1_p-RPA32s33_004_FITC.jpg	15	0.15		shTrxR1-3_p-RPA32s33_003_FITC.jpg				16	0.16		pLKO_CHK1i_p-RPA32s33_007_FITC.jpg				19	0.19			shTrx1-1_CHK1i_p-RPA32s33_009_FITC.jpg
		471	pLKO_gH2AX_002_TRITC.jpg	0.07		shTrx1_gH2AX_002_TRITC.jpg	0.1		shTrxR1_gH2AX_003_TRITC.jpg	0.16		pLKO+CHKi_gH2AX_002_TRITC.jpg	0.19		shTrx1+CHKi_gH2AX_002_TRITC.jpg	0.66		shTrxR1+CHki_gH2AX_003_TRITC.jpg	0.44				472	pLKO_p-RPA32s33_002_FITC.jpg	11	0.11		shTrx1-1_p-RPA32s33_004_FITC.jpg	15	0.15		shTrxR1-3_p-RPA32s33_003_FITC.jpg				16	0.16		pLKO_CHK1i_p-RPA32s33_007_FITC.jpg				19	0.19			shTrx1-1_CHK1i_p-RPA32s33_009_FITC.jpg
		472	pLKO_gH2AX_002_TRITC.jpg	0.07		shTrx1_gH2AX_002_TRITC.jpg	0.1		shTrxR1_gH2AX_003_TRITC.jpg	0.16		pLKO+CHKi_gH2AX_002_TRITC.jpg	0.2		shTrx1+CHKi_gH2AX_002_TRITC.jpg	0.65		shTrxR1+CHki_gH2AX_003_TRITC.jpg	0.44				473	pLKO_p-RPA32s33_002_FITC.jpg	11	0.11		shTrx1-1_p-RPA32s33_004_FITC.jpg	15	0.15		shTrxR1-3_p-RPA32s33_003_FITC.jpg				16	0.16		pLKO_CHK1i_p-RPA32s33_007_FITC.jpg				19	0.19			shTrx1-1_CHK1i_p-RPA32s33_009_FITC.jpg
		473	pLKO_gH2AX_002_TRITC.jpg	0.07		shTrx1_gH2AX_002_TRITC.jpg	0.1		shTrxR1_gH2AX_003_TRITC.jpg	0.16		pLKO+CHKi_gH2AX_002_TRITC.jpg	0.2		shTrx1+CHKi_gH2AX_002_TRITC.jpg	0.64		shTrxR1+CHki_gH2AX_003_TRITC.jpg	0.44				474	pLKO_p-RPA32s33_002_FITC.jpg	11	0.11		shTrx1-1_p-RPA32s33_004_FITC.jpg	15	0.15		shTrxR1-3_p-RPA32s33_003_FITC.jpg				16	0.16		pLKO_CHK1i_p-RPA32s33_007_FITC.jpg				19	0.19			shTrx1-1_CHK1i_p-RPA32s33_009_FITC.jpg
		474	pLKO_gH2AX_002_TRITC.jpg	0.07		shTrx1_gH2AX_002_TRITC.jpg	0.1		shTrxR1_gH2AX_003_TRITC.jpg	0.16		pLKO+CHKi_gH2AX_002_TRITC.jpg	0.2		shTrx1+CHKi_gH2AX_002_TRITC.jpg	0.64		shTrxR1+CHki_gH2AX_003_TRITC.jpg	0.44				475	pLKO_p-RPA32s33_002_FITC.jpg	11	0.11		shTrx1-1_p-RPA32s33_004_FITC.jpg	15	0.15		shTrxR1-3_p-RPA32s33_003_FITC.jpg				16	0.16		pLKO_CHK1i_p-RPA32s33_007_FITC.jpg				19	0.19			shTrx1-1_CHK1i_p-RPA32s33_009_FITC.jpg
		475	pLKO_gH2AX_002_TRITC.jpg	0.07		shTrx1_gH2AX_002_TRITC.jpg	0.1		shTrxR1_gH2AX_003_TRITC.jpg	0.16		pLKO+CHKi_gH2AX_002_TRITC.jpg	0.2		shTrx1+CHKi_gH2AX_002_TRITC.jpg	0.64		shTrxR1+CHki_gH2AX_003_TRITC.jpg	0.44				476	pLKO_p-RPA32s33_002_FITC.jpg	11	0.11		shTrx1-1_p-RPA32s33_004_FITC.jpg	15	0.15		shTrxR1-3_p-RPA32s33_003_FITC.jpg				16	0.16		pLKO_CHK1i_p-RPA32s33_007_FITC.jpg				19	0.19			shTrx1-1_CHK1i_p-RPA32s33_009_FITC.jpg
		476	pLKO_gH2AX_002_TRITC.jpg	0.07		shTrx1_gH2AX_002_TRITC.jpg	0.1		shTrxR1_gH2AX_003_TRITC.jpg	0.16		pLKO+CHKi_gH2AX_002_TRITC.jpg	0.2		shTrx1+CHKi_gH2AX_002_TRITC.jpg	0.64		shTrxR1+CHki_gH2AX_003_TRITC.jpg	0.44				477	pLKO_p-RPA32s33_002_FITC.jpg	11	0.11		shTrx1-1_p-RPA32s33_004_FITC.jpg	15	0.15		shTrxR1-3_p-RPA32s33_003_FITC.jpg				16	0.16		pLKO_CHK1i_p-RPA32s33_007_FITC.jpg				19	0.19			shTrx1-1_CHK1i_p-RPA32s33_009_FITC.jpg
		477	pLKO_gH2AX_002_TRITC.jpg	0.07		shTrx1_gH2AX_002_TRITC.jpg	0.1		shTrxR1_gH2AX_003_TRITC.jpg	0.16		pLKO+CHKi_gH2AX_002_TRITC.jpg	0.2		shTrx1+CHKi_gH2AX_002_TRITC.jpg	0.64		shTrxR1+CHki_gH2AX_003_TRITC.jpg	0.44				478	pLKO_p-RPA32s33_002_FITC.jpg	11	0.11		shTrx1-1_p-RPA32s33_004_FITC.jpg	15	0.15		shTrxR1-3_p-RPA32s33_003_FITC.jpg				16	0.16		pLKO_CHK1i_p-RPA32s33_007_FITC.jpg				19	0.19			shTrx1-1_CHK1i_p-RPA32s33_009_FITC.jpg
		478	pLKO_gH2AX_002_TRITC.jpg	0.07		shTrx1_gH2AX_002_TRITC.jpg	0.1		shTrxR1_gH2AX_003_TRITC.jpg	0.16		pLKO+CHKi_gH2AX_002_TRITC.jpg	0.2		shTrx1+CHKi_gH2AX_002_TRITC.jpg	0.64		shTrxR1+CHki_gH2AX_003_TRITC.jpg	0.44				479	pLKO_p-RPA32s33_002_FITC.jpg	11	0.11		shTrx1-1_p-RPA32s33_004_FITC.jpg	15	0.15		shTrxR1-3_p-RPA32s33_003_FITC.jpg				16	0.16		pLKO_CHK1i_p-RPA32s33_007_FITC.jpg				19	0.19			shTrx1-1_CHK1i_p-RPA32s33_009_FITC.jpg
		479	pLKO_gH2AX_002_TRITC.jpg	0.07		shTrx1_gH2AX_002_TRITC.jpg	0.1		shTrxR1_gH2AX_003_TRITC.jpg	0.16		pLKO+CHKi_gH2AX_002_TRITC.jpg	0.2		shTrx1+CHKi_gH2AX_002_TRITC.jpg	0.63		shTrxR1+CHki_gH2AX_003_TRITC.jpg	0.44				480	pLKO_p-RPA32s33_002_FITC.jpg	11	0.11		shTrx1-1_p-RPA32s33_004_FITC.jpg	15	0.15		shTrxR1-3_p-RPA32s33_003_FITC.jpg				17	0.17		pLKO_CHK1i_p-RPA32s33_007_FITC.jpg				19	0.19			shTrx1-1_CHK1i_p-RPA32s33_009_FITC.jpg
		480	pLKO_gH2AX_002_TRITC.jpg	0.07		shTrx1_gH2AX_002_TRITC.jpg	0.1		shTrxR1_gH2AX_003_TRITC.jpg	0.16		pLKO+CHKi_gH2AX_002_TRITC.jpg	0.2		shTrx1+CHKi_gH2AX_002_TRITC.jpg	0.63		shTrxR1+CHki_gH2AX_003_TRITC.jpg	0.44				481	pLKO_p-RPA32s33_002_FITC.jpg	11	0.11		shTrx1-1_p-RPA32s33_004_FITC.jpg	15	0.15		shTrxR1-3_p-RPA32s33_003_FITC.jpg				17	0.17		pLKO_CHK1i_p-RPA32s33_007_FITC.jpg				19	0.19			shTrx1-1_CHK1i_p-RPA32s33_009_FITC.jpg
		481	pLKO_gH2AX_002_TRITC.jpg	0.07		shTrx1_gH2AX_002_TRITC.jpg	0.1		shTrxR1_gH2AX_003_TRITC.jpg	0.16		pLKO+CHKi_gH2AX_002_TRITC.jpg	0.2		shTrx1+CHKi_gH2AX_002_TRITC.jpg	0.62		shTrxR1+CHki_gH2AX_003_TRITC.jpg	0.44				482	pLKO_p-RPA32s33_002_FITC.jpg	11	0.11		shTrx1-1_p-RPA32s33_004_FITC.jpg	15	0.15		shTrxR1-3_p-RPA32s33_003_FITC.jpg				17	0.17		pLKO_CHK1i_p-RPA32s33_007_FITC.jpg				19	0.19			shTrx1-1_CHK1i_p-RPA32s33_009_FITC.jpg
		482	pLKO_gH2AX_002_TRITC.jpg	0.07		shTrx1_gH2AX_002_TRITC.jpg	0.1		shTrxR1_gH2AX_003_TRITC.jpg	0.16		pLKO+CHKi_gH2AX_002_TRITC.jpg	0.2		shTrx1+CHKi_gH2AX_002_TRITC.jpg	0.62		shTrxR1+CHki_gH2AX_003_TRITC.jpg	0.44				483	pLKO_p-RPA32s33_002_FITC.jpg	11	0.11		shTrx1-1_p-RPA32s33_004_FITC.jpg	15	0.15		shTrxR1-3_p-RPA32s33_003_FITC.jpg				17	0.17		pLKO_CHK1i_p-RPA32s33_007_FITC.jpg				19	0.19			shTrx1-1_CHK1i_p-RPA32s33_009_FITC.jpg
		483	pLKO_gH2AX_002_TRITC.jpg	0.07		shTrx1_gH2AX_002_TRITC.jpg	0.1		shTrxR1_gH2AX_003_TRITC.jpg	0.16		pLKO+CHKi_gH2AX_002_TRITC.jpg	0.2		shTrx1+CHKi_gH2AX_002_TRITC.jpg	0.62		shTrxR1+CHki_gH2AX_003_TRITC.jpg	0.44				484	pLKO_p-RPA32s33_002_FITC.jpg	11	0.11		shTrx1-1_p-RPA32s33_004_FITC.jpg	15	0.15		shTrxR1-3_p-RPA32s33_003_FITC.jpg				17	0.17		pLKO_CHK1i_p-RPA32s33_007_FITC.jpg				19	0.19			shTrx1-1_CHK1i_p-RPA32s33_009_FITC.jpg
		484	pLKO_gH2AX_002_TRITC.jpg	0.07		shTrx1_gH2AX_002_TRITC.jpg	0.1		shTrxR1_gH2AX_003_TRITC.jpg	0.16		pLKO+CHKi_gH2AX_002_TRITC.jpg	0.2		shTrx1+CHKi_gH2AX_002_TRITC.jpg	0.61		shTrxR1+CHki_gH2AX_003_TRITC.jpg	0.44				485	pLKO_p-RPA32s33_002_FITC.jpg	11	0.11		shTrx1-1_p-RPA32s33_004_FITC.jpg	15	0.15		shTrxR1-3_p-RPA32s33_003_FITC.jpg				17	0.17		pLKO_CHK1i_p-RPA32s33_007_FITC.jpg				19	0.19			shTrx1-1_CHK1i_p-RPA32s33_009_FITC.jpg
		485	pLKO_gH2AX_002_TRITC.jpg	0.07		shTrx1_gH2AX_002_TRITC.jpg	0.1		shTrxR1_gH2AX_003_TRITC.jpg	0.16		pLKO+CHKi_gH2AX_002_TRITC.jpg	0.2		shTrx1+CHKi_gH2AX_002_TRITC.jpg	0.61		shTrxR1+CHki_gH2AX_003_TRITC.jpg	0.44				486	pLKO_p-RPA32s33_002_FITC.jpg	11	0.11		shTrx1-1_p-RPA32s33_004_FITC.jpg	15	0.15		shTrxR1-3_p-RPA32s33_003_FITC.jpg				17	0.17		pLKO_CHK1i_p-RPA32s33_007_FITC.jpg				19	0.19			shTrx1-1_CHK1i_p-RPA32s33_009_FITC.jpg
		486	pLKO_gH2AX_002_TRITC.jpg	0.07		shTrx1_gH2AX_002_TRITC.jpg	0.1		shTrxR1_gH2AX_003_TRITC.jpg	0.16		pLKO+CHKi_gH2AX_002_TRITC.jpg	0.2		shTrx1+CHKi_gH2AX_002_TRITC.jpg	0.61		shTrxR1+CHki_gH2AX_003_TRITC.jpg	0.44				487	pLKO_p-RPA32s33_002_FITC.jpg	11	0.11		shTrx1-1_p-RPA32s33_004_FITC.jpg	15	0.15		shTrxR1-3_p-RPA32s33_003_FITC.jpg				17	0.17		pLKO_CHK1i_p-RPA32s33_007_FITC.jpg				19	0.19			shTrx1-1_CHK1i_p-RPA32s33_009_FITC.jpg
		487	pLKO_gH2AX_002_TRITC.jpg	0.07		shTrx1_gH2AX_002_TRITC.jpg	0.1		shTrxR1_gH2AX_003_TRITC.jpg	0.16		pLKO+CHKi_gH2AX_002_TRITC.jpg	0.2		shTrx1+CHKi_gH2AX_002_TRITC.jpg	0.61		shTrxR1+CHki_gH2AX_003_TRITC.jpg	0.44				488	pLKO_p-RPA32s33_002_FITC.jpg	11	0.11		shTrx1-1_p-RPA32s33_004_FITC.jpg	15	0.15		shTrxR1-3_p-RPA32s33_003_FITC.jpg				17	0.17		pLKO_CHK1i_p-RPA32s33_007_FITC.jpg				19	0.19			shTrx1-1_CHK1i_p-RPA32s33_009_FITC.jpg
		488	pLKO_gH2AX_002_TRITC.jpg	0.07		shTrx1_gH2AX_002_TRITC.jpg	0.1		shTrxR1_gH2AX_003_TRITC.jpg	0.16		pLKO+CHKi_gH2AX_002_TRITC.jpg	0.2		shTrx1+CHKi_gH2AX_002_TRITC.jpg	0.6		shTrxR1+CHki_gH2AX_003_TRITC.jpg	0.44				489	pLKO_p-RPA32s33_002_FITC.jpg	11	0.11		shTrx1-1_p-RPA32s33_004_FITC.jpg	15	0.15		shTrxR1-3_p-RPA32s33_003_FITC.jpg				17	0.17		pLKO_CHK1i_p-RPA32s33_007_FITC.jpg				19	0.19			shTrx1-1_CHK1i_p-RPA32s33_009_FITC.jpg
		489	pLKO_gH2AX_002_TRITC.jpg	0.07		shTrx1_gH2AX_002_TRITC.jpg	0.1		shTrxR1_gH2AX_003_TRITC.jpg	0.16		pLKO+CHKi_gH2AX_002_TRITC.jpg	0.2		shTrx1+CHKi_gH2AX_002_TRITC.jpg	0.6		shTrxR1+CHki_gH2AX_003_TRITC.jpg	0.44				490	pLKO_p-RPA32s33_002_FITC.jpg	11	0.11		shTrx1-1_p-RPA32s33_004_FITC.jpg	16	0.16		shTrxR1-3_p-RPA32s33_003_FITC.jpg				17	0.17		pLKO_CHK1i_p-RPA32s33_007_FITC.jpg				19	0.19			shTrx1-1_CHK1i_p-RPA32s33_009_FITC.jpg
		490	pLKO_gH2AX_002_TRITC.jpg	0.07		shTrx1_gH2AX_002_TRITC.jpg	0.1		shTrxR1_gH2AX_003_TRITC.jpg	0.16		pLKO+CHKi_gH2AX_002_TRITC.jpg	0.2		shTrx1+CHKi_gH2AX_002_TRITC.jpg	0.6		shTrxR1+CHki_gH2AX_003_TRITC.jpg	0.44				491	pLKO_p-RPA32s33_002_FITC.jpg	11	0.11		shTrx1-1_p-RPA32s33_004_FITC.jpg	16	0.16		shTrxR1-3_p-RPA32s33_003_FITC.jpg				17	0.17		pLKO_CHK1i_p-RPA32s33_007_FITC.jpg				19	0.19			shTrx1-1_CHK1i_p-RPA32s33_009_FITC.jpg
		491	pLKO_gH2AX_002_TRITC.jpg	0.07		shTrx1_gH2AX_002_TRITC.jpg	0.1		shTrxR1_gH2AX_003_TRITC.jpg	0.16		pLKO+CHKi_gH2AX_002_TRITC.jpg	0.2		shTrx1+CHKi_gH2AX_002_TRITC.jpg	0.59		shTrxR1+CHki_gH2AX_003_TRITC.jpg	0.44				492	pLKO_p-RPA32s33_002_FITC.jpg	11	0.11		shTrx1-1_p-RPA32s33_004_FITC.jpg	16	0.16		shTrxR1-3_p-RPA32s33_003_FITC.jpg				17	0.17		pLKO_CHK1i_p-RPA32s33_007_FITC.jpg				19	0.19			shTrx1-1_CHK1i_p-RPA32s33_009_FITC.jpg
		492	pLKO_gH2AX_002_TRITC.jpg	0.07		shTrx1_gH2AX_002_TRITC.jpg	0.1		shTrxR1_gH2AX_003_TRITC.jpg	0.16		pLKO+CHKi_gH2AX_002_TRITC.jpg	0.2		shTrx1+CHKi_gH2AX_002_TRITC.jpg	0.59		shTrxR1+CHki_gH2AX_003_TRITC.jpg	0.44				493	pLKO_p-RPA32s33_002_FITC.jpg	11	0.11		shTrx1-1_p-RPA32s33_004_FITC.jpg	16	0.16		shTrxR1-3_p-RPA32s33_003_FITC.jpg				17	0.17		pLKO_CHK1i_p-RPA32s33_007_FITC.jpg				19	0.19			shTrx1-1_CHK1i_p-RPA32s33_009_FITC.jpg
		493	pLKO_gH2AX_002_TRITC.jpg	0.07		shTrx1_gH2AX_002_TRITC.jpg	0.1		shTrxR1_gH2AX_003_TRITC.jpg	0.16		pLKO+CHKi_gH2AX_002_TRITC.jpg	0.2		shTrx1+CHKi_gH2AX_002_TRITC.jpg	0.59		shTrxR1+CHki_gH2AX_003_TRITC.jpg	0.44				494	pLKO_p-RPA32s33_002_FITC.jpg	11	0.11		shTrx1-1_p-RPA32s33_004_FITC.jpg	16	0.16		shTrxR1-3_p-RPA32s33_003_FITC.jpg				17	0.17		pLKO_CHK1i_p-RPA32s33_007_FITC.jpg				19	0.19			shTrx1-1_CHK1i_p-RPA32s33_009_FITC.jpg
		494	pLKO_gH2AX_002_TRITC.jpg	0.07		shTrx1_gH2AX_002_TRITC.jpg	0.1		shTrxR1_gH2AX_003_TRITC.jpg	0.16		pLKO+CHKi_gH2AX_002_TRITC.jpg	0.2		shTrx1+CHKi_gH2AX_002_TRITC.jpg	0.59		shTrxR1+CHki_gH2AX_003_TRITC.jpg	0.44				495	pLKO_p-RPA32s33_002_FITC.jpg	11	0.11		shTrx1-1_p-RPA32s33_004_FITC.jpg	16	0.16		shTrxR1-3_p-RPA32s33_003_FITC.jpg				17	0.17		pLKO_CHK1i_p-RPA32s33_007_FITC.jpg				19	0.19			shTrx1-1_CHK1i_p-RPA32s33_009_FITC.jpg
		495	pLKO_gH2AX_002_TRITC.jpg	0.07		shTrx1_gH2AX_002_TRITC.jpg	0.11		shTrxR1_gH2AX_003_TRITC.jpg	0.16		pLKO+CHKi_gH2AX_002_TRITC.jpg	0.2		shTrx1+CHKi_gH2AX_002_TRITC.jpg	0.58		shTrxR1+CHki_gH2AX_003_TRITC.jpg	0.44				496	pLKO_p-RPA32s33_002_FITC.jpg	11	0.11		shTrx1-1_p-RPA32s33_004_FITC.jpg	16	0.16		shTrxR1-3_p-RPA32s33_003_FITC.jpg				17	0.17		pLKO_CHK1i_p-RPA32s33_007_FITC.jpg				19	0.19			shTrx1-1_CHK1i_p-RPA32s33_009_FITC.jpg
		496	pLKO_gH2AX_002_TRITC.jpg	0.07		shTrx1_gH2AX_002_TRITC.jpg	0.11		shTrxR1_gH2AX_003_TRITC.jpg	0.16		pLKO+CHKi_gH2AX_002_TRITC.jpg	0.2		shTrx1+CHKi_gH2AX_002_TRITC.jpg	0.58		shTrxR1+CHki_gH2AX_003_TRITC.jpg	0.44				497	pLKO_p-RPA32s33_002_FITC.jpg	11	0.11		shTrx1-1_p-RPA32s33_004_FITC.jpg	16	0.16		shTrxR1-3_p-RPA32s33_003_FITC.jpg				17	0.17		pLKO_CHK1i_p-RPA32s33_007_FITC.jpg				19	0.19			shTrx1-1_CHK1i_p-RPA32s33_009_FITC.jpg
		497	pLKO_gH2AX_002_TRITC.jpg	0.07		shTrx1_gH2AX_002_TRITC.jpg	0.11		shTrxR1_gH2AX_003_TRITC.jpg	0.16		pLKO+CHKi_gH2AX_002_TRITC.jpg	0.2		shTrx1+CHKi_gH2AX_002_TRITC.jpg	0.58		shTrxR1+CHki_gH2AX_003_TRITC.jpg	0.44				498	pLKO_p-RPA32s33_002_FITC.jpg	11	0.11		shTrx1-1_p-RPA32s33_004_FITC.jpg	16	0.16		shTrxR1-3_p-RPA32s33_003_FITC.jpg				17	0.17		pLKO_CHK1i_p-RPA32s33_007_FITC.jpg				19	0.19			shTrx1-1_CHK1i_p-RPA32s33_009_FITC.jpg
		498	pLKO_gH2AX_002_TRITC.jpg	0.07		shTrx1_gH2AX_002_TRITC.jpg	0.11		shTrxR1_gH2AX_003_TRITC.jpg	0.16		pLKO+CHKi_gH2AX_002_TRITC.jpg	0.2		shTrx1+CHKi_gH2AX_002_TRITC.jpg	0.58		shTrxR1+CHki_gH2AX_003_TRITC.jpg	0.44				499	pLKO_p-RPA32s33_002_FITC.jpg	11	0.11		shTrx1-1_p-RPA32s33_004_FITC.jpg	16	0.16		shTrxR1-3_p-RPA32s33_003_FITC.jpg				17	0.17		pLKO_CHK1i_p-RPA32s33_007_FITC.jpg				19	0.19			shTrx1-1_CHK1i_p-RPA32s33_009_FITC.jpg
		499	pLKO_gH2AX_002_TRITC.jpg	0.07		shTrx1_gH2AX_002_TRITC.jpg	0.11		shTrxR1_gH2AX_003_TRITC.jpg	0.16		pLKO+CHKi_gH2AX_002_TRITC.jpg	0.2		shTrx1+CHKi_gH2AX_002_TRITC.jpg	0.58		shTrxR1+CHki_gH2AX_003_TRITC.jpg	0.44				500	pLKO_p-RPA32s33_002_FITC.jpg	11	0.11		shTrx1-1_p-RPA32s33_004_FITC.jpg	16	0.16		shTrxR1-3_p-RPA32s33_003_FITC.jpg				17	0.17		pLKO_CHK1i_p-RPA32s33_007_FITC.jpg				19	0.19			shTrx1-1_CHK1i_p-RPA32s33_009_FITC.jpg
		500	pLKO_gH2AX_002_TRITC.jpg	0.07		shTrx1_gH2AX_002_TRITC.jpg	0.11		shTrxR1_gH2AX_003_TRITC.jpg	0.16		pLKO+CHKi_gH2AX_002_TRITC.jpg	0.2		shTrx1+CHKi_gH2AX_002_TRITC.jpg	0.58		shTrxR1+CHki_gH2AX_003_TRITC.jpg	0.44				501	pLKO_p-RPA32s33_002_FITC.jpg	11	0.11		shTrx1-1_p-RPA32s33_004_FITC.jpg	16	0.16		shTrxR1-3_p-RPA32s33_003_FITC.jpg				17	0.17		pLKO_CHK1i_p-RPA32s33_007_FITC.jpg				19	0.19			shTrx1-1_CHK1i_p-RPA32s33_009_FITC.jpg
		501	pLKO_gH2AX_002_TRITC.jpg	0.07		shTrx1_gH2AX_002_TRITC.jpg	0.11		shTrxR1_gH2AX_003_TRITC.jpg	0.16		pLKO+CHKi_gH2AX_002_TRITC.jpg	0.2		shTrx1+CHKi_gH2AX_002_TRITC.jpg	0.58		shTrxR1+CHki_gH2AX_003_TRITC.jpg	0.44				502	pLKO_p-RPA32s33_002_FITC.jpg	11	0.11		shTrx1-1_p-RPA32s33_004_FITC.jpg	16	0.16		shTrxR1-3_p-RPA32s33_003_FITC.jpg				17	0.17		pLKO_CHK1i_p-RPA32s33_007_FITC.jpg				19	0.19			shTrx1-1_CHK1i_p-RPA32s33_009_FITC.jpg
		502	pLKO_gH2AX_002_TRITC.jpg	0.07		shTrx1_gH2AX_002_TRITC.jpg	0.11		shTrxR1_gH2AX_003_TRITC.jpg	0.16		pLKO+CHKi_gH2AX_002_TRITC.jpg	0.2		shTrx1+CHKi_gH2AX_002_TRITC.jpg	0.57		shTrxR1+CHki_gH2AX_003_TRITC.jpg	0.44				503	pLKO_p-RPA32s33_002_FITC.jpg	11	0.11		shTrx1-1_p-RPA32s33_004_FITC.jpg	16	0.16		shTrxR1-3_p-RPA32s33_003_FITC.jpg				17	0.17		pLKO_CHK1i_p-RPA32s33_007_FITC.jpg				19	0.19			shTrx1-1_CHK1i_p-RPA32s33_009_FITC.jpg
		503	pLKO_gH2AX_002_TRITC.jpg	0.07		shTrx1_gH2AX_002_TRITC.jpg	0.11		shTrxR1_gH2AX_003_TRITC.jpg	0.16		pLKO+CHKi_gH2AX_002_TRITC.jpg	0.2		shTrx1+CHKi_gH2AX_002_TRITC.jpg	0.57		shTrxR1+CHki_gH2AX_003_TRITC.jpg	0.44				504	pLKO_p-RPA32s33_002_FITC.jpg	11	0.11		shTrx1-1_p-RPA32s33_004_FITC.jpg	16	0.16		shTrxR1-3_p-RPA32s33_003_FITC.jpg				17	0.17		pLKO_CHK1i_p-RPA32s33_007_FITC.jpg				19	0.19			shTrx1-1_CHK1i_p-RPA32s33_009_FITC.jpg
		504	pLKO_gH2AX_002_TRITC.jpg	0.07		shTrx1_gH2AX_002_TRITC.jpg	0.11		shTrxR1_gH2AX_003_TRITC.jpg	0.16		pLKO+CHKi_gH2AX_002_TRITC.jpg	0.2		shTrx1+CHKi_gH2AX_002_TRITC.jpg	0.57		shTrxR1+CHki_gH2AX_003_TRITC.jpg	0.44				505	pLKO_p-RPA32s33_002_FITC.jpg	11	0.11		shTrx1-1_p-RPA32s33_004_FITC.jpg	16	0.16		shTrxR1-3_p-RPA32s33_003_FITC.jpg				17	0.17		pLKO_CHK1i_p-RPA32s33_007_FITC.jpg				19	0.19			shTrx1-1_CHK1i_p-RPA32s33_009_FITC.jpg
		505	pLKO_gH2AX_002_TRITC.jpg	0.07		shTrx1_gH2AX_002_TRITC.jpg	0.11		shTrxR1_gH2AX_003_TRITC.jpg	0.16		pLKO+CHKi_gH2AX_002_TRITC.jpg	0.21		shTrx1+CHKi_gH2AX_002_TRITC.jpg	0.57		shTrxR1+CHki_gH2AX_003_TRITC.jpg	0.44				506	pLKO_p-RPA32s33_002_FITC.jpg	11	0.11		shTrx1-1_p-RPA32s33_004_FITC.jpg	16	0.16		shTrxR1-3_p-RPA32s33_003_FITC.jpg				17	0.17		pLKO_CHK1i_p-RPA32s33_007_FITC.jpg				19	0.19			shTrx1-1_CHK1i_p-RPA32s33_009_FITC.jpg
		506	pLKO_gH2AX_002_TRITC.jpg	0.07		shTrx1_gH2AX_002_TRITC.jpg	0.11		shTrxR1_gH2AX_003_TRITC.jpg	0.16		pLKO+CHKi_gH2AX_002_TRITC.jpg	0.21		shTrx1+CHKi_gH2AX_002_TRITC.jpg	0.57		shTrxR1+CHki_gH2AX_003_TRITC.jpg	0.45				507	pLKO_p-RPA32s33_002_FITC.jpg	11	0.11		shTrx1-1_p-RPA32s33_004_FITC.jpg	16	0.16		shTrxR1-3_p-RPA32s33_003_FITC.jpg				17	0.17		pLKO_CHK1i_p-RPA32s33_007_FITC.jpg				19	0.19			shTrx1-1_CHK1i_p-RPA32s33_009_FITC.jpg
		507	pLKO_gH2AX_002_TRITC.jpg	0.07		shTrx1_gH2AX_002_TRITC.jpg	0.11		shTrxR1_gH2AX_003_TRITC.jpg	0.16		pLKO+CHKi_gH2AX_002_TRITC.jpg	0.21		shTrx1+CHKi_gH2AX_002_TRITC.jpg	0.57		shTrxR1+CHki_gH2AX_003_TRITC.jpg	0.45				508	pLKO_p-RPA32s33_002_FITC.jpg	11	0.11		shTrx1-1_p-RPA32s33_004_FITC.jpg	16	0.16		shTrxR1-3_p-RPA32s33_003_FITC.jpg				17	0.17		pLKO_CHK1i_p-RPA32s33_007_FITC.jpg				19	0.19			shTrx1-1_CHK1i_p-RPA32s33_009_FITC.jpg
		508	pLKO_gH2AX_002_TRITC.jpg	0.07		shTrx1_gH2AX_002_TRITC.jpg	0.11		shTrxR1_gH2AX_003_TRITC.jpg	0.16		pLKO+CHKi_gH2AX_002_TRITC.jpg	0.21		shTrx1+CHKi_gH2AX_002_TRITC.jpg	0.56		shTrxR1+CHki_gH2AX_003_TRITC.jpg	0.45				509	pLKO_p-RPA32s33_002_FITC.jpg	11	0.11		shTrx1-1_p-RPA32s33_004_FITC.jpg	16	0.16		shTrxR1-3_p-RPA32s33_003_FITC.jpg				17	0.17		pLKO_CHK1i_p-RPA32s33_007_FITC.jpg				19	0.19			shTrx1-1_CHK1i_p-RPA32s33_009_FITC.jpg
		509	pLKO_gH2AX_002_TRITC.jpg	0.07		shTrx1_gH2AX_002_TRITC.jpg	0.11		shTrxR1_gH2AX_003_TRITC.jpg	0.16		pLKO+CHKi_gH2AX_002_TRITC.jpg	0.21		shTrx1+CHKi_gH2AX_002_TRITC.jpg	0.56		shTrxR1+CHki_gH2AX_003_TRITC.jpg	0.45				510	pLKO_p-RPA32s33_002_FITC.jpg	11	0.11		shTrx1-1_p-RPA32s33_004_FITC.jpg	16	0.16		shTrxR1-3_p-RPA32s33_003_FITC.jpg				17	0.17		pLKO_CHK1i_p-RPA32s33_007_FITC.jpg				19	0.19			shTrx1-1_CHK1i_p-RPA32s33_009_FITC.jpg
		510	pLKO_gH2AX_002_TRITC.jpg	0.07		shTrx1_gH2AX_002_TRITC.jpg	0.11		shTrxR1_gH2AX_003_TRITC.jpg	0.16		pLKO+CHKi_gH2AX_002_TRITC.jpg	0.21		shTrx1+CHKi_gH2AX_002_TRITC.jpg	0.56		shTrxR1+CHki_gH2AX_003_TRITC.jpg	0.45				511	pLKO_p-RPA32s33_002_FITC.jpg	11	0.11		shTrx1-1_p-RPA32s33_004_FITC.jpg	16	0.16		shTrxR1-3_p-RPA32s33_003_FITC.jpg				17	0.17		pLKO_CHK1i_p-RPA32s33_007_FITC.jpg				19	0.19			shTrx1-1_CHK1i_p-RPA32s33_009_FITC.jpg
		511	pLKO_gH2AX_002_TRITC.jpg	0.07		shTrx1_gH2AX_002_TRITC.jpg	0.11		shTrxR1_gH2AX_003_TRITC.jpg	0.16		pLKO+CHKi_gH2AX_002_TRITC.jpg	0.21		shTrx1+CHKi_gH2AX_002_TRITC.jpg	0.56		shTrxR1+CHki_gH2AX_003_TRITC.jpg	0.45				512	pLKO_p-RPA32s33_002_FITC.jpg	11	0.11		shTrx1-1_p-RPA32s33_004_FITC.jpg	16	0.16		shTrxR1-3_p-RPA32s33_003_FITC.jpg				17	0.17		pLKO_CHK1i_p-RPA32s33_007_FITC.jpg				19	0.19			shTrx1-1_CHK1i_p-RPA32s33_009_FITC.jpg
		512	pLKO_gH2AX_002_TRITC.jpg	0.07		shTrx1_gH2AX_002_TRITC.jpg	0.11		shTrxR1_gH2AX_003_TRITC.jpg	0.16		pLKO+CHKi_gH2AX_002_TRITC.jpg	0.21		shTrx1+CHKi_gH2AX_002_TRITC.jpg	0.56		shTrxR1+CHki_gH2AX_003_TRITC.jpg	0.45				513	pLKO_p-RPA32s33_002_FITC.jpg	11	0.11		shTrx1-1_p-RPA32s33_004_FITC.jpg	16	0.16		shTrxR1-3_p-RPA32s33_003_FITC.jpg				17	0.17		pLKO_CHK1i_p-RPA32s33_007_FITC.jpg				19	0.19			shTrx1-1_CHK1i_p-RPA32s33_009_FITC.jpg
		513	pLKO_gH2AX_002_TRITC.jpg	0.07		shTrx1_gH2AX_002_TRITC.jpg	0.11		shTrxR1_gH2AX_003_TRITC.jpg	0.16		pLKO+CHKi_gH2AX_002_TRITC.jpg	0.21		shTrx1+CHKi_gH2AX_002_TRITC.jpg	0.55		shTrxR1+CHki_gH2AX_003_TRITC.jpg	0.45				514	pLKO_p-RPA32s33_002_FITC.jpg	11	0.11		shTrx1-1_p-RPA32s33_004_FITC.jpg	16	0.16		shTrxR1-3_p-RPA32s33_003_FITC.jpg				17	0.17		pLKO_CHK1i_p-RPA32s33_007_FITC.jpg				19	0.19			shTrx1-1_CHK1i_p-RPA32s33_009_FITC.jpg
		514	pLKO_gH2AX_002_TRITC.jpg	0.07		shTrx1_gH2AX_002_TRITC.jpg	0.11		shTrxR1_gH2AX_003_TRITC.jpg	0.16		pLKO+CHKi_gH2AX_002_TRITC.jpg	0.21		shTrx1+CHKi_gH2AX_002_TRITC.jpg	0.55		shTrxR1+CHki_gH2AX_003_TRITC.jpg	0.45				515	pLKO_p-RPA32s33_002_FITC.jpg	11	0.11		shTrx1-1_p-RPA32s33_004_FITC.jpg	16	0.16		shTrxR1-3_p-RPA32s33_003_FITC.jpg				17	0.17		pLKO_CHK1i_p-RPA32s33_007_FITC.jpg				19	0.19			shTrx1-1_CHK1i_p-RPA32s33_009_FITC.jpg
		515	pLKO_gH2AX_002_TRITC.jpg	0.07		shTrx1_gH2AX_002_TRITC.jpg	0.11		shTrxR1_gH2AX_003_TRITC.jpg	0.16		pLKO+CHKi_gH2AX_002_TRITC.jpg	0.21		shTrx1+CHKi_gH2AX_002_TRITC.jpg	0.55		shTrxR1+CHki_gH2AX_003_TRITC.jpg	0.45				516	pLKO_p-RPA32s33_002_FITC.jpg	11	0.11		shTrx1-1_p-RPA32s33_004_FITC.jpg	16	0.16		shTrxR1-3_p-RPA32s33_003_FITC.jpg				17	0.17		pLKO_CHK1i_p-RPA32s33_007_FITC.jpg				19	0.19			shTrx1-1_CHK1i_p-RPA32s33_009_FITC.jpg
		516	pLKO_gH2AX_002_TRITC.jpg	0.07		shTrx1_gH2AX_002_TRITC.jpg	0.11		shTrxR1_gH2AX_003_TRITC.jpg	0.16		pLKO+CHKi_gH2AX_002_TRITC.jpg	0.21		shTrx1+CHKi_gH2AX_002_TRITC.jpg	0.55		shTrxR1+CHki_gH2AX_003_TRITC.jpg	0.45				517	pLKO_p-RPA32s33_002_FITC.jpg	11	0.11		shTrx1-1_p-RPA32s33_004_FITC.jpg	16	0.16		shTrxR1-3_p-RPA32s33_003_FITC.jpg				17	0.17		pLKO_CHK1i_p-RPA32s33_007_FITC.jpg				20	0.2			shTrx1-1_CHK1i_p-RPA32s33_009_FITC.jpg
		517	pLKO_gH2AX_002_TRITC.jpg	0.07		shTrx1_gH2AX_002_TRITC.jpg	0.11		shTrxR1_gH2AX_003_TRITC.jpg	0.16		pLKO+CHKi_gH2AX_002_TRITC.jpg	0.21		shTrx1+CHKi_gH2AX_002_TRITC.jpg	0.55		shTrxR1+CHki_gH2AX_003_TRITC.jpg	0.45				518	pLKO_p-RPA32s33_002_FITC.jpg	11	0.11		shTrx1-1_p-RPA32s33_004_FITC.jpg	17	0.17		shTrxR1-3_p-RPA32s33_003_FITC.jpg				17	0.17		pLKO_CHK1i_p-RPA32s33_007_FITC.jpg				20	0.2			shTrx1-1_CHK1i_p-RPA32s33_009_FITC.jpg
		518	pLKO_gH2AX_002_TRITC.jpg	0.07		shTrx1_gH2AX_002_TRITC.jpg	0.11		shTrxR1_gH2AX_003_TRITC.jpg	0.16		pLKO+CHKi_gH2AX_002_TRITC.jpg	0.21		shTrx1+CHKi_gH2AX_002_TRITC.jpg	0.55		shTrxR1+CHki_gH2AX_003_TRITC.jpg	0.45				519	pLKO_p-RPA32s33_002_FITC.jpg	11	0.11		shTrx1-1_p-RPA32s33_004_FITC.jpg	17	0.17		shTrxR1-3_p-RPA32s33_003_FITC.jpg				17	0.17		pLKO_CHK1i_p-RPA32s33_007_FITC.jpg				20	0.2			shTrx1-1_CHK1i_p-RPA32s33_009_FITC.jpg
		519	pLKO_gH2AX_002_TRITC.jpg	0.07		shTrx1_gH2AX_002_TRITC.jpg	0.11		shTrxR1_gH2AX_003_TRITC.jpg	0.16		pLKO+CHKi_gH2AX_002_TRITC.jpg	0.21		shTrx1+CHKi_gH2AX_002_TRITC.jpg	0.54		shTrxR1+CHki_gH2AX_003_TRITC.jpg	0.45				520	pLKO_p-RPA32s33_002_FITC.jpg	11	0.11		shTrx1-1_p-RPA32s33_004_FITC.jpg	17	0.17		shTrxR1-3_p-RPA32s33_003_FITC.jpg				17	0.17		pLKO_CHK1i_p-RPA32s33_007_FITC.jpg				20	0.2			shTrx1-1_CHK1i_p-RPA32s33_009_FITC.jpg
		520	pLKO_gH2AX_002_TRITC.jpg	0.07		shTrx1_gH2AX_002_TRITC.jpg	0.11		shTrxR1_gH2AX_003_TRITC.jpg	0.16		pLKO+CHKi_gH2AX_002_TRITC.jpg	0.21		shTrx1+CHKi_gH2AX_002_TRITC.jpg	0.54		shTrxR1+CHki_gH2AX_003_TRITC.jpg	0.45				521	pLKO_p-RPA32s33_002_FITC.jpg	11	0.11		shTrx1-1_p-RPA32s33_004_FITC.jpg	17	0.17		shTrxR1-3_p-RPA32s33_003_FITC.jpg				17	0.17		pLKO_CHK1i_p-RPA32s33_007_FITC.jpg				20	0.2			shTrx1-1_CHK1i_p-RPA32s33_009_FITC.jpg
		521	pLKO_gH2AX_002_TRITC.jpg	0.07		shTrx1_gH2AX_002_TRITC.jpg	0.11		shTrxR1_gH2AX_003_TRITC.jpg	0.16		pLKO+CHKi_gH2AX_002_TRITC.jpg	0.21		shTrx1+CHKi_gH2AX_002_TRITC.jpg	0.54		shTrxR1+CHki_gH2AX_003_TRITC.jpg	0.45				522	pLKO_p-RPA32s33_002_FITC.jpg	11	0.11		shTrx1-1_p-RPA32s33_004_FITC.jpg	17	0.17		shTrxR1-3_p-RPA32s33_003_FITC.jpg				17	0.17		pLKO_CHK1i_p-RPA32s33_007_FITC.jpg				20	0.2			shTrx1-1_CHK1i_p-RPA32s33_009_FITC.jpg
		522	pLKO_gH2AX_002_TRITC.jpg	0.07		shTrx1_gH2AX_002_TRITC.jpg	0.11		shTrxR1_gH2AX_003_TRITC.jpg	0.16		pLKO+CHKi_gH2AX_002_TRITC.jpg	0.21		shTrx1+CHKi_gH2AX_002_TRITC.jpg	0.54		shTrxR1+CHki_gH2AX_003_TRITC.jpg	0.45				523	pLKO_p-RPA32s33_002_FITC.jpg	11	0.11		shTrx1-1_p-RPA32s33_004_FITC.jpg	17	0.17		shTrxR1-3_p-RPA32s33_003_FITC.jpg				17	0.17		pLKO_CHK1i_p-RPA32s33_007_FITC.jpg				20	0.2			shTrx1-1_CHK1i_p-RPA32s33_009_FITC.jpg
		523	pLKO_gH2AX_002_TRITC.jpg	0.07		shTrx1_gH2AX_002_TRITC.jpg	0.11		shTrxR1_gH2AX_003_TRITC.jpg	0.16		pLKO+CHKi_gH2AX_002_TRITC.jpg	0.21		shTrx1+CHKi_gH2AX_002_TRITC.jpg	0.54		shTrxR1+CHki_gH2AX_003_TRITC.jpg	0.45				524	pLKO_p-RPA32s33_002_FITC.jpg	12	0.12		shTrx1-1_p-RPA32s33_004_FITC.jpg	17	0.17		shTrxR1-3_p-RPA32s33_003_FITC.jpg				17	0.17		pLKO_CHK1i_p-RPA32s33_007_FITC.jpg				20	0.2			shTrx1-1_CHK1i_p-RPA32s33_009_FITC.jpg
		524	pLKO_gH2AX_002_TRITC.jpg	0.07		shTrx1_gH2AX_002_TRITC.jpg	0.11		shTrxR1_gH2AX_003_TRITC.jpg	0.16		pLKO+CHKi_gH2AX_002_TRITC.jpg	0.21		shTrx1+CHKi_gH2AX_002_TRITC.jpg	0.53		shTrxR1+CHki_gH2AX_003_TRITC.jpg	0.45				525	pLKO_p-RPA32s33_002_FITC.jpg	12	0.12		shTrx1-1_p-RPA32s33_004_FITC.jpg	17	0.17		shTrxR1-3_p-RPA32s33_003_FITC.jpg				17	0.17		pLKO_CHK1i_p-RPA32s33_007_FITC.jpg				20	0.2			shTrx1-1_CHK1i_p-RPA32s33_009_FITC.jpg
		525	pLKO_gH2AX_002_TRITC.jpg	0.07		shTrx1_gH2AX_002_TRITC.jpg	0.11		shTrxR1_gH2AX_003_TRITC.jpg	0.16		pLKO+CHKi_gH2AX_002_TRITC.jpg	0.21		shTrx1+CHKi_gH2AX_002_TRITC.jpg	0.53		shTrxR1+CHki_gH2AX_003_TRITC.jpg	0.45				526	pLKO_p-RPA32s33_002_FITC.jpg	12	0.12		shTrx1-1_p-RPA32s33_004_FITC.jpg	17	0.17		shTrxR1-3_p-RPA32s33_003_FITC.jpg				17	0.17		pLKO_CHK1i_p-RPA32s33_007_FITC.jpg				20	0.2			shTrx1-1_CHK1i_p-RPA32s33_009_FITC.jpg
		526	pLKO_gH2AX_002_TRITC.jpg	0.07		shTrx1_gH2AX_002_TRITC.jpg	0.11		shTrxR1_gH2AX_003_TRITC.jpg	0.16		pLKO+CHKi_gH2AX_002_TRITC.jpg	0.21		shTrx1+CHKi_gH2AX_002_TRITC.jpg	0.53		shTrxR1+CHki_gH2AX_003_TRITC.jpg	0.45				527	pLKO_p-RPA32s33_002_FITC.jpg	12	0.12		shTrx1-1_p-RPA32s33_004_FITC.jpg	17	0.17		shTrxR1-3_p-RPA32s33_003_FITC.jpg				17	0.17		pLKO_CHK1i_p-RPA32s33_007_FITC.jpg				20	0.2			shTrx1-1_CHK1i_p-RPA32s33_009_FITC.jpg
		527	pLKO_gH2AX_002_TRITC.jpg	0.07		shTrx1_gH2AX_002_TRITC.jpg	0.11		shTrxR1_gH2AX_003_TRITC.jpg	0.16		pLKO+CHKi_gH2AX_002_TRITC.jpg	0.21		shTrx1+CHKi_gH2AX_002_TRITC.jpg	0.53		shTrxR1+CHki_gH2AX_003_TRITC.jpg	0.45				528	pLKO_p-RPA32s33_002_FITC.jpg	12	0.12		shTrx1-1_p-RPA32s33_004_FITC.jpg	17	0.17		shTrxR1-3_p-RPA32s33_003_FITC.jpg				17	0.17		pLKO_CHK1i_p-RPA32s33_007_FITC.jpg				20	0.2			shTrx1-1_CHK1i_p-RPA32s33_009_FITC.jpg
		528	pLKO_gH2AX_002_TRITC.jpg	0.07		shTrx1_gH2AX_002_TRITC.jpg	0.11		shTrxR1_gH2AX_003_TRITC.jpg	0.16		pLKO+CHKi_gH2AX_002_TRITC.jpg	0.21		shTrx1+CHKi_gH2AX_002_TRITC.jpg	0.53		shTrxR1+CHki_gH2AX_003_TRITC.jpg	0.45				529	pLKO_p-RPA32s33_002_FITC.jpg	12	0.12		shTrx1-1_p-RPA32s33_004_FITC.jpg	17	0.17		shTrxR1-3_p-RPA32s33_003_FITC.jpg				17	0.17		pLKO_CHK1i_p-RPA32s33_007_FITC.jpg				20	0.2			shTrx1-1_CHK1i_p-RPA32s33_009_FITC.jpg
		529	pLKO_gH2AX_002_TRITC.jpg	0.07		shTrx1_gH2AX_002_TRITC.jpg	0.11		shTrxR1_gH2AX_003_TRITC.jpg	0.16		pLKO+CHKi_gH2AX_002_TRITC.jpg	0.21		shTrx1+CHKi_gH2AX_002_TRITC.jpg	0.53		shTrxR1+CHki_gH2AX_003_TRITC.jpg	0.45				530	pLKO_p-RPA32s33_002_FITC.jpg	12	0.12		shTrx1-1_p-RPA32s33_004_FITC.jpg	17	0.17		shTrxR1-3_p-RPA32s33_003_FITC.jpg				18	0.18		pLKO_CHK1i_p-RPA32s33_007_FITC.jpg				20	0.2			shTrx1-1_CHK1i_p-RPA32s33_009_FITC.jpg
		530	pLKO_gH2AX_002_TRITC.jpg	0.07		shTrx1_gH2AX_002_TRITC.jpg	0.11		shTrxR1_gH2AX_003_TRITC.jpg	0.16		pLKO+CHKi_gH2AX_002_TRITC.jpg	0.21		shTrx1+CHKi_gH2AX_002_TRITC.jpg	0.53		shTrxR1+CHki_gH2AX_003_TRITC.jpg	0.45				531	pLKO_p-RPA32s33_002_FITC.jpg	12	0.12		shTrx1-1_p-RPA32s33_004_FITC.jpg	17	0.17		shTrxR1-3_p-RPA32s33_003_FITC.jpg				18	0.18		pLKO_CHK1i_p-RPA32s33_007_FITC.jpg				20	0.2			shTrx1-1_CHK1i_p-RPA32s33_009_FITC.jpg
		531	pLKO_gH2AX_002_TRITC.jpg	0.07		shTrx1_gH2AX_002_TRITC.jpg	0.11		shTrxR1_gH2AX_003_TRITC.jpg	0.16		pLKO+CHKi_gH2AX_002_TRITC.jpg	0.21		shTrx1+CHKi_gH2AX_002_TRITC.jpg	0.53		shTrxR1+CHki_gH2AX_003_TRITC.jpg	0.45				532	pLKO_p-RPA32s33_002_FITC.jpg	12	0.12		shTrx1-1_p-RPA32s33_004_FITC.jpg	17	0.17		shTrxR1-3_p-RPA32s33_003_FITC.jpg				18	0.18		pLKO_CHK1i_p-RPA32s33_007_FITC.jpg				20	0.2			shTrx1-1_CHK1i_p-RPA32s33_009_FITC.jpg
		532	pLKO_gH2AX_002_TRITC.jpg	0.07		shTrx1_gH2AX_002_TRITC.jpg	0.11		shTrxR1_gH2AX_003_TRITC.jpg	0.16		pLKO+CHKi_gH2AX_002_TRITC.jpg	0.21		shTrx1+CHKi_gH2AX_002_TRITC.jpg	0.53		shTrxR1+CHki_gH2AX_003_TRITC.jpg	0.45				533	pLKO_p-RPA32s33_002_FITC.jpg	12	0.12		shTrx1-1_p-RPA32s33_004_FITC.jpg	17	0.17		shTrxR1-3_p-RPA32s33_003_FITC.jpg				18	0.18		pLKO_CHK1i_p-RPA32s33_007_FITC.jpg				20	0.2			shTrx1-1_CHK1i_p-RPA32s33_009_FITC.jpg
		533	pLKO_gH2AX_002_TRITC.jpg	0.07		shTrx1_gH2AX_002_TRITC.jpg	0.11		shTrxR1_gH2AX_003_TRITC.jpg	0.16		pLKO+CHKi_gH2AX_002_TRITC.jpg	0.21		shTrx1+CHKi_gH2AX_002_TRITC.jpg	0.53		shTrxR1+CHki_gH2AX_003_TRITC.jpg	0.45				534	pLKO_p-RPA32s33_002_FITC.jpg	12	0.12		shTrx1-1_p-RPA32s33_004_FITC.jpg	17	0.17		shTrxR1-3_p-RPA32s33_003_FITC.jpg				18	0.18		pLKO_CHK1i_p-RPA32s33_007_FITC.jpg				20	0.2			shTrx1-1_CHK1i_p-RPA32s33_009_FITC.jpg
		534	pLKO_gH2AX_002_TRITC.jpg	0.07		shTrx1_gH2AX_002_TRITC.jpg	0.11		shTrxR1_gH2AX_003_TRITC.jpg	0.16		pLKO+CHKi_gH2AX_002_TRITC.jpg	0.21		shTrx1+CHKi_gH2AX_002_TRITC.jpg	0.53		shTrxR1+CHki_gH2AX_003_TRITC.jpg	0.45				535	pLKO_p-RPA32s33_002_FITC.jpg	12	0.12		shTrx1-1_p-RPA32s33_004_FITC.jpg	17	0.17		shTrxR1-3_p-RPA32s33_003_FITC.jpg				18	0.18		pLKO_CHK1i_p-RPA32s33_007_FITC.jpg				20	0.2			shTrx1-1_CHK1i_p-RPA32s33_009_FITC.jpg
		535	pLKO_gH2AX_002_TRITC.jpg	0.07		shTrx1_gH2AX_002_TRITC.jpg	0.11		shTrxR1_gH2AX_003_TRITC.jpg	0.16		pLKO+CHKi_gH2AX_002_TRITC.jpg	0.21		shTrx1+CHKi_gH2AX_002_TRITC.jpg	0.53		shTrxR1+CHki_gH2AX_003_TRITC.jpg	0.45				536	pLKO_p-RPA32s33_002_FITC.jpg	12	0.12		shTrx1-1_p-RPA32s33_004_FITC.jpg	17	0.17		shTrxR1-3_p-RPA32s33_003_FITC.jpg				18	0.18		pLKO_CHK1i_p-RPA32s33_007_FITC.jpg				20	0.2			shTrx1-1_CHK1i_p-RPA32s33_009_FITC.jpg
		536	pLKO_gH2AX_002_TRITC.jpg	0.07		shTrx1_gH2AX_002_TRITC.jpg	0.11		shTrxR1_gH2AX_003_TRITC.jpg	0.16		pLKO+CHKi_gH2AX_002_TRITC.jpg	0.21		shTrx1+CHKi_gH2AX_002_TRITC.jpg	0.52		shTrxR1+CHki_gH2AX_003_TRITC.jpg	0.45				537	pLKO_p-RPA32s33_002_FITC.jpg	12	0.12		shTrx1-1_p-RPA32s33_004_FITC.jpg	17	0.17		shTrxR1-3_p-RPA32s33_003_FITC.jpg				18	0.18		pLKO_CHK1i_p-RPA32s33_007_FITC.jpg				20	0.2			shTrx1-1_CHK1i_p-RPA32s33_009_FITC.jpg
		537	pLKO_gH2AX_002_TRITC.jpg	0.07		shTrx1_gH2AX_002_TRITC.jpg	0.11		shTrxR1_gH2AX_003_TRITC.jpg	0.16		pLKO+CHKi_gH2AX_002_TRITC.jpg	0.21		shTrx1+CHKi_gH2AX_002_TRITC.jpg	0.52		shTrxR1+CHki_gH2AX_003_TRITC.jpg	0.45				538	pLKO_p-RPA32s33_002_FITC.jpg	12	0.12		shTrx1-1_p-RPA32s33_004_FITC.jpg	17	0.17		shTrxR1-3_p-RPA32s33_003_FITC.jpg				18	0.18		pLKO_CHK1i_p-RPA32s33_007_FITC.jpg				20	0.2			shTrx1-1_CHK1i_p-RPA32s33_009_FITC.jpg
		538	pLKO_gH2AX_002_TRITC.jpg	0.07		shTrx1_gH2AX_002_TRITC.jpg	0.11		shTrxR1_gH2AX_003_TRITC.jpg	0.16		pLKO+CHKi_gH2AX_002_TRITC.jpg	0.21		shTrx1+CHKi_gH2AX_002_TRITC.jpg	0.52		shTrxR1+CHki_gH2AX_003_TRITC.jpg	0.45				539	pLKO_p-RPA32s33_002_FITC.jpg	12	0.12		shTrx1-1_p-RPA32s33_004_FITC.jpg	17	0.17		shTrxR1-3_p-RPA32s33_003_FITC.jpg				18	0.18		pLKO_CHK1i_p-RPA32s33_007_FITC.jpg				20	0.2			shTrx1-1_CHK1i_p-RPA32s33_009_FITC.jpg
		539	pLKO_gH2AX_002_TRITC.jpg	0.07		shTrx1_gH2AX_002_TRITC.jpg	0.11		shTrxR1_gH2AX_003_TRITC.jpg	0.16		pLKO+CHKi_gH2AX_002_TRITC.jpg	0.21		shTrx1+CHKi_gH2AX_002_TRITC.jpg	0.52		shTrxR1+CHki_gH2AX_003_TRITC.jpg	0.45				540	pLKO_p-RPA32s33_002_FITC.jpg	12	0.12		shTrx1-1_p-RPA32s33_004_FITC.jpg	17	0.17		shTrxR1-3_p-RPA32s33_003_FITC.jpg				18	0.18		pLKO_CHK1i_p-RPA32s33_007_FITC.jpg				20	0.2			shTrx1-1_CHK1i_p-RPA32s33_009_FITC.jpg
		540	pLKO_gH2AX_002_TRITC.jpg	0.07		shTrx1_gH2AX_002_TRITC.jpg	0.11		shTrxR1_gH2AX_003_TRITC.jpg	0.17		pLKO+CHKi_gH2AX_002_TRITC.jpg	0.21		shTrx1+CHKi_gH2AX_002_TRITC.jpg	0.52		shTrxR1+CHki_gH2AX_003_TRITC.jpg	0.45				541	pLKO_p-RPA32s33_002_FITC.jpg	12	0.12		shTrx1-1_p-RPA32s33_004_FITC.jpg	17	0.17		shTrxR1-3_p-RPA32s33_003_FITC.jpg				18	0.18		pLKO_CHK1i_p-RPA32s33_007_FITC.jpg				20	0.2			shTrx1-1_CHK1i_p-RPA32s33_009_FITC.jpg
		541	pLKO_gH2AX_002_TRITC.jpg	0.07		shTrx1_gH2AX_002_TRITC.jpg	0.11		shTrxR1_gH2AX_003_TRITC.jpg	0.17		pLKO+CHKi_gH2AX_002_TRITC.jpg	0.21		shTrx1+CHKi_gH2AX_002_TRITC.jpg	0.52		shTrxR1+CHki_gH2AX_003_TRITC.jpg	0.45				542	pLKO_p-RPA32s33_002_FITC.jpg	12	0.12		shTrx1-1_p-RPA32s33_004_FITC.jpg	17	0.17		shTrxR1-3_p-RPA32s33_003_FITC.jpg				18	0.18		pLKO_CHK1i_p-RPA32s33_007_FITC.jpg				20	0.2			shTrx1-1_CHK1i_p-RPA32s33_009_FITC.jpg
		542	pLKO_gH2AX_002_TRITC.jpg	0.07		shTrx1_gH2AX_002_TRITC.jpg	0.11		shTrxR1_gH2AX_003_TRITC.jpg	0.17		pLKO+CHKi_gH2AX_002_TRITC.jpg	0.21		shTrx1+CHKi_gH2AX_002_TRITC.jpg	0.52		shTrxR1+CHki_gH2AX_003_TRITC.jpg	0.46				543	pLKO_p-RPA32s33_002_FITC.jpg	12	0.12		shTrx1-1_p-RPA32s33_004_FITC.jpg	17	0.17		shTrxR1-3_p-RPA32s33_003_FITC.jpg				18	0.18		pLKO_CHK1i_p-RPA32s33_007_FITC.jpg				20	0.2			shTrx1-1_CHK1i_p-RPA32s33_009_FITC.jpg
		543	pLKO_gH2AX_002_TRITC.jpg	0.07		shTrx1_gH2AX_002_TRITC.jpg	0.11		shTrxR1_gH2AX_003_TRITC.jpg	0.17		pLKO+CHKi_gH2AX_002_TRITC.jpg	0.21		shTrx1+CHKi_gH2AX_002_TRITC.jpg	0.52		shTrxR1+CHki_gH2AX_003_TRITC.jpg	0.46				544	pLKO_p-RPA32s33_002_FITC.jpg	12	0.12		shTrx1-1_p-RPA32s33_004_FITC.jpg	17	0.17		shTrxR1-3_p-RPA32s33_003_FITC.jpg				18	0.18		pLKO_CHK1i_p-RPA32s33_007_FITC.jpg				20	0.2			shTrx1-1_CHK1i_p-RPA32s33_009_FITC.jpg
		544	pLKO_gH2AX_002_TRITC.jpg	0.07		shTrx1_gH2AX_002_TRITC.jpg	0.11		shTrxR1_gH2AX_003_TRITC.jpg	0.17		pLKO+CHKi_gH2AX_002_TRITC.jpg	0.21		shTrx1+CHKi_gH2AX_002_TRITC.jpg	0.51		shTrxR1+CHki_gH2AX_003_TRITC.jpg	0.46				545	pLKO_p-RPA32s33_002_FITC.jpg	12	0.12		shTrx1-1_p-RPA32s33_004_FITC.jpg	17	0.17		shTrxR1-3_p-RPA32s33_003_FITC.jpg				18	0.18		pLKO_CHK1i_p-RPA32s33_007_FITC.jpg				20	0.2			shTrx1-1_CHK1i_p-RPA32s33_009_FITC.jpg
		545	pLKO_gH2AX_002_TRITC.jpg	0.07		shTrx1_gH2AX_002_TRITC.jpg	0.11		shTrxR1_gH2AX_003_TRITC.jpg	0.17		pLKO+CHKi_gH2AX_002_TRITC.jpg	0.21		shTrx1+CHKi_gH2AX_002_TRITC.jpg	0.51		shTrxR1+CHki_gH2AX_003_TRITC.jpg	0.46				546	pLKO_p-RPA32s33_002_FITC.jpg	12	0.12		shTrx1-1_p-RPA32s33_004_FITC.jpg	17	0.17		shTrxR1-3_p-RPA32s33_003_FITC.jpg				18	0.18		pLKO_CHK1i_p-RPA32s33_007_FITC.jpg				20	0.2			shTrx1-1_CHK1i_p-RPA32s33_009_FITC.jpg
		546	pLKO_gH2AX_002_TRITC.jpg	0.07		shTrx1_gH2AX_002_TRITC.jpg	0.11		shTrxR1_gH2AX_003_TRITC.jpg	0.17		pLKO+CHKi_gH2AX_002_TRITC.jpg	0.21		shTrx1+CHKi_gH2AX_002_TRITC.jpg	0.51		shTrxR1+CHki_gH2AX_003_TRITC.jpg	0.46				547	pLKO_p-RPA32s33_002_FITC.jpg	12	0.12		shTrx1-1_p-RPA32s33_004_FITC.jpg	17	0.17		shTrxR1-3_p-RPA32s33_003_FITC.jpg				18	0.18		pLKO_CHK1i_p-RPA32s33_007_FITC.jpg				20	0.2			shTrx1-1_CHK1i_p-RPA32s33_009_FITC.jpg
		547	pLKO_gH2AX_002_TRITC.jpg	0.07		shTrx1_gH2AX_002_TRITC.jpg	0.11		shTrxR1_gH2AX_003_TRITC.jpg	0.17		pLKO+CHKi_gH2AX_002_TRITC.jpg	0.21		shTrx1+CHKi_gH2AX_002_TRITC.jpg	0.51		shTrxR1+CHki_gH2AX_003_TRITC.jpg	0.46				548	pLKO_p-RPA32s33_002_FITC.jpg	12	0.12		shTrx1-1_p-RPA32s33_004_FITC.jpg	17	0.17		shTrxR1-3_p-RPA32s33_003_FITC.jpg				18	0.18		pLKO_CHK1i_p-RPA32s33_007_FITC.jpg				20	0.2			shTrx1-1_CHK1i_p-RPA32s33_009_FITC.jpg
		548	pLKO_gH2AX_002_TRITC.jpg	0.07		shTrx1_gH2AX_002_TRITC.jpg	0.11		shTrxR1_gH2AX_003_TRITC.jpg	0.17		pLKO+CHKi_gH2AX_002_TRITC.jpg	0.21		shTrx1+CHKi_gH2AX_002_TRITC.jpg	0.51		shTrxR1+CHki_gH2AX_003_TRITC.jpg	0.46				549	pLKO_p-RPA32s33_002_FITC.jpg	12	0.12		shTrx1-1_p-RPA32s33_004_FITC.jpg	17	0.17		shTrxR1-3_p-RPA32s33_003_FITC.jpg				18	0.18		pLKO_CHK1i_p-RPA32s33_007_FITC.jpg				20	0.2			shTrx1-1_CHK1i_p-RPA32s33_009_FITC.jpg
		549	pLKO_gH2AX_002_TRITC.jpg	0.07		shTrx1_gH2AX_002_TRITC.jpg	0.11		shTrxR1_gH2AX_003_TRITC.jpg	0.17		pLKO+CHKi_gH2AX_002_TRITC.jpg	0.21		shTrx1+CHKi_gH2AX_002_TRITC.jpg	0.51		shTrxR1+CHki_gH2AX_003_TRITC.jpg	0.46				550	pLKO_p-RPA32s33_002_FITC.jpg	12	0.12		shTrx1-1_p-RPA32s33_004_FITC.jpg	17	0.17		shTrxR1-3_p-RPA32s33_003_FITC.jpg				18	0.18		pLKO_CHK1i_p-RPA32s33_007_FITC.jpg				20	0.2			shTrx1-1_CHK1i_p-RPA32s33_009_FITC.jpg
		550	pLKO_gH2AX_002_TRITC.jpg	0.07		shTrx1_gH2AX_002_TRITC.jpg	0.11		shTrxR1_gH2AX_003_TRITC.jpg	0.17		pLKO+CHKi_gH2AX_002_TRITC.jpg	0.21		shTrx1+CHKi_gH2AX_002_TRITC.jpg	0.51		shTrxR1+CHki_gH2AX_003_TRITC.jpg	0.46				551	pLKO_p-RPA32s33_002_FITC.jpg	12	0.12		shTrx1-1_p-RPA32s33_004_FITC.jpg	17	0.17		shTrxR1-3_p-RPA32s33_003_FITC.jpg				18	0.18		pLKO_CHK1i_p-RPA32s33_007_FITC.jpg				20	0.2			shTrx1-1_CHK1i_p-RPA32s33_009_FITC.jpg
		551	pLKO_gH2AX_002_TRITC.jpg	0.07		shTrx1_gH2AX_002_TRITC.jpg	0.11		shTrxR1_gH2AX_003_TRITC.jpg	0.17		pLKO+CHKi_gH2AX_002_TRITC.jpg	0.21		shTrx1+CHKi_gH2AX_002_TRITC.jpg	0.51		shTrxR1+CHki_gH2AX_003_TRITC.jpg	0.46				552	pLKO_p-RPA32s33_002_FITC.jpg	12	0.12		shTrx1-1_p-RPA32s33_004_FITC.jpg	17	0.17		shTrxR1-3_p-RPA32s33_003_FITC.jpg				18	0.18		pLKO_CHK1i_p-RPA32s33_007_FITC.jpg				20	0.2			shTrx1-1_CHK1i_p-RPA32s33_009_FITC.jpg
		552	pLKO_gH2AX_002_TRITC.jpg	0.07		shTrx1_gH2AX_002_TRITC.jpg	0.11		shTrxR1_gH2AX_003_TRITC.jpg	0.17		pLKO+CHKi_gH2AX_002_TRITC.jpg	0.21		shTrx1+CHKi_gH2AX_002_TRITC.jpg	0.51		shTrxR1+CHki_gH2AX_003_TRITC.jpg	0.46				553	pLKO_p-RPA32s33_002_FITC.jpg	12	0.12		shTrx1-1_p-RPA32s33_004_FITC.jpg	17	0.17		shTrxR1-3_p-RPA32s33_003_FITC.jpg				18	0.18		pLKO_CHK1i_p-RPA32s33_007_FITC.jpg				20	0.2			shTrx1-1_CHK1i_p-RPA32s33_009_FITC.jpg
		553	pLKO_gH2AX_002_TRITC.jpg	0.08		shTrx1_gH2AX_002_TRITC.jpg	0.11		shTrxR1_gH2AX_003_TRITC.jpg	0.17		pLKO+CHKi_gH2AX_002_TRITC.jpg	0.21		shTrx1+CHKi_gH2AX_002_TRITC.jpg	0.51		shTrxR1+CHki_gH2AX_003_TRITC.jpg	0.46				554	pLKO_p-RPA32s33_002_FITC.jpg	12	0.12		shTrx1-1_p-RPA32s33_004_FITC.jpg	17	0.17		shTrxR1-3_p-RPA32s33_003_FITC.jpg				18	0.18		pLKO_CHK1i_p-RPA32s33_007_FITC.jpg				20	0.2			shTrx1-1_CHK1i_p-RPA32s33_009_FITC.jpg
		554	pLKO_gH2AX_002_TRITC.jpg	0.08		shTrx1_gH2AX_002_TRITC.jpg	0.11		shTrxR1_gH2AX_003_TRITC.jpg	0.17		pLKO+CHKi_gH2AX_002_TRITC.jpg	0.21		shTrx1+CHKi_gH2AX_002_TRITC.jpg	0.51		shTrxR1+CHki_gH2AX_003_TRITC.jpg	0.46				555	pLKO_p-RPA32s33_002_FITC.jpg	12	0.12		shTrx1-1_p-RPA32s33_004_FITC.jpg	17	0.17		shTrxR1-3_p-RPA32s33_003_FITC.jpg				18	0.18		pLKO_CHK1i_p-RPA32s33_007_FITC.jpg				20	0.2			shTrx1-1_CHK1i_p-RPA32s33_009_FITC.jpg
		555	pLKO_gH2AX_002_TRITC.jpg	0.08		shTrx1_gH2AX_002_TRITC.jpg	0.11		shTrxR1_gH2AX_003_TRITC.jpg	0.17		pLKO+CHKi_gH2AX_002_TRITC.jpg	0.21		shTrx1+CHKi_gH2AX_002_TRITC.jpg	0.51		shTrxR1+CHki_gH2AX_003_TRITC.jpg	0.46				556	pLKO_p-RPA32s33_002_FITC.jpg	12	0.12		shTrx1-1_p-RPA32s33_004_FITC.jpg	17	0.17		shTrxR1-3_p-RPA32s33_003_FITC.jpg				18	0.18		pLKO_CHK1i_p-RPA32s33_007_FITC.jpg				20	0.2			shTrx1-1_CHK1i_p-RPA32s33_009_FITC.jpg
		556	pLKO_gH2AX_002_TRITC.jpg	0.08		shTrx1_gH2AX_002_TRITC.jpg	0.11		shTrxR1_gH2AX_003_TRITC.jpg	0.17		pLKO+CHKi_gH2AX_002_TRITC.jpg	0.21		shTrx1+CHKi_gH2AX_002_TRITC.jpg	0.5		shTrxR1+CHki_gH2AX_003_TRITC.jpg	0.46				557	pLKO_p-RPA32s33_002_FITC.jpg	12	0.12		shTrx1-1_p-RPA32s33_004_FITC.jpg	17	0.17		shTrxR1-3_p-RPA32s33_003_FITC.jpg				18	0.18		pLKO_CHK1i_p-RPA32s33_007_FITC.jpg				20	0.2			shTrx1-1_CHK1i_p-RPA32s33_009_FITC.jpg
		557	pLKO_gH2AX_002_TRITC.jpg	0.08		shTrx1_gH2AX_002_TRITC.jpg	0.11		shTrxR1_gH2AX_003_TRITC.jpg	0.17		pLKO+CHKi_gH2AX_002_TRITC.jpg	0.21		shTrx1+CHKi_gH2AX_002_TRITC.jpg	0.5		shTrxR1+CHki_gH2AX_003_TRITC.jpg	0.46				558	pLKO_p-RPA32s33_002_FITC.jpg	12	0.12		shTrx1-1_p-RPA32s33_004_FITC.jpg	17	0.17		shTrxR1-3_p-RPA32s33_003_FITC.jpg				18	0.18		pLKO_CHK1i_p-RPA32s33_007_FITC.jpg				20	0.2			shTrx1-1_CHK1i_p-RPA32s33_009_FITC.jpg
		558	pLKO_gH2AX_002_TRITC.jpg	0.08		shTrx1_gH2AX_002_TRITC.jpg	0.11		shTrxR1_gH2AX_003_TRITC.jpg	0.17		pLKO+CHKi_gH2AX_002_TRITC.jpg	0.21		shTrx1+CHKi_gH2AX_002_TRITC.jpg	0.5		shTrxR1+CHki_gH2AX_003_TRITC.jpg	0.47				559	pLKO_p-RPA32s33_002_FITC.jpg	12	0.12		shTrx1-1_p-RPA32s33_004_FITC.jpg	17	0.17		shTrxR1-3_p-RPA32s33_003_FITC.jpg				18	0.18		pLKO_CHK1i_p-RPA32s33_007_FITC.jpg				20	0.2			shTrx1-1_CHK1i_p-RPA32s33_009_FITC.jpg
		559	pLKO_gH2AX_002_TRITC.jpg	0.08		shTrx1_gH2AX_002_TRITC.jpg	0.11		shTrxR1_gH2AX_003_TRITC.jpg	0.17		pLKO+CHKi_gH2AX_002_TRITC.jpg	0.21		shTrx1+CHKi_gH2AX_002_TRITC.jpg	0.5		shTrxR1+CHki_gH2AX_003_TRITC.jpg	0.47				560	pLKO_p-RPA32s33_002_FITC.jpg	12	0.12		shTrx1-1_p-RPA32s33_004_FITC.jpg	17	0.17		shTrxR1-3_p-RPA32s33_003_FITC.jpg				18	0.18		pLKO_CHK1i_p-RPA32s33_007_FITC.jpg				20	0.2			shTrx1-1_CHK1i_p-RPA32s33_009_FITC.jpg
		560	pLKO_gH2AX_002_TRITC.jpg	0.08		shTrx1_gH2AX_002_TRITC.jpg	0.11		shTrxR1_gH2AX_003_TRITC.jpg	0.17		pLKO+CHKi_gH2AX_002_TRITC.jpg	0.21		shTrx1+CHKi_gH2AX_002_TRITC.jpg	0.5		shTrxR1+CHki_gH2AX_003_TRITC.jpg	0.47				561	pLKO_p-RPA32s33_002_FITC.jpg	12	0.12		shTrx1-1_p-RPA32s33_004_FITC.jpg	17	0.17		shTrxR1-3_p-RPA32s33_003_FITC.jpg				18	0.18		pLKO_CHK1i_p-RPA32s33_007_FITC.jpg				20	0.2			shTrx1-1_CHK1i_p-RPA32s33_009_FITC.jpg
		561	pLKO_gH2AX_002_TRITC.jpg	0.08		shTrx1_gH2AX_002_TRITC.jpg	0.11		shTrxR1_gH2AX_003_TRITC.jpg	0.17		pLKO+CHKi_gH2AX_002_TRITC.jpg	0.21		shTrx1+CHKi_gH2AX_002_TRITC.jpg	0.5		shTrxR1+CHki_gH2AX_003_TRITC.jpg	0.47				562	pLKO_p-RPA32s33_002_FITC.jpg	12	0.12		shTrx1-1_p-RPA32s33_004_FITC.jpg	17	0.17		shTrxR1-3_p-RPA32s33_003_FITC.jpg				18	0.18		pLKO_CHK1i_p-RPA32s33_007_FITC.jpg				20	0.2			shTrx1-1_CHK1i_p-RPA32s33_009_FITC.jpg
		562	pLKO_gH2AX_002_TRITC.jpg	0.08		shTrx1_gH2AX_002_TRITC.jpg	0.11		shTrxR1_gH2AX_003_TRITC.jpg	0.17		pLKO+CHKi_gH2AX_002_TRITC.jpg	0.21		shTrx1+CHKi_gH2AX_002_TRITC.jpg	0.5		shTrxR1+CHki_gH2AX_003_TRITC.jpg	0.47				563	pLKO_p-RPA32s33_002_FITC.jpg	12	0.12		shTrx1-1_p-RPA32s33_004_FITC.jpg	17	0.17		shTrxR1-3_p-RPA32s33_003_FITC.jpg				18	0.18		pLKO_CHK1i_p-RPA32s33_007_FITC.jpg				20	0.2			shTrx1-1_CHK1i_p-RPA32s33_009_FITC.jpg
		563	pLKO_gH2AX_002_TRITC.jpg	0.08		shTrx1_gH2AX_002_TRITC.jpg	0.11		shTrxR1_gH2AX_003_TRITC.jpg	0.17		pLKO+CHKi_gH2AX_002_TRITC.jpg	0.21		shTrx1+CHKi_gH2AX_002_TRITC.jpg	0.5		shTrxR1+CHki_gH2AX_003_TRITC.jpg	0.47				564	pLKO_p-RPA32s33_002_FITC.jpg	12	0.12		shTrx1-1_p-RPA32s33_004_FITC.jpg	17	0.17		shTrxR1-3_p-RPA32s33_003_FITC.jpg				18	0.18		pLKO_CHK1i_p-RPA32s33_007_FITC.jpg				20	0.2			shTrx1-1_CHK1i_p-RPA32s33_009_FITC.jpg
		564	pLKO_gH2AX_002_TRITC.jpg	0.08		shTrx1_gH2AX_002_TRITC.jpg	0.11		shTrxR1_gH2AX_003_TRITC.jpg	0.17		pLKO+CHKi_gH2AX_002_TRITC.jpg	0.21		shTrx1+CHKi_gH2AX_002_TRITC.jpg	0.5		shTrxR1+CHki_gH2AX_003_TRITC.jpg	0.47				565	pLKO_p-RPA32s33_002_FITC.jpg	12	0.12		shTrx1-1_p-RPA32s33_004_FITC.jpg	17	0.17		shTrxR1-3_p-RPA32s33_003_FITC.jpg				18	0.18		pLKO_CHK1i_p-RPA32s33_007_FITC.jpg				20	0.2			shTrx1-1_CHK1i_p-RPA32s33_009_FITC.jpg
		565	pLKO_gH2AX_002_TRITC.jpg	0.08		shTrx1_gH2AX_002_TRITC.jpg	0.11		shTrxR1_gH2AX_003_TRITC.jpg	0.17		pLKO+CHKi_gH2AX_002_TRITC.jpg	0.22		shTrx1+CHKi_gH2AX_002_TRITC.jpg	0.5		shTrxR1+CHki_gH2AX_003_TRITC.jpg	0.47				566	pLKO_p-RPA32s33_002_FITC.jpg	12	0.12		shTrx1-1_p-RPA32s33_004_FITC.jpg	17	0.17		shTrxR1-3_p-RPA32s33_003_FITC.jpg				18	0.18		pLKO_CHK1i_p-RPA32s33_007_FITC.jpg				20	0.2			shTrx1-1_CHK1i_p-RPA32s33_009_FITC.jpg
		566	pLKO_gH2AX_002_TRITC.jpg	0.08		shTrx1_gH2AX_002_TRITC.jpg	0.11		shTrxR1_gH2AX_003_TRITC.jpg	0.17		pLKO+CHKi_gH2AX_002_TRITC.jpg	0.22		shTrx1+CHKi_gH2AX_002_TRITC.jpg	0.5		shTrxR1+CHki_gH2AX_003_TRITC.jpg	0.47				567	pLKO_p-RPA32s33_002_FITC.jpg	12	0.12		shTrx1-1_p-RPA32s33_004_FITC.jpg	17	0.17		shTrxR1-3_p-RPA32s33_003_FITC.jpg				18	0.18		pLKO_CHK1i_p-RPA32s33_007_FITC.jpg				20	0.2			shTrx1-1_CHK1i_p-RPA32s33_009_FITC.jpg
		567	pLKO_gH2AX_002_TRITC.jpg	0.08		shTrx1_gH2AX_002_TRITC.jpg	0.11		shTrxR1_gH2AX_003_TRITC.jpg	0.17		pLKO+CHKi_gH2AX_002_TRITC.jpg	0.22		shTrx1+CHKi_gH2AX_002_TRITC.jpg	0.5		shTrxR1+CHki_gH2AX_003_TRITC.jpg	0.47				568	pLKO_p-RPA32s33_002_FITC.jpg	12	0.12		shTrx1-1_p-RPA32s33_004_FITC.jpg	17	0.17		shTrxR1-3_p-RPA32s33_003_FITC.jpg				18	0.18		pLKO_CHK1i_p-RPA32s33_007_FITC.jpg				20	0.2			shTrx1-1_CHK1i_p-RPA32s33_009_FITC.jpg
		568	pLKO_gH2AX_002_TRITC.jpg	0.08		shTrx1_gH2AX_002_TRITC.jpg	0.11		shTrxR1_gH2AX_003_TRITC.jpg	0.17		pLKO+CHKi_gH2AX_002_TRITC.jpg	0.22		shTrx1+CHKi_gH2AX_002_TRITC.jpg	0.5		shTrxR1+CHki_gH2AX_003_TRITC.jpg	0.47				569	pLKO_p-RPA32s33_002_FITC.jpg	13	0.13		shTrx1-1_p-RPA32s33_004_FITC.jpg	17	0.17		shTrxR1-3_p-RPA32s33_003_FITC.jpg				18	0.18		pLKO_CHK1i_p-RPA32s33_007_FITC.jpg				20	0.2			shTrx1-1_CHK1i_p-RPA32s33_009_FITC.jpg
		569	pLKO_gH2AX_002_TRITC.jpg	0.08		shTrx1_gH2AX_002_TRITC.jpg	0.11		shTrxR1_gH2AX_003_TRITC.jpg	0.17		pLKO+CHKi_gH2AX_002_TRITC.jpg	0.22		shTrx1+CHKi_gH2AX_002_TRITC.jpg	0.5		shTrxR1+CHki_gH2AX_003_TRITC.jpg	0.47				570	pLKO_p-RPA32s33_002_FITC.jpg	13	0.13		shTrx1-1_p-RPA32s33_004_FITC.jpg	17	0.17		shTrxR1-3_p-RPA32s33_003_FITC.jpg				18	0.18		pLKO_CHK1i_p-RPA32s33_007_FITC.jpg				20	0.2			shTrx1-1_CHK1i_p-RPA32s33_009_FITC.jpg
		570	pLKO_gH2AX_002_TRITC.jpg	0.08		shTrx1_gH2AX_002_TRITC.jpg	0.11		shTrxR1_gH2AX_003_TRITC.jpg	0.17		pLKO+CHKi_gH2AX_002_TRITC.jpg	0.22		shTrx1+CHKi_gH2AX_002_TRITC.jpg	0.5		shTrxR1+CHki_gH2AX_003_TRITC.jpg	0.47				571	pLKO_p-RPA32s33_002_FITC.jpg	13	0.13		shTrx1-1_p-RPA32s33_004_FITC.jpg	17	0.17		shTrxR1-3_p-RPA32s33_003_FITC.jpg				18	0.18		pLKO_CHK1i_p-RPA32s33_007_FITC.jpg				20	0.2			shTrx1-1_CHK1i_p-RPA32s33_009_FITC.jpg
		571	pLKO_gH2AX_002_TRITC.jpg	0.08		shTrx1_gH2AX_002_TRITC.jpg	0.11		shTrxR1_gH2AX_003_TRITC.jpg	0.17		pLKO+CHKi_gH2AX_002_TRITC.jpg	0.22		shTrx1+CHKi_gH2AX_002_TRITC.jpg	0.5		shTrxR1+CHki_gH2AX_003_TRITC.jpg	0.47				572	pLKO_p-RPA32s33_002_FITC.jpg	13	0.13		shTrx1-1_p-RPA32s33_004_FITC.jpg	17	0.17		shTrxR1-3_p-RPA32s33_003_FITC.jpg				18	0.18		pLKO_CHK1i_p-RPA32s33_007_FITC.jpg				20	0.2			shTrx1-1_CHK1i_p-RPA32s33_009_FITC.jpg
		572	pLKO_gH2AX_002_TRITC.jpg	0.08		shTrx1_gH2AX_002_TRITC.jpg	0.11		shTrxR1_gH2AX_003_TRITC.jpg	0.17		pLKO+CHKi_gH2AX_002_TRITC.jpg	0.22		shTrx1+CHKi_gH2AX_002_TRITC.jpg	0.5		shTrxR1+CHki_gH2AX_003_TRITC.jpg	0.47				573	pLKO_p-RPA32s33_002_FITC.jpg	13	0.13		shTrx1-1_p-RPA32s33_004_FITC.jpg	17	0.17		shTrxR1-3_p-RPA32s33_003_FITC.jpg				18	0.18		pLKO_CHK1i_p-RPA32s33_007_FITC.jpg				20	0.2			shTrx1-1_CHK1i_p-RPA32s33_009_FITC.jpg
		573	pLKO_gH2AX_002_TRITC.jpg	0.08		shTrx1_gH2AX_002_TRITC.jpg	0.11		shTrxR1_gH2AX_003_TRITC.jpg	0.17		pLKO+CHKi_gH2AX_002_TRITC.jpg	0.22		shTrx1+CHKi_gH2AX_002_TRITC.jpg	0.5		shTrxR1+CHki_gH2AX_003_TRITC.jpg	0.47				574	pLKO_p-RPA32s33_002_FITC.jpg	13	0.13		shTrx1-1_p-RPA32s33_004_FITC.jpg	17	0.17		shTrxR1-3_p-RPA32s33_003_FITC.jpg				18	0.18		pLKO_CHK1i_p-RPA32s33_007_FITC.jpg				20	0.2			shTrx1-1_CHK1i_p-RPA32s33_009_FITC.jpg
		574	pLKO_gH2AX_002_TRITC.jpg	0.08		shTrx1_gH2AX_002_TRITC.jpg	0.11		shTrxR1_gH2AX_003_TRITC.jpg	0.17		pLKO+CHKi_gH2AX_002_TRITC.jpg	0.22		shTrx1+CHKi_gH2AX_002_TRITC.jpg	0.5		shTrxR1+CHki_gH2AX_003_TRITC.jpg	0.47				575	pLKO_p-RPA32s33_002_FITC.jpg	13	0.13		shTrx1-1_p-RPA32s33_004_FITC.jpg	18	0.18		shTrxR1-3_p-RPA32s33_003_FITC.jpg				18	0.18		pLKO_CHK1i_p-RPA32s33_007_FITC.jpg				20	0.2			shTrx1-1_CHK1i_p-RPA32s33_009_FITC.jpg
		575	pLKO_gH2AX_002_TRITC.jpg	0.08		shTrx1_gH2AX_002_TRITC.jpg	0.11		shTrxR1_gH2AX_003_TRITC.jpg	0.17		pLKO+CHKi_gH2AX_002_TRITC.jpg	0.22		shTrx1+CHKi_gH2AX_002_TRITC.jpg	0.5		shTrxR1+CHki_gH2AX_003_TRITC.jpg	0.47				576	pLKO_p-RPA32s33_002_FITC.jpg	13	0.13		shTrx1-1_p-RPA32s33_004_FITC.jpg	18	0.18		shTrxR1-3_p-RPA32s33_003_FITC.jpg				18	0.18		pLKO_CHK1i_p-RPA32s33_007_FITC.jpg				20	0.2			shTrx1-1_CHK1i_p-RPA32s33_009_FITC.jpg
		576	pLKO_gH2AX_002_TRITC.jpg	0.08		shTrx1_gH2AX_002_TRITC.jpg	0.11		shTrxR1_gH2AX_003_TRITC.jpg	0.17		pLKO+CHKi_gH2AX_002_TRITC.jpg	0.22		shTrx1+CHKi_gH2AX_002_TRITC.jpg	0.5		shTrxR1+CHki_gH2AX_003_TRITC.jpg	0.47				577	pLKO_p-RPA32s33_002_FITC.jpg	13	0.13		shTrx1-1_p-RPA32s33_004_FITC.jpg	18	0.18		shTrxR1-3_p-RPA32s33_003_FITC.jpg				18	0.18		pLKO_CHK1i_p-RPA32s33_007_FITC.jpg				20	0.2			shTrx1-1_CHK1i_p-RPA32s33_009_FITC.jpg
		577	pLKO_gH2AX_002_TRITC.jpg	0.08		shTrx1_gH2AX_002_TRITC.jpg	0.11		shTrxR1_gH2AX_003_TRITC.jpg	0.17		pLKO+CHKi_gH2AX_002_TRITC.jpg	0.22		shTrx1+CHKi_gH2AX_002_TRITC.jpg	0.5		shTrxR1+CHki_gH2AX_003_TRITC.jpg	0.47				578	pLKO_p-RPA32s33_002_FITC.jpg	13	0.13		shTrx1-1_p-RPA32s33_004_FITC.jpg	18	0.18		shTrxR1-3_p-RPA32s33_003_FITC.jpg				18	0.18		pLKO_CHK1i_p-RPA32s33_007_FITC.jpg				20	0.2			shTrx1-1_CHK1i_p-RPA32s33_009_FITC.jpg
		578	pLKO_gH2AX_002_TRITC.jpg	0.08		shTrx1_gH2AX_002_TRITC.jpg	0.11		shTrxR1_gH2AX_003_TRITC.jpg	0.17		pLKO+CHKi_gH2AX_002_TRITC.jpg	0.22		shTrx1+CHKi_gH2AX_002_TRITC.jpg	0.5		shTrxR1+CHki_gH2AX_003_TRITC.jpg	0.47				579	pLKO_p-RPA32s33_002_FITC.jpg	13	0.13		shTrx1-1_p-RPA32s33_004_FITC.jpg	18	0.18		shTrxR1-3_p-RPA32s33_003_FITC.jpg				18	0.18		pLKO_CHK1i_p-RPA32s33_007_FITC.jpg				20	0.2			shTrx1-1_CHK1i_p-RPA32s33_009_FITC.jpg
		579	pLKO_gH2AX_002_TRITC.jpg	0.08		shTrx1_gH2AX_002_TRITC.jpg	0.11		shTrxR1_gH2AX_003_TRITC.jpg	0.17		pLKO+CHKi_gH2AX_002_TRITC.jpg	0.22		shTrx1+CHKi_gH2AX_002_TRITC.jpg	0.49		shTrxR1+CHki_gH2AX_003_TRITC.jpg	0.47				580	pLKO_p-RPA32s33_002_FITC.jpg	13	0.13		shTrx1-1_p-RPA32s33_004_FITC.jpg	18	0.18		shTrxR1-3_p-RPA32s33_003_FITC.jpg				19	0.19		pLKO_CHK1i_p-RPA32s33_007_FITC.jpg				20	0.2			shTrx1-1_CHK1i_p-RPA32s33_009_FITC.jpg
		580	pLKO_gH2AX_002_TRITC.jpg	0.08		shTrx1_gH2AX_002_TRITC.jpg	0.11		shTrxR1_gH2AX_003_TRITC.jpg	0.17		pLKO+CHKi_gH2AX_002_TRITC.jpg	0.22		shTrx1+CHKi_gH2AX_002_TRITC.jpg	0.49		shTrxR1+CHki_gH2AX_003_TRITC.jpg	0.47				581	pLKO_p-RPA32s33_002_FITC.jpg	13	0.13		shTrx1-1_p-RPA32s33_004_FITC.jpg	18	0.18		shTrxR1-3_p-RPA32s33_003_FITC.jpg				19	0.19		pLKO_CHK1i_p-RPA32s33_007_FITC.jpg				20	0.2			shTrx1-1_CHK1i_p-RPA32s33_009_FITC.jpg
		581	pLKO_gH2AX_002_TRITC.jpg	0.08		shTrx1_gH2AX_002_TRITC.jpg	0.11		shTrxR1_gH2AX_003_TRITC.jpg	0.17		pLKO+CHKi_gH2AX_002_TRITC.jpg	0.22		shTrx1+CHKi_gH2AX_002_TRITC.jpg	0.49		shTrxR1+CHki_gH2AX_003_TRITC.jpg	0.47				582	pLKO_p-RPA32s33_002_FITC.jpg	13	0.13		shTrx1-1_p-RPA32s33_004_FITC.jpg	18	0.18		shTrxR1-3_p-RPA32s33_003_FITC.jpg				19	0.19		pLKO_CHK1i_p-RPA32s33_007_FITC.jpg				20	0.2			shTrx1-1_CHK1i_p-RPA32s33_009_FITC.jpg
		582	pLKO_gH2AX_002_TRITC.jpg	0.08		shTrx1_gH2AX_002_TRITC.jpg	0.11		shTrxR1_gH2AX_003_TRITC.jpg	0.17		pLKO+CHKi_gH2AX_002_TRITC.jpg	0.22		shTrx1+CHKi_gH2AX_002_TRITC.jpg	0.49		shTrxR1+CHki_gH2AX_003_TRITC.jpg	0.47				583	pLKO_p-RPA32s33_002_FITC.jpg	13	0.13		shTrx1-1_p-RPA32s33_004_FITC.jpg	18	0.18		shTrxR1-3_p-RPA32s33_003_FITC.jpg				19	0.19		pLKO_CHK1i_p-RPA32s33_007_FITC.jpg				20	0.2			shTrx1-1_CHK1i_p-RPA32s33_009_FITC.jpg
		583	pLKO_gH2AX_002_TRITC.jpg	0.08		shTrx1_gH2AX_002_TRITC.jpg	0.11		shTrxR1_gH2AX_003_TRITC.jpg	0.17		pLKO+CHKi_gH2AX_002_TRITC.jpg	0.22		shTrx1+CHKi_gH2AX_002_TRITC.jpg	0.49		shTrxR1+CHki_gH2AX_003_TRITC.jpg	0.47				584	pLKO_p-RPA32s33_002_FITC.jpg	13	0.13		shTrx1-1_p-RPA32s33_004_FITC.jpg	18	0.18		shTrxR1-3_p-RPA32s33_003_FITC.jpg				19	0.19		pLKO_CHK1i_p-RPA32s33_007_FITC.jpg				20	0.2			shTrx1-1_CHK1i_p-RPA32s33_009_FITC.jpg
		584	pLKO_gH2AX_002_TRITC.jpg	0.08		shTrx1_gH2AX_002_TRITC.jpg	0.11		shTrxR1_gH2AX_003_TRITC.jpg	0.17		pLKO+CHKi_gH2AX_002_TRITC.jpg	0.22		shTrx1+CHKi_gH2AX_002_TRITC.jpg	0.49		shTrxR1+CHki_gH2AX_003_TRITC.jpg	0.47				585	pLKO_p-RPA32s33_002_FITC.jpg	13	0.13		shTrx1-1_p-RPA32s33_004_FITC.jpg	18	0.18		shTrxR1-3_p-RPA32s33_003_FITC.jpg				19	0.19		pLKO_CHK1i_p-RPA32s33_007_FITC.jpg				20	0.2			shTrx1-1_CHK1i_p-RPA32s33_009_FITC.jpg
		585	pLKO_gH2AX_002_TRITC.jpg	0.08		shTrx1_gH2AX_002_TRITC.jpg	0.11		shTrxR1_gH2AX_003_TRITC.jpg	0.17		pLKO+CHKi_gH2AX_002_TRITC.jpg	0.22		shTrx1+CHKi_gH2AX_002_TRITC.jpg	0.49		shTrxR1+CHki_gH2AX_003_TRITC.jpg	0.47				586	pLKO_p-RPA32s33_002_FITC.jpg	13	0.13		shTrx1-1_p-RPA32s33_004_FITC.jpg	18	0.18		shTrxR1-3_p-RPA32s33_003_FITC.jpg				19	0.19		pLKO_CHK1i_p-RPA32s33_007_FITC.jpg				20	0.2			shTrx1-1_CHK1i_p-RPA32s33_009_FITC.jpg
		586	pLKO_gH2AX_002_TRITC.jpg	0.08		shTrx1_gH2AX_002_TRITC.jpg	0.11		shTrxR1_gH2AX_003_TRITC.jpg	0.17		pLKO+CHKi_gH2AX_002_TRITC.jpg	0.22		shTrx1+CHKi_gH2AX_002_TRITC.jpg	0.49		shTrxR1+CHki_gH2AX_003_TRITC.jpg	0.47				587	pLKO_p-RPA32s33_002_FITC.jpg	13	0.13		shTrx1-1_p-RPA32s33_004_FITC.jpg	18	0.18		shTrxR1-3_p-RPA32s33_003_FITC.jpg				19	0.19		pLKO_CHK1i_p-RPA32s33_007_FITC.jpg				20	0.2			shTrx1-1_CHK1i_p-RPA32s33_009_FITC.jpg
		587	pLKO_gH2AX_002_TRITC.jpg	0.08		shTrx1_gH2AX_002_TRITC.jpg	0.11		shTrxR1_gH2AX_003_TRITC.jpg	0.17		pLKO+CHKi_gH2AX_002_TRITC.jpg	0.22		shTrx1+CHKi_gH2AX_002_TRITC.jpg	0.49		shTrxR1+CHki_gH2AX_003_TRITC.jpg	0.47				588	pLKO_p-RPA32s33_002_FITC.jpg	13	0.13		shTrx1-1_p-RPA32s33_004_FITC.jpg	18	0.18		shTrxR1-3_p-RPA32s33_003_FITC.jpg				19	0.19		pLKO_CHK1i_p-RPA32s33_007_FITC.jpg				20	0.2			shTrx1-1_CHK1i_p-RPA32s33_009_FITC.jpg
		588	pLKO_gH2AX_002_TRITC.jpg	0.08		shTrx1_gH2AX_002_TRITC.jpg	0.11		shTrxR1_gH2AX_003_TRITC.jpg	0.17		pLKO+CHKi_gH2AX_002_TRITC.jpg	0.22		shTrx1+CHKi_gH2AX_002_TRITC.jpg	0.49		shTrxR1+CHki_gH2AX_003_TRITC.jpg	0.47				589	pLKO_p-RPA32s33_002_FITC.jpg	13	0.13		shTrx1-1_p-RPA32s33_004_FITC.jpg	18	0.18		shTrxR1-3_p-RPA32s33_003_FITC.jpg				19	0.19		pLKO_CHK1i_p-RPA32s33_007_FITC.jpg				20	0.2			shTrx1-1_CHK1i_p-RPA32s33_009_FITC.jpg
		589	pLKO_gH2AX_002_TRITC.jpg	0.08		shTrx1_gH2AX_002_TRITC.jpg	0.11		shTrxR1_gH2AX_003_TRITC.jpg	0.17		pLKO+CHKi_gH2AX_002_TRITC.jpg	0.22		shTrx1+CHKi_gH2AX_002_TRITC.jpg	0.49		shTrxR1+CHki_gH2AX_003_TRITC.jpg	0.47				590	pLKO_p-RPA32s33_002_FITC.jpg	13	0.13		shTrx1-1_p-RPA32s33_004_FITC.jpg	18	0.18		shTrxR1-3_p-RPA32s33_003_FITC.jpg				19	0.19		pLKO_CHK1i_p-RPA32s33_007_FITC.jpg				20	0.2			shTrx1-1_CHK1i_p-RPA32s33_009_FITC.jpg
		590	pLKO_gH2AX_002_TRITC.jpg	0.08		shTrx1_gH2AX_002_TRITC.jpg	0.11		shTrxR1_gH2AX_003_TRITC.jpg	0.17		pLKO+CHKi_gH2AX_002_TRITC.jpg	0.22		shTrx1+CHKi_gH2AX_002_TRITC.jpg	0.49		shTrxR1+CHki_gH2AX_003_TRITC.jpg	0.47				591	pLKO_p-RPA32s33_002_FITC.jpg	13	0.13		shTrx1-1_p-RPA32s33_004_FITC.jpg	18	0.18		shTrxR1-3_p-RPA32s33_003_FITC.jpg				19	0.19		pLKO_CHK1i_p-RPA32s33_007_FITC.jpg				20	0.2			shTrx1-1_CHK1i_p-RPA32s33_009_FITC.jpg
		591	pLKO_gH2AX_002_TRITC.jpg	0.08		shTrx1_gH2AX_002_TRITC.jpg	0.11		shTrxR1_gH2AX_003_TRITC.jpg	0.17		pLKO+CHKi_gH2AX_002_TRITC.jpg	0.22		shTrx1+CHKi_gH2AX_002_TRITC.jpg	0.49		shTrxR1+CHki_gH2AX_003_TRITC.jpg	0.47				592	pLKO_p-RPA32s33_002_FITC.jpg	13	0.13		shTrx1-1_p-RPA32s33_004_FITC.jpg	18	0.18		shTrxR1-3_p-RPA32s33_003_FITC.jpg				19	0.19		pLKO_CHK1i_p-RPA32s33_007_FITC.jpg				20	0.2			shTrx1-1_CHK1i_p-RPA32s33_009_FITC.jpg
		592	pLKO_gH2AX_002_TRITC.jpg	0.08		shTrx1_gH2AX_002_TRITC.jpg	0.11		shTrxR1_gH2AX_003_TRITC.jpg	0.17		pLKO+CHKi_gH2AX_002_TRITC.jpg	0.22		shTrx1+CHKi_gH2AX_002_TRITC.jpg	0.49		shTrxR1+CHki_gH2AX_003_TRITC.jpg	0.48				593	pLKO_p-RPA32s33_002_FITC.jpg	13	0.13		shTrx1-1_p-RPA32s33_004_FITC.jpg	18	0.18		shTrxR1-3_p-RPA32s33_003_FITC.jpg				19	0.19		pLKO_CHK1i_p-RPA32s33_007_FITC.jpg				20	0.2			shTrx1-1_CHK1i_p-RPA32s33_009_FITC.jpg
		593	pLKO_gH2AX_002_TRITC.jpg	0.08		shTrx1_gH2AX_002_TRITC.jpg	0.11		shTrxR1_gH2AX_003_TRITC.jpg	0.17		pLKO+CHKi_gH2AX_002_TRITC.jpg	0.22		shTrx1+CHKi_gH2AX_002_TRITC.jpg	0.49		shTrxR1+CHki_gH2AX_003_TRITC.jpg	0.48				594	pLKO_p-RPA32s33_002_FITC.jpg	13	0.13		shTrx1-1_p-RPA32s33_004_FITC.jpg	18	0.18		shTrxR1-3_p-RPA32s33_003_FITC.jpg				19	0.19		pLKO_CHK1i_p-RPA32s33_007_FITC.jpg				20	0.2			shTrx1-1_CHK1i_p-RPA32s33_009_FITC.jpg
		594	pLKO_gH2AX_002_TRITC.jpg	0.08		shTrx1_gH2AX_002_TRITC.jpg	0.11		shTrxR1_gH2AX_003_TRITC.jpg	0.17		pLKO+CHKi_gH2AX_002_TRITC.jpg	0.22		shTrx1+CHKi_gH2AX_002_TRITC.jpg	0.49		shTrxR1+CHki_gH2AX_003_TRITC.jpg	0.48				595	pLKO_p-RPA32s33_002_FITC.jpg	13	0.13		shTrx1-1_p-RPA32s33_004_FITC.jpg	18	0.18		shTrxR1-3_p-RPA32s33_003_FITC.jpg				19	0.19		pLKO_CHK1i_p-RPA32s33_007_FITC.jpg				20	0.2			shTrx1-1_CHK1i_p-RPA32s33_009_FITC.jpg
		595	pLKO_gH2AX_002_TRITC.jpg	0.08		shTrx1_gH2AX_002_TRITC.jpg	0.11		shTrxR1_gH2AX_003_TRITC.jpg	0.17		pLKO+CHKi_gH2AX_002_TRITC.jpg	0.22		shTrx1+CHKi_gH2AX_002_TRITC.jpg	0.49		shTrxR1+CHki_gH2AX_003_TRITC.jpg	0.48				596	pLKO_p-RPA32s33_002_FITC.jpg	13	0.13		shTrx1-1_p-RPA32s33_004_FITC.jpg	18	0.18		shTrxR1-3_p-RPA32s33_003_FITC.jpg				19	0.19		pLKO_CHK1i_p-RPA32s33_007_FITC.jpg				20	0.2			shTrx1-1_CHK1i_p-RPA32s33_009_FITC.jpg
		596	pLKO_gH2AX_002_TRITC.jpg	0.08		shTrx1_gH2AX_002_TRITC.jpg	0.11		shTrxR1_gH2AX_003_TRITC.jpg	0.17		pLKO+CHKi_gH2AX_002_TRITC.jpg	0.22		shTrx1+CHKi_gH2AX_002_TRITC.jpg	0.49		shTrxR1+CHki_gH2AX_003_TRITC.jpg	0.48				597	pLKO_p-RPA32s33_002_FITC.jpg	13	0.13		shTrx1-1_p-RPA32s33_004_FITC.jpg	18	0.18		shTrxR1-3_p-RPA32s33_003_FITC.jpg				19	0.19		pLKO_CHK1i_p-RPA32s33_007_FITC.jpg				20	0.2			shTrx1-1_CHK1i_p-RPA32s33_009_FITC.jpg
		597	pLKO_gH2AX_002_TRITC.jpg	0.08		shTrx1_gH2AX_002_TRITC.jpg	0.11		shTrxR1_gH2AX_003_TRITC.jpg	0.17		pLKO+CHKi_gH2AX_002_TRITC.jpg	0.22		shTrx1+CHKi_gH2AX_002_TRITC.jpg	0.48		shTrxR1+CHki_gH2AX_003_TRITC.jpg	0.48				598	pLKO_p-RPA32s33_002_FITC.jpg	14	0.14		shTrx1-1_p-RPA32s33_004_FITC.jpg	18	0.18		shTrxR1-3_p-RPA32s33_003_FITC.jpg				19	0.19		pLKO_CHK1i_p-RPA32s33_007_FITC.jpg				20	0.2			shTrx1-1_CHK1i_p-RPA32s33_009_FITC.jpg
		598	pLKO_gH2AX_002_TRITC.jpg	0.08		shTrx1_gH2AX_002_TRITC.jpg	0.11		shTrxR1_gH2AX_003_TRITC.jpg	0.17		pLKO+CHKi_gH2AX_002_TRITC.jpg	0.22		shTrx1+CHKi_gH2AX_002_TRITC.jpg	0.48		shTrxR1+CHki_gH2AX_003_TRITC.jpg	0.48				599	pLKO_p-RPA32s33_002_FITC.jpg	14	0.14		shTrx1-1_p-RPA32s33_004_FITC.jpg	18	0.18		shTrxR1-3_p-RPA32s33_003_FITC.jpg				19	0.19		pLKO_CHK1i_p-RPA32s33_007_FITC.jpg				20	0.2			shTrx1-1_CHK1i_p-RPA32s33_009_FITC.jpg
		599	pLKO_gH2AX_002_TRITC.jpg	0.08		shTrx1_gH2AX_002_TRITC.jpg	0.12		shTrxR1_gH2AX_003_TRITC.jpg	0.17		pLKO+CHKi_gH2AX_002_TRITC.jpg	0.22		shTrx1+CHKi_gH2AX_002_TRITC.jpg	0.48		shTrxR1+CHki_gH2AX_003_TRITC.jpg	0.48				600	pLKO_p-RPA32s33_002_FITC.jpg	14	0.14		shTrx1-1_p-RPA32s33_004_FITC.jpg	18	0.18		shTrxR1-3_p-RPA32s33_003_FITC.jpg				19	0.19		pLKO_CHK1i_p-RPA32s33_007_FITC.jpg				20	0.2			shTrx1-1_CHK1i_p-RPA32s33_009_FITC.jpg
		600	pLKO_gH2AX_002_TRITC.jpg	0.08		shTrx1_gH2AX_002_TRITC.jpg	0.12		shTrxR1_gH2AX_003_TRITC.jpg	0.17		pLKO+CHKi_gH2AX_002_TRITC.jpg	0.22		shTrx1+CHKi_gH2AX_002_TRITC.jpg	0.48		shTrxR1+CHki_gH2AX_003_TRITC.jpg	0.48				601	pLKO_p-RPA32s33_002_FITC.jpg	14	0.14		shTrx1-1_p-RPA32s33_004_FITC.jpg	19	0.19		shTrxR1-3_p-RPA32s33_003_FITC.jpg				19	0.19		pLKO_CHK1i_p-RPA32s33_007_FITC.jpg				20	0.2			shTrx1-1_CHK1i_p-RPA32s33_009_FITC.jpg
		601	pLKO_gH2AX_002_TRITC.jpg	0.08		shTrx1_gH2AX_002_TRITC.jpg	0.12		shTrxR1_gH2AX_003_TRITC.jpg	0.17		pLKO+CHKi_gH2AX_002_TRITC.jpg	0.22		shTrx1+CHKi_gH2AX_002_TRITC.jpg	0.48		shTrxR1+CHki_gH2AX_003_TRITC.jpg	0.48				602	pLKO_p-RPA32s33_002_FITC.jpg	14	0.14		shTrx1-1_p-RPA32s33_004_FITC.jpg	19	0.19		shTrxR1-3_p-RPA32s33_003_FITC.jpg				19	0.19		pLKO_CHK1i_p-RPA32s33_007_FITC.jpg				20	0.2			shTrx1-1_CHK1i_p-RPA32s33_009_FITC.jpg
		602	pLKO_gH2AX_002_TRITC.jpg	0.08		shTrx1_gH2AX_002_TRITC.jpg	0.12		shTrxR1_gH2AX_003_TRITC.jpg	0.17		pLKO+CHKi_gH2AX_002_TRITC.jpg	0.22		shTrx1+CHKi_gH2AX_002_TRITC.jpg	0.48		shTrxR1+CHki_gH2AX_003_TRITC.jpg	0.48				603	pLKO_p-RPA32s33_002_FITC.jpg	14	0.14		shTrx1-1_p-RPA32s33_004_FITC.jpg	19	0.19		shTrxR1-3_p-RPA32s33_003_FITC.jpg				19	0.19		pLKO_CHK1i_p-RPA32s33_007_FITC.jpg				20	0.2			shTrx1-1_CHK1i_p-RPA32s33_009_FITC.jpg
		603	pLKO_gH2AX_002_TRITC.jpg	0.08		shTrx1_gH2AX_002_TRITC.jpg	0.12		shTrxR1_gH2AX_003_TRITC.jpg	0.17		pLKO+CHKi_gH2AX_002_TRITC.jpg	0.22		shTrx1+CHKi_gH2AX_002_TRITC.jpg	0.48		shTrxR1+CHki_gH2AX_003_TRITC.jpg	0.48				604	pLKO_p-RPA32s33_002_FITC.jpg	14	0.14		shTrx1-1_p-RPA32s33_004_FITC.jpg	19	0.19		shTrxR1-3_p-RPA32s33_003_FITC.jpg				19	0.19		pLKO_CHK1i_p-RPA32s33_007_FITC.jpg				20	0.2			shTrx1-1_CHK1i_p-RPA32s33_009_FITC.jpg
		604	pLKO_gH2AX_002_TRITC.jpg	0.08		shTrx1_gH2AX_002_TRITC.jpg	0.12		shTrxR1_gH2AX_003_TRITC.jpg	0.17		pLKO+CHKi_gH2AX_002_TRITC.jpg	0.22		shTrx1+CHKi_gH2AX_002_TRITC.jpg	0.48		shTrxR1+CHki_gH2AX_003_TRITC.jpg	0.48				605	pLKO_p-RPA32s33_002_FITC.jpg	14	0.14		shTrx1-1_p-RPA32s33_004_FITC.jpg	19	0.19		shTrxR1-3_p-RPA32s33_003_FITC.jpg				19	0.19		pLKO_CHK1i_p-RPA32s33_007_FITC.jpg				20	0.2			shTrx1-1_CHK1i_p-RPA32s33_009_FITC.jpg
		605	pLKO_gH2AX_002_TRITC.jpg	0.08		shTrx1_gH2AX_002_TRITC.jpg	0.12		shTrxR1_gH2AX_003_TRITC.jpg	0.17		pLKO+CHKi_gH2AX_002_TRITC.jpg	0.23		shTrx1+CHKi_gH2AX_002_TRITC.jpg	0.48		shTrxR1+CHki_gH2AX_003_TRITC.jpg	0.48				606	pLKO_p-RPA32s33_002_FITC.jpg	14	0.14		shTrx1-1_p-RPA32s33_004_FITC.jpg	19	0.19		shTrxR1-3_p-RPA32s33_003_FITC.jpg				19	0.19		pLKO_CHK1i_p-RPA32s33_007_FITC.jpg				20	0.2			shTrx1-1_CHK1i_p-RPA32s33_009_FITC.jpg
		606	pLKO_gH2AX_002_TRITC.jpg	0.08		shTrx1_gH2AX_002_TRITC.jpg	0.12		shTrxR1_gH2AX_003_TRITC.jpg	0.17		pLKO+CHKi_gH2AX_002_TRITC.jpg	0.23		shTrx1+CHKi_gH2AX_002_TRITC.jpg	0.48		shTrxR1+CHki_gH2AX_003_TRITC.jpg	0.48				607	pLKO_p-RPA32s33_002_FITC.jpg	14	0.14		shTrx1-1_p-RPA32s33_004_FITC.jpg	19	0.19		shTrxR1-3_p-RPA32s33_003_FITC.jpg				19	0.19		pLKO_CHK1i_p-RPA32s33_007_FITC.jpg				20	0.2			shTrx1-1_CHK1i_p-RPA32s33_009_FITC.jpg
		607	pLKO_gH2AX_002_TRITC.jpg	0.08		shTrx1_gH2AX_002_TRITC.jpg	0.12		shTrxR1_gH2AX_003_TRITC.jpg	0.17		pLKO+CHKi_gH2AX_002_TRITC.jpg	0.23		shTrx1+CHKi_gH2AX_002_TRITC.jpg	0.48		shTrxR1+CHki_gH2AX_003_TRITC.jpg	0.48				608	pLKO_p-RPA32s33_002_FITC.jpg	14	0.14		shTrx1-1_p-RPA32s33_004_FITC.jpg	19	0.19		shTrxR1-3_p-RPA32s33_003_FITC.jpg				19	0.19		pLKO_CHK1i_p-RPA32s33_007_FITC.jpg				20	0.2			shTrx1-1_CHK1i_p-RPA32s33_009_FITC.jpg
		608	pLKO_gH2AX_002_TRITC.jpg	0.08		shTrx1_gH2AX_002_TRITC.jpg	0.12		shTrxR1_gH2AX_003_TRITC.jpg	0.17		pLKO+CHKi_gH2AX_002_TRITC.jpg	0.23		shTrx1+CHKi_gH2AX_002_TRITC.jpg	0.48		shTrxR1+CHki_gH2AX_003_TRITC.jpg	0.48				609	pLKO_p-RPA32s33_002_FITC.jpg	14	0.14		shTrx1-1_p-RPA32s33_004_FITC.jpg	19	0.19		shTrxR1-3_p-RPA32s33_003_FITC.jpg				19	0.19		pLKO_CHK1i_p-RPA32s33_007_FITC.jpg				20	0.2			shTrx1-1_CHK1i_p-RPA32s33_009_FITC.jpg
		609	pLKO_gH2AX_002_TRITC.jpg	0.08		shTrx1_gH2AX_002_TRITC.jpg	0.12		shTrxR1_gH2AX_003_TRITC.jpg	0.17		pLKO+CHKi_gH2AX_002_TRITC.jpg	0.23		shTrx1+CHKi_gH2AX_002_TRITC.jpg	0.48		shTrxR1+CHki_gH2AX_003_TRITC.jpg	0.48				610	pLKO_p-RPA32s33_002_FITC.jpg	14	0.14		shTrx1-1_p-RPA32s33_004_FITC.jpg	19	0.19		shTrxR1-3_p-RPA32s33_003_FITC.jpg				19	0.19		pLKO_CHK1i_p-RPA32s33_007_FITC.jpg				20	0.2			shTrx1-1_CHK1i_p-RPA32s33_009_FITC.jpg
		610	pLKO_gH2AX_002_TRITC.jpg	0.08		shTrx1_gH2AX_002_TRITC.jpg	0.12		shTrxR1_gH2AX_003_TRITC.jpg	0.17		pLKO+CHKi_gH2AX_002_TRITC.jpg	0.23		shTrx1+CHKi_gH2AX_002_TRITC.jpg	0.48		shTrxR1+CHki_gH2AX_003_TRITC.jpg	0.48				611	pLKO_p-RPA32s33_002_FITC.jpg	14	0.14		shTrx1-1_p-RPA32s33_004_FITC.jpg	19	0.19		shTrxR1-3_p-RPA32s33_003_FITC.jpg				19	0.19		pLKO_CHK1i_p-RPA32s33_007_FITC.jpg				20	0.2			shTrx1-1_CHK1i_p-RPA32s33_009_FITC.jpg
		611	pLKO_gH2AX_002_TRITC.jpg	0.08		shTrx1_gH2AX_002_TRITC.jpg	0.12		shTrxR1_gH2AX_003_TRITC.jpg	0.17		pLKO+CHKi_gH2AX_002_TRITC.jpg	0.23		shTrx1+CHKi_gH2AX_002_TRITC.jpg	0.48		shTrxR1+CHki_gH2AX_003_TRITC.jpg	0.48				612	pLKO_p-RPA32s33_002_FITC.jpg	14	0.14		shTrx1-1_p-RPA32s33_004_FITC.jpg	19	0.19		shTrxR1-3_p-RPA32s33_003_FITC.jpg				19	0.19		pLKO_CHK1i_p-RPA32s33_007_FITC.jpg				20	0.2			shTrx1-1_CHK1i_p-RPA32s33_009_FITC.jpg
		612	pLKO_gH2AX_002_TRITC.jpg	0.08		shTrx1_gH2AX_002_TRITC.jpg	0.12		shTrxR1_gH2AX_003_TRITC.jpg	0.17		pLKO+CHKi_gH2AX_002_TRITC.jpg	0.23		shTrx1+CHKi_gH2AX_002_TRITC.jpg	0.48		shTrxR1+CHki_gH2AX_003_TRITC.jpg	0.48				613	pLKO_p-RPA32s33_002_FITC.jpg	14	0.14		shTrx1-1_p-RPA32s33_004_FITC.jpg	19	0.19		shTrxR1-3_p-RPA32s33_003_FITC.jpg				19	0.19		pLKO_CHK1i_p-RPA32s33_007_FITC.jpg				20	0.2			shTrx1-1_CHK1i_p-RPA32s33_009_FITC.jpg
		613	pLKO_gH2AX_002_TRITC.jpg	0.08		shTrx1_gH2AX_002_TRITC.jpg	0.12		shTrxR1_gH2AX_003_TRITC.jpg	0.17		pLKO+CHKi_gH2AX_002_TRITC.jpg	0.23		shTrx1+CHKi_gH2AX_002_TRITC.jpg	0.48		shTrxR1+CHki_gH2AX_003_TRITC.jpg	0.48				614	pLKO_p-RPA32s33_002_FITC.jpg	14	0.14		shTrx1-1_p-RPA32s33_004_FITC.jpg	19	0.19		shTrxR1-3_p-RPA32s33_003_FITC.jpg				19	0.19		pLKO_CHK1i_p-RPA32s33_007_FITC.jpg				20	0.2			shTrx1-1_CHK1i_p-RPA32s33_009_FITC.jpg
		614	pLKO_gH2AX_002_TRITC.jpg	0.08		shTrx1_gH2AX_002_TRITC.jpg	0.12		shTrxR1_gH2AX_003_TRITC.jpg	0.17		pLKO+CHKi_gH2AX_002_TRITC.jpg	0.23		shTrx1+CHKi_gH2AX_002_TRITC.jpg	0.48		shTrxR1+CHki_gH2AX_003_TRITC.jpg	0.48				615	pLKO_p-RPA32s33_002_FITC.jpg	14	0.14		shTrx1-1_p-RPA32s33_004_FITC.jpg	19	0.19		shTrxR1-3_p-RPA32s33_003_FITC.jpg				19	0.19		pLKO_CHK1i_p-RPA32s33_007_FITC.jpg				20	0.2			shTrx1-1_CHK1i_p-RPA32s33_009_FITC.jpg
		615	pLKO_gH2AX_002_TRITC.jpg	0.08		shTrx1_gH2AX_002_TRITC.jpg	0.12		shTrxR1_gH2AX_003_TRITC.jpg	0.17		pLKO+CHKi_gH2AX_002_TRITC.jpg	0.23		shTrx1+CHKi_gH2AX_002_TRITC.jpg	0.48		shTrxR1+CHki_gH2AX_003_TRITC.jpg	0.48				616	pLKO_p-RPA32s33_002_FITC.jpg	14	0.14		shTrx1-1_p-RPA32s33_004_FITC.jpg	19	0.19		shTrxR1-3_p-RPA32s33_003_FITC.jpg				19	0.19		pLKO_CHK1i_p-RPA32s33_007_FITC.jpg				20	0.2			shTrx1-1_CHK1i_p-RPA32s33_009_FITC.jpg
		616	pLKO_gH2AX_002_TRITC.jpg	0.08		shTrx1_gH2AX_002_TRITC.jpg	0.12		shTrxR1_gH2AX_003_TRITC.jpg	0.17		pLKO+CHKi_gH2AX_002_TRITC.jpg	0.23		shTrx1+CHKi_gH2AX_002_TRITC.jpg	0.48		shTrxR1+CHki_gH2AX_003_TRITC.jpg	0.48				617	pLKO_p-RPA32s33_002_FITC.jpg	14	0.14		shTrx1-1_p-RPA32s33_004_FITC.jpg	19	0.19		shTrxR1-3_p-RPA32s33_003_FITC.jpg				19	0.19		pLKO_CHK1i_p-RPA32s33_007_FITC.jpg				20	0.2			shTrx1-1_CHK1i_p-RPA32s33_009_FITC.jpg
		617	pLKO_gH2AX_002_TRITC.jpg	0.08		shTrx1_gH2AX_002_TRITC.jpg	0.12		shTrxR1_gH2AX_003_TRITC.jpg	0.17		pLKO+CHKi_gH2AX_002_TRITC.jpg	0.23		shTrx1+CHKi_gH2AX_002_TRITC.jpg	0.48		shTrxR1+CHki_gH2AX_003_TRITC.jpg	0.48				618	pLKO_p-RPA32s33_002_FITC.jpg	14	0.14		shTrx1-1_p-RPA32s33_004_FITC.jpg	19	0.19		shTrxR1-3_p-RPA32s33_003_FITC.jpg				19	0.19		pLKO_CHK1i_p-RPA32s33_007_FITC.jpg				20	0.2			shTrx1-1_CHK1i_p-RPA32s33_009_FITC.jpg
		618	pLKO_gH2AX_002_TRITC.jpg	0.08		shTrx1_gH2AX_002_TRITC.jpg	0.12		shTrxR1_gH2AX_003_TRITC.jpg	0.17		pLKO+CHKi_gH2AX_002_TRITC.jpg	0.23		shTrx1+CHKi_gH2AX_002_TRITC.jpg	0.48		shTrxR1+CHki_gH2AX_003_TRITC.jpg	0.48				619	pLKO_p-RPA32s33_002_FITC.jpg	14	0.14		shTrx1-1_p-RPA32s33_004_FITC.jpg	19	0.19		shTrxR1-3_p-RPA32s33_003_FITC.jpg				19	0.19		pLKO_CHK1i_p-RPA32s33_007_FITC.jpg				20	0.2			shTrx1-1_CHK1i_p-RPA32s33_009_FITC.jpg
		619	pLKO_gH2AX_002_TRITC.jpg	0.08		shTrx1_gH2AX_002_TRITC.jpg	0.12		shTrxR1_gH2AX_003_TRITC.jpg	0.17		pLKO+CHKi_gH2AX_002_TRITC.jpg	0.23		shTrx1+CHKi_gH2AX_002_TRITC.jpg	0.47		shTrxR1+CHki_gH2AX_003_TRITC.jpg	0.49				620	pLKO_p-RPA32s33_002_FITC.jpg	14	0.14		shTrx1-1_p-RPA32s33_004_FITC.jpg	19	0.19		shTrxR1-3_p-RPA32s33_003_FITC.jpg				19	0.19		pLKO_CHK1i_p-RPA32s33_007_FITC.jpg				20	0.2			shTrx1-1_CHK1i_p-RPA32s33_009_FITC.jpg
		620	pLKO_gH2AX_002_TRITC.jpg	0.08		shTrx1_gH2AX_002_TRITC.jpg	0.12		shTrxR1_gH2AX_003_TRITC.jpg	0.17		pLKO+CHKi_gH2AX_002_TRITC.jpg	0.23		shTrx1+CHKi_gH2AX_002_TRITC.jpg	0.47		shTrxR1+CHki_gH2AX_003_TRITC.jpg	0.49				621	pLKO_p-RPA32s33_002_FITC.jpg	14	0.14		shTrx1-1_p-RPA32s33_004_FITC.jpg	19	0.19		shTrxR1-3_p-RPA32s33_003_FITC.jpg				19	0.19		pLKO_CHK1i_p-RPA32s33_007_FITC.jpg				20	0.2			shTrx1-1_CHK1i_p-RPA32s33_009_FITC.jpg
		621	pLKO_gH2AX_002_TRITC.jpg	0.08		shTrx1_gH2AX_002_TRITC.jpg	0.12		shTrxR1_gH2AX_003_TRITC.jpg	0.17		pLKO+CHKi_gH2AX_002_TRITC.jpg	0.23		shTrx1+CHKi_gH2AX_002_TRITC.jpg	0.47		shTrxR1+CHki_gH2AX_003_TRITC.jpg	0.49				622	pLKO_p-RPA32s33_002_FITC.jpg	14	0.14		shTrx1-1_p-RPA32s33_004_FITC.jpg	19	0.19		shTrxR1-3_p-RPA32s33_003_FITC.jpg				19	0.19		pLKO_CHK1i_p-RPA32s33_007_FITC.jpg				20	0.2			shTrx1-1_CHK1i_p-RPA32s33_009_FITC.jpg
		622	pLKO_gH2AX_002_TRITC.jpg	0.08		shTrx1_gH2AX_002_TRITC.jpg	0.12		shTrxR1_gH2AX_003_TRITC.jpg	0.17		pLKO+CHKi_gH2AX_002_TRITC.jpg	0.23		shTrx1+CHKi_gH2AX_002_TRITC.jpg	0.47		shTrxR1+CHki_gH2AX_003_TRITC.jpg	0.49				623	pLKO_p-RPA32s33_002_FITC.jpg	14	0.14		shTrx1-1_p-RPA32s33_004_FITC.jpg	19	0.19		shTrxR1-3_p-RPA32s33_003_FITC.jpg				19	0.19		pLKO_CHK1i_p-RPA32s33_007_FITC.jpg				20	0.2			shTrx1-1_CHK1i_p-RPA32s33_009_FITC.jpg
		623	pLKO_gH2AX_002_TRITC.jpg	0.08		shTrx1_gH2AX_002_TRITC.jpg	0.12		shTrxR1_gH2AX_003_TRITC.jpg	0.17		pLKO+CHKi_gH2AX_002_TRITC.jpg	0.23		shTrx1+CHKi_gH2AX_002_TRITC.jpg	0.47		shTrxR1+CHki_gH2AX_003_TRITC.jpg	0.49				624	pLKO_p-RPA32s33_002_FITC.jpg	14	0.14		shTrx1-1_p-RPA32s33_004_FITC.jpg	19	0.19		shTrxR1-3_p-RPA32s33_003_FITC.jpg				19	0.19		pLKO_CHK1i_p-RPA32s33_007_FITC.jpg				20	0.2			shTrx1-1_CHK1i_p-RPA32s33_009_FITC.jpg
		624	pLKO_gH2AX_002_TRITC.jpg	0.08		shTrx1_gH2AX_002_TRITC.jpg	0.12		shTrxR1_gH2AX_003_TRITC.jpg	0.17		pLKO+CHKi_gH2AX_002_TRITC.jpg	0.23		shTrx1+CHKi_gH2AX_002_TRITC.jpg	0.47		shTrxR1+CHki_gH2AX_003_TRITC.jpg	0.49				625	pLKO_p-RPA32s33_002_FITC.jpg	14	0.14		shTrx1-1_p-RPA32s33_004_FITC.jpg	19	0.19		shTrxR1-3_p-RPA32s33_003_FITC.jpg				19	0.19		pLKO_CHK1i_p-RPA32s33_007_FITC.jpg				20	0.2			shTrx1-1_CHK1i_p-RPA32s33_009_FITC.jpg
		625	pLKO_gH2AX_002_TRITC.jpg	0.08		shTrx1_gH2AX_002_TRITC.jpg	0.12		shTrxR1_gH2AX_003_TRITC.jpg	0.17		pLKO+CHKi_gH2AX_002_TRITC.jpg	0.23		shTrx1+CHKi_gH2AX_002_TRITC.jpg	0.47		shTrxR1+CHki_gH2AX_003_TRITC.jpg	0.49				626	pLKO_p-RPA32s33_002_FITC.jpg	14	0.14		shTrx1-1_p-RPA32s33_004_FITC.jpg	19	0.19		shTrxR1-3_p-RPA32s33_003_FITC.jpg				19	0.19		pLKO_CHK1i_p-RPA32s33_007_FITC.jpg				20	0.2			shTrx1-1_CHK1i_p-RPA32s33_009_FITC.jpg
		626	pLKO_gH2AX_002_TRITC.jpg	0.08		shTrx1_gH2AX_002_TRITC.jpg	0.12		shTrxR1_gH2AX_003_TRITC.jpg	0.17		pLKO+CHKi_gH2AX_002_TRITC.jpg	0.23		shTrx1+CHKi_gH2AX_002_TRITC.jpg	0.47		shTrxR1+CHki_gH2AX_003_TRITC.jpg	0.49				627	pLKO_p-RPA32s33_002_FITC.jpg	14	0.14		shTrx1-1_p-RPA32s33_004_FITC.jpg	19	0.19		shTrxR1-3_p-RPA32s33_003_FITC.jpg				20	0.2		pLKO_CHK1i_p-RPA32s33_007_FITC.jpg				20	0.2			shTrx1-1_CHK1i_p-RPA32s33_009_FITC.jpg
		627	pLKO_gH2AX_002_TRITC.jpg	0.08		shTrx1_gH2AX_002_TRITC.jpg	0.12		shTrxR1_gH2AX_003_TRITC.jpg	0.17		pLKO+CHKi_gH2AX_002_TRITC.jpg	0.23		shTrx1+CHKi_gH2AX_002_TRITC.jpg	0.47		shTrxR1+CHki_gH2AX_003_TRITC.jpg	0.49				628	pLKO_p-RPA32s33_002_FITC.jpg	14	0.14		shTrx1-1_p-RPA32s33_004_FITC.jpg	19	0.19		shTrxR1-3_p-RPA32s33_003_FITC.jpg				20	0.2		pLKO_CHK1i_p-RPA32s33_007_FITC.jpg				20	0.2			shTrx1-1_CHK1i_p-RPA32s33_009_FITC.jpg
		628	pLKO_gH2AX_002_TRITC.jpg	0.08		shTrx1_gH2AX_002_TRITC.jpg	0.12		shTrxR1_gH2AX_003_TRITC.jpg	0.17		pLKO+CHKi_gH2AX_002_TRITC.jpg	0.23		shTrx1+CHKi_gH2AX_002_TRITC.jpg	0.47		shTrxR1+CHki_gH2AX_003_TRITC.jpg	0.49				629	pLKO_p-RPA32s33_002_FITC.jpg	14	0.14		shTrx1-1_p-RPA32s33_004_FITC.jpg	19	0.19		shTrxR1-3_p-RPA32s33_003_FITC.jpg				20	0.2		pLKO_CHK1i_p-RPA32s33_007_FITC.jpg				20	0.2			shTrx1-1_CHK1i_p-RPA32s33_009_FITC.jpg
		629	pLKO_gH2AX_002_TRITC.jpg	0.08		shTrx1_gH2AX_002_TRITC.jpg	0.12		shTrxR1_gH2AX_003_TRITC.jpg	0.17		pLKO+CHKi_gH2AX_002_TRITC.jpg	0.23		shTrx1+CHKi_gH2AX_002_TRITC.jpg	0.47		shTrxR1+CHki_gH2AX_003_TRITC.jpg	0.49				630	pLKO_p-RPA32s33_002_FITC.jpg	14	0.14		shTrx1-1_p-RPA32s33_004_FITC.jpg	19	0.19		shTrxR1-3_p-RPA32s33_003_FITC.jpg				20	0.2		pLKO_CHK1i_p-RPA32s33_007_FITC.jpg				20	0.2			shTrx1-1_CHK1i_p-RPA32s33_009_FITC.jpg
		630	pLKO_gH2AX_002_TRITC.jpg	0.08		shTrx1_gH2AX_002_TRITC.jpg	0.12		shTrxR1_gH2AX_003_TRITC.jpg	0.17		pLKO+CHKi_gH2AX_002_TRITC.jpg	0.23		shTrx1+CHKi_gH2AX_002_TRITC.jpg	0.47		shTrxR1+CHki_gH2AX_003_TRITC.jpg	0.49				631	pLKO_p-RPA32s33_002_FITC.jpg	14	0.14		shTrx1-1_p-RPA32s33_004_FITC.jpg	19	0.19		shTrxR1-3_p-RPA32s33_003_FITC.jpg				20	0.2		pLKO_CHK1i_p-RPA32s33_007_FITC.jpg				20	0.2			shTrx1-1_CHK1i_p-RPA32s33_009_FITC.jpg
		631	pLKO_gH2AX_002_TRITC.jpg	0.08		shTrx1_gH2AX_002_TRITC.jpg	0.12		shTrxR1_gH2AX_003_TRITC.jpg	0.17		pLKO+CHKi_gH2AX_002_TRITC.jpg	0.23		shTrx1+CHKi_gH2AX_002_TRITC.jpg	0.47		shTrxR1+CHki_gH2AX_003_TRITC.jpg	0.49				632	pLKO_p-RPA32s33_002_FITC.jpg	15	0.15		shTrx1-1_p-RPA32s33_004_FITC.jpg	19	0.19		shTrxR1-3_p-RPA32s33_003_FITC.jpg				20	0.2		pLKO_CHK1i_p-RPA32s33_007_FITC.jpg				20	0.2			shTrx1-1_CHK1i_p-RPA32s33_009_FITC.jpg
		632	pLKO_gH2AX_002_TRITC.jpg	0.08		shTrx1_gH2AX_002_TRITC.jpg	0.12		shTrxR1_gH2AX_003_TRITC.jpg	0.17		pLKO+CHKi_gH2AX_002_TRITC.jpg	0.23		shTrx1+CHKi_gH2AX_002_TRITC.jpg	0.47		shTrxR1+CHki_gH2AX_003_TRITC.jpg	0.49				633	pLKO_p-RPA32s33_002_FITC.jpg	15	0.15		shTrx1-1_p-RPA32s33_004_FITC.jpg	19	0.19		shTrxR1-3_p-RPA32s33_003_FITC.jpg				20	0.2		pLKO_CHK1i_p-RPA32s33_007_FITC.jpg				20	0.2			shTrx1-1_CHK1i_p-RPA32s33_009_FITC.jpg
		633	pLKO_gH2AX_002_TRITC.jpg	0.08		shTrx1_gH2AX_002_TRITC.jpg	0.12		shTrxR1_gH2AX_003_TRITC.jpg	0.17		pLKO+CHKi_gH2AX_002_TRITC.jpg	0.23		shTrx1+CHKi_gH2AX_002_TRITC.jpg	0.47		shTrxR1+CHki_gH2AX_003_TRITC.jpg	0.49				634	pLKO_p-RPA32s33_002_FITC.jpg	15	0.15		shTrx1-1_p-RPA32s33_004_FITC.jpg	19	0.19		shTrxR1-3_p-RPA32s33_003_FITC.jpg				20	0.2		pLKO_CHK1i_p-RPA32s33_007_FITC.jpg				20	0.2			shTrx1-1_CHK1i_p-RPA32s33_009_FITC.jpg
		634	pLKO_gH2AX_002_TRITC.jpg	0.08		shTrx1_gH2AX_002_TRITC.jpg	0.12		shTrxR1_gH2AX_003_TRITC.jpg	0.17		pLKO+CHKi_gH2AX_002_TRITC.jpg	0.23		shTrx1+CHKi_gH2AX_002_TRITC.jpg	0.47		shTrxR1+CHki_gH2AX_003_TRITC.jpg	0.49				635	pLKO_p-RPA32s33_002_FITC.jpg	15	0.15		shTrx1-1_p-RPA32s33_004_FITC.jpg	19	0.19		shTrxR1-3_p-RPA32s33_003_FITC.jpg				20	0.2		pLKO_CHK1i_p-RPA32s33_007_FITC.jpg				20	0.2			shTrx1-1_CHK1i_p-RPA32s33_009_FITC.jpg
		635	pLKO_gH2AX_002_TRITC.jpg	0.08		shTrx1_gH2AX_002_TRITC.jpg	0.12		shTrxR1_gH2AX_003_TRITC.jpg	0.18		pLKO+CHKi_gH2AX_002_TRITC.jpg	0.23		shTrx1+CHKi_gH2AX_002_TRITC.jpg	0.47		shTrxR1+CHki_gH2AX_003_TRITC.jpg	0.49				636	pLKO_p-RPA32s33_002_FITC.jpg	15	0.15		shTrx1-1_p-RPA32s33_004_FITC.jpg	19	0.19		shTrxR1-3_p-RPA32s33_003_FITC.jpg				20	0.2		pLKO_CHK1i_p-RPA32s33_007_FITC.jpg				20	0.2			shTrx1-1_CHK1i_p-RPA32s33_009_FITC.jpg
		636	pLKO_gH2AX_002_TRITC.jpg	0.08		shTrx1_gH2AX_002_TRITC.jpg	0.12		shTrxR1_gH2AX_003_TRITC.jpg	0.18		pLKO+CHKi_gH2AX_002_TRITC.jpg	0.23		shTrx1+CHKi_gH2AX_002_TRITC.jpg	0.47		shTrxR1+CHki_gH2AX_003_TRITC.jpg	0.49				637	pLKO_p-RPA32s33_002_FITC.jpg	15	0.15		shTrx1-1_p-RPA32s33_004_FITC.jpg	19	0.19		shTrxR1-3_p-RPA32s33_003_FITC.jpg				20	0.2		pLKO_CHK1i_p-RPA32s33_007_FITC.jpg				20	0.2			shTrx1-1_CHK1i_p-RPA32s33_009_FITC.jpg
		637	pLKO_gH2AX_002_TRITC.jpg	0.08		shTrx1_gH2AX_002_TRITC.jpg	0.12		shTrxR1_gH2AX_003_TRITC.jpg	0.18		pLKO+CHKi_gH2AX_002_TRITC.jpg	0.23		shTrx1+CHKi_gH2AX_002_TRITC.jpg	0.47		shTrxR1+CHki_gH2AX_003_TRITC.jpg	0.49				638	pLKO_p-RPA32s33_002_FITC.jpg	15	0.15		shTrx1-1_p-RPA32s33_004_FITC.jpg	19	0.19		shTrxR1-3_p-RPA32s33_003_FITC.jpg				20	0.2		pLKO_CHK1i_p-RPA32s33_007_FITC.jpg				20	0.2			shTrx1-1_CHK1i_p-RPA32s33_009_FITC.jpg
		638	pLKO_gH2AX_002_TRITC.jpg	0.08		shTrx1_gH2AX_002_TRITC.jpg	0.12		shTrxR1_gH2AX_003_TRITC.jpg	0.18		pLKO+CHKi_gH2AX_002_TRITC.jpg	0.23		shTrx1+CHKi_gH2AX_002_TRITC.jpg	0.47		shTrxR1+CHki_gH2AX_003_TRITC.jpg	0.49				639	pLKO_p-RPA32s33_002_FITC.jpg	15	0.15		shTrx1-1_p-RPA32s33_004_FITC.jpg	19	0.19		shTrxR1-3_p-RPA32s33_003_FITC.jpg				20	0.2		pLKO_CHK1i_p-RPA32s33_007_FITC.jpg				20	0.2			shTrx1-1_CHK1i_p-RPA32s33_009_FITC.jpg
		639	pLKO_gH2AX_002_TRITC.jpg	0.08		shTrx1_gH2AX_002_TRITC.jpg	0.12		shTrxR1_gH2AX_003_TRITC.jpg	0.18		pLKO+CHKi_gH2AX_002_TRITC.jpg	0.23		shTrx1+CHKi_gH2AX_002_TRITC.jpg	0.47		shTrxR1+CHki_gH2AX_003_TRITC.jpg	0.49				640	pLKO_p-RPA32s33_002_FITC.jpg	15	0.15		shTrx1-1_p-RPA32s33_004_FITC.jpg	19	0.19		shTrxR1-3_p-RPA32s33_003_FITC.jpg				20	0.2		pLKO_CHK1i_p-RPA32s33_007_FITC.jpg				20	0.2			shTrx1-1_CHK1i_p-RPA32s33_009_FITC.jpg
		640	pLKO_gH2AX_002_TRITC.jpg	0.08		shTrx1_gH2AX_002_TRITC.jpg	0.12		shTrxR1_gH2AX_003_TRITC.jpg	0.18		pLKO+CHKi_gH2AX_002_TRITC.jpg	0.24		shTrx1+CHKi_gH2AX_002_TRITC.jpg	0.47		shTrxR1+CHki_gH2AX_003_TRITC.jpg	0.49				641	pLKO_p-RPA32s33_002_FITC.jpg	15	0.15		shTrx1-1_p-RPA32s33_004_FITC.jpg	19	0.19		shTrxR1-3_p-RPA32s33_003_FITC.jpg				20	0.2		pLKO_CHK1i_p-RPA32s33_007_FITC.jpg				20	0.2			shTrx1-1_CHK1i_p-RPA32s33_009_FITC.jpg
		641	pLKO_gH2AX_002_TRITC.jpg	0.08		shTrx1_gH2AX_002_TRITC.jpg	0.12		shTrxR1_gH2AX_003_TRITC.jpg	0.18		pLKO+CHKi_gH2AX_002_TRITC.jpg	0.24		shTrx1+CHKi_gH2AX_002_TRITC.jpg	0.47		shTrxR1+CHki_gH2AX_003_TRITC.jpg	0.49				642	pLKO_p-RPA32s33_002_FITC.jpg	15	0.15		shTrx1-1_p-RPA32s33_004_FITC.jpg	19	0.19		shTrxR1-3_p-RPA32s33_003_FITC.jpg				20	0.2		pLKO_CHK1i_p-RPA32s33_007_FITC.jpg				20	0.2			shTrx1-1_CHK1i_p-RPA32s33_009_FITC.jpg
		642	pLKO_gH2AX_002_TRITC.jpg	0.08		shTrx1_gH2AX_002_TRITC.jpg	0.12		shTrxR1_gH2AX_003_TRITC.jpg	0.18		pLKO+CHKi_gH2AX_002_TRITC.jpg	0.24		shTrx1+CHKi_gH2AX_002_TRITC.jpg	0.47		shTrxR1+CHki_gH2AX_003_TRITC.jpg	0.49				643	pLKO_p-RPA32s33_002_FITC.jpg	15	0.15		shTrx1-1_p-RPA32s33_004_FITC.jpg	19	0.19		shTrxR1-3_p-RPA32s33_003_FITC.jpg				20	0.2		pLKO_CHK1i_p-RPA32s33_007_FITC.jpg				20	0.2			shTrx1-1_CHK1i_p-RPA32s33_009_FITC.jpg
		643	pLKO_gH2AX_002_TRITC.jpg	0.08		shTrx1_gH2AX_002_TRITC.jpg	0.12		shTrxR1_gH2AX_003_TRITC.jpg	0.18		pLKO+CHKi_gH2AX_002_TRITC.jpg	0.24		shTrx1+CHKi_gH2AX_002_TRITC.jpg	0.47		shTrxR1+CHki_gH2AX_003_TRITC.jpg	0.49				644	pLKO_p-RPA32s33_002_FITC.jpg	15	0.15		shTrx1-1_p-RPA32s33_004_FITC.jpg	19	0.19		shTrxR1-3_p-RPA32s33_003_FITC.jpg				20	0.2		pLKO_CHK1i_p-RPA32s33_007_FITC.jpg				20	0.2			shTrx1-1_CHK1i_p-RPA32s33_009_FITC.jpg
		644	pLKO_gH2AX_002_TRITC.jpg	0.08		shTrx1_gH2AX_002_TRITC.jpg	0.12		shTrxR1_gH2AX_003_TRITC.jpg	0.18		pLKO+CHKi_gH2AX_002_TRITC.jpg	0.24		shTrx1+CHKi_gH2AX_002_TRITC.jpg	0.47		shTrxR1+CHki_gH2AX_003_TRITC.jpg	0.49				645	pLKO_p-RPA32s33_002_FITC.jpg	15	0.15		shTrx1-1_p-RPA32s33_004_FITC.jpg	19	0.19		shTrxR1-3_p-RPA32s33_003_FITC.jpg				20	0.2		pLKO_CHK1i_p-RPA32s33_007_FITC.jpg				20	0.2			shTrx1-1_CHK1i_p-RPA32s33_009_FITC.jpg
		645	pLKO_gH2AX_002_TRITC.jpg	0.08		shTrx1_gH2AX_002_TRITC.jpg	0.12		shTrxR1_gH2AX_003_TRITC.jpg	0.18		pLKO+CHKi_gH2AX_002_TRITC.jpg	0.24		shTrx1+CHKi_gH2AX_002_TRITC.jpg	0.47		shTrxR1+CHki_gH2AX_003_TRITC.jpg	0.49				646	pLKO_p-RPA32s33_002_FITC.jpg	15	0.15		shTrx1-1_p-RPA32s33_004_FITC.jpg	19	0.19		shTrxR1-3_p-RPA32s33_003_FITC.jpg				20	0.2		pLKO_CHK1i_p-RPA32s33_007_FITC.jpg				20	0.2			shTrx1-1_CHK1i_p-RPA32s33_009_FITC.jpg
		646	pLKO_gH2AX_002_TRITC.jpg	0.08		shTrx1_gH2AX_002_TRITC.jpg	0.12		shTrxR1_gH2AX_003_TRITC.jpg	0.18		pLKO+CHKi_gH2AX_002_TRITC.jpg	0.24		shTrx1+CHKi_gH2AX_002_TRITC.jpg	0.46		shTrxR1+CHki_gH2AX_003_TRITC.jpg	0.49				647	pLKO_p-RPA32s33_002_FITC.jpg	15	0.15		shTrx1-1_p-RPA32s33_004_FITC.jpg	19	0.19		shTrxR1-3_p-RPA32s33_003_FITC.jpg				20	0.2		pLKO_CHK1i_p-RPA32s33_007_FITC.jpg				20	0.2			shTrx1-1_CHK1i_p-RPA32s33_009_FITC.jpg
		647	pLKO_gH2AX_002_TRITC.jpg	0.08		shTrx1_gH2AX_002_TRITC.jpg	0.12		shTrxR1_gH2AX_003_TRITC.jpg	0.18		pLKO+CHKi_gH2AX_002_TRITC.jpg	0.24		shTrx1+CHKi_gH2AX_002_TRITC.jpg	0.46		shTrxR1+CHki_gH2AX_003_TRITC.jpg	0.49				648	pLKO_p-RPA32s33_002_FITC.jpg	15	0.15		shTrx1-1_p-RPA32s33_004_FITC.jpg	19	0.19		shTrxR1-3_p-RPA32s33_003_FITC.jpg				20	0.2		pLKO_CHK1i_p-RPA32s33_007_FITC.jpg				20	0.2			shTrx1-1_CHK1i_p-RPA32s33_009_FITC.jpg
		648	pLKO_gH2AX_002_TRITC.jpg	0.08		shTrx1_gH2AX_002_TRITC.jpg	0.12		shTrxR1_gH2AX_003_TRITC.jpg	0.18		pLKO+CHKi_gH2AX_002_TRITC.jpg	0.24		shTrx1+CHKi_gH2AX_002_TRITC.jpg	0.46		shTrxR1+CHki_gH2AX_003_TRITC.jpg	0.49				649	pLKO_p-RPA32s33_002_FITC.jpg	15	0.15		shTrx1-1_p-RPA32s33_004_FITC.jpg	19	0.19		shTrxR1-3_p-RPA32s33_003_FITC.jpg				20	0.2		pLKO_CHK1i_p-RPA32s33_007_FITC.jpg				20	0.2			shTrx1-1_CHK1i_p-RPA32s33_009_FITC.jpg
		649	pLKO_gH2AX_002_TRITC.jpg	0.08		shTrx1_gH2AX_002_TRITC.jpg	0.12		shTrxR1_gH2AX_003_TRITC.jpg	0.18		pLKO+CHKi_gH2AX_002_TRITC.jpg	0.24		shTrx1+CHKi_gH2AX_002_TRITC.jpg	0.46		shTrxR1+CHki_gH2AX_003_TRITC.jpg	0.49				650	pLKO_p-RPA32s33_002_FITC.jpg	15	0.15		shTrx1-1_p-RPA32s33_004_FITC.jpg	19	0.19		shTrxR1-3_p-RPA32s33_003_FITC.jpg				20	0.2		pLKO_CHK1i_p-RPA32s33_007_FITC.jpg				20	0.2			shTrx1-1_CHK1i_p-RPA32s33_009_FITC.jpg
		650	pLKO_gH2AX_002_TRITC.jpg	0.08		shTrx1_gH2AX_002_TRITC.jpg	0.12		shTrxR1_gH2AX_003_TRITC.jpg	0.18		pLKO+CHKi_gH2AX_002_TRITC.jpg	0.24		shTrx1+CHKi_gH2AX_002_TRITC.jpg	0.46		shTrxR1+CHki_gH2AX_003_TRITC.jpg	0.49				651	pLKO_p-RPA32s33_002_FITC.jpg	15	0.15		shTrx1-1_p-RPA32s33_004_FITC.jpg	20	0.2		shTrxR1-3_p-RPA32s33_003_FITC.jpg				20	0.2		pLKO_CHK1i_p-RPA32s33_007_FITC.jpg				20	0.2			shTrx1-1_CHK1i_p-RPA32s33_009_FITC.jpg
		651	pLKO_gH2AX_002_TRITC.jpg	0.08		shTrx1_gH2AX_002_TRITC.jpg	0.12		shTrxR1_gH2AX_003_TRITC.jpg	0.18		pLKO+CHKi_gH2AX_002_TRITC.jpg	0.24		shTrx1+CHKi_gH2AX_002_TRITC.jpg	0.46		shTrxR1+CHki_gH2AX_003_TRITC.jpg	0.49				652	pLKO_p-RPA32s33_002_FITC.jpg	15	0.15		shTrx1-1_p-RPA32s33_004_FITC.jpg	20	0.2		shTrxR1-3_p-RPA32s33_003_FITC.jpg				20	0.2		pLKO_CHK1i_p-RPA32s33_007_FITC.jpg				20	0.2			shTrx1-1_CHK1i_p-RPA32s33_009_FITC.jpg
		652	pLKO_gH2AX_002_TRITC.jpg	0.08		shTrx1_gH2AX_002_TRITC.jpg	0.12		shTrxR1_gH2AX_003_TRITC.jpg	0.18		pLKO+CHKi_gH2AX_002_TRITC.jpg	0.24		shTrx1+CHKi_gH2AX_002_TRITC.jpg	0.46		shTrxR1+CHki_gH2AX_003_TRITC.jpg	0.49				653	pLKO_p-RPA32s33_002_FITC.jpg	15	0.15		shTrx1-1_p-RPA32s33_004_FITC.jpg	20	0.2		shTrxR1-3_p-RPA32s33_003_FITC.jpg				20	0.2		pLKO_CHK1i_p-RPA32s33_007_FITC.jpg				20	0.2			shTrx1-1_CHK1i_p-RPA32s33_009_FITC.jpg
		653	pLKO_gH2AX_002_TRITC.jpg	0.08		shTrx1_gH2AX_002_TRITC.jpg	0.12		shTrxR1_gH2AX_003_TRITC.jpg	0.18		pLKO+CHKi_gH2AX_002_TRITC.jpg	0.24		shTrx1+CHKi_gH2AX_002_TRITC.jpg	0.46		shTrxR1+CHki_gH2AX_003_TRITC.jpg	0.49				654	pLKO_p-RPA32s33_002_FITC.jpg	15	0.15		shTrx1-1_p-RPA32s33_004_FITC.jpg	20	0.2		shTrxR1-3_p-RPA32s33_003_FITC.jpg				20	0.2		pLKO_CHK1i_p-RPA32s33_007_FITC.jpg				20	0.2			shTrx1-1_CHK1i_p-RPA32s33_009_FITC.jpg
		654	pLKO_gH2AX_002_TRITC.jpg	0.08		shTrx1_gH2AX_002_TRITC.jpg	0.12		shTrxR1_gH2AX_003_TRITC.jpg	0.18		pLKO+CHKi_gH2AX_002_TRITC.jpg	0.24		shTrx1+CHKi_gH2AX_002_TRITC.jpg	0.46		shTrxR1+CHki_gH2AX_003_TRITC.jpg	0.49				655	pLKO_p-RPA32s33_002_FITC.jpg	15	0.15		shTrx1-1_p-RPA32s33_004_FITC.jpg	20	0.2		shTrxR1-3_p-RPA32s33_003_FITC.jpg				20	0.2		pLKO_CHK1i_p-RPA32s33_007_FITC.jpg				20	0.2			shTrx1-1_CHK1i_p-RPA32s33_009_FITC.jpg
		655	pLKO_gH2AX_002_TRITC.jpg	0.08		shTrx1_gH2AX_002_TRITC.jpg	0.12		shTrxR1_gH2AX_003_TRITC.jpg	0.18		pLKO+CHKi_gH2AX_002_TRITC.jpg	0.24		shTrx1+CHKi_gH2AX_002_TRITC.jpg	0.46		shTrxR1+CHki_gH2AX_003_TRITC.jpg	0.49				656	pLKO_p-RPA32s33_002_FITC.jpg	15	0.15		shTrx1-1_p-RPA32s33_004_FITC.jpg	20	0.2		shTrxR1-3_p-RPA32s33_003_FITC.jpg				20	0.2		pLKO_CHK1i_p-RPA32s33_007_FITC.jpg				20	0.2			shTrx1-1_CHK1i_p-RPA32s33_009_FITC.jpg
		656	pLKO_gH2AX_002_TRITC.jpg	0.08		shTrx1_gH2AX_002_TRITC.jpg	0.12		shTrxR1_gH2AX_003_TRITC.jpg	0.18		pLKO+CHKi_gH2AX_002_TRITC.jpg	0.24		shTrx1+CHKi_gH2AX_002_TRITC.jpg	0.46		shTrxR1+CHki_gH2AX_003_TRITC.jpg	0.49				657	pLKO_p-RPA32s33_002_FITC.jpg	15	0.15		shTrx1-1_p-RPA32s33_004_FITC.jpg	20	0.2		shTrxR1-3_p-RPA32s33_003_FITC.jpg				20	0.2		pLKO_CHK1i_p-RPA32s33_007_FITC.jpg				20	0.2			shTrx1-1_CHK1i_p-RPA32s33_009_FITC.jpg
		657	pLKO_gH2AX_002_TRITC.jpg	0.08		shTrx1_gH2AX_002_TRITC.jpg	0.12		shTrxR1_gH2AX_003_TRITC.jpg	0.18		pLKO+CHKi_gH2AX_002_TRITC.jpg	0.24		shTrx1+CHKi_gH2AX_002_TRITC.jpg	0.46		shTrxR1+CHki_gH2AX_003_TRITC.jpg	0.49				658	pLKO_p-RPA32s33_002_FITC.jpg	15	0.15		shTrx1-1_p-RPA32s33_004_FITC.jpg	20	0.2		shTrxR1-3_p-RPA32s33_003_FITC.jpg				20	0.2		pLKO_CHK1i_p-RPA32s33_007_FITC.jpg				20	0.2			shTrx1-1_CHK1i_p-RPA32s33_009_FITC.jpg
		658	pLKO_gH2AX_002_TRITC.jpg	0.08		shTrx1_gH2AX_002_TRITC.jpg	0.12		shTrxR1_gH2AX_003_TRITC.jpg	0.18		pLKO+CHKi_gH2AX_002_TRITC.jpg	0.24		shTrx1+CHKi_gH2AX_002_TRITC.jpg	0.46		shTrxR1+CHki_gH2AX_003_TRITC.jpg	0.49				659	pLKO_p-RPA32s33_002_FITC.jpg	15	0.15		shTrx1-1_p-RPA32s33_004_FITC.jpg	20	0.2		shTrxR1-3_p-RPA32s33_003_FITC.jpg				20	0.2		pLKO_CHK1i_p-RPA32s33_007_FITC.jpg				20	0.2			shTrx1-1_CHK1i_p-RPA32s33_009_FITC.jpg
		659	pLKO_gH2AX_002_TRITC.jpg	0.08		shTrx1_gH2AX_002_TRITC.jpg	0.12		shTrxR1_gH2AX_003_TRITC.jpg	0.18		pLKO+CHKi_gH2AX_002_TRITC.jpg	0.24		shTrx1+CHKi_gH2AX_002_TRITC.jpg	0.46		shTrxR1+CHki_gH2AX_003_TRITC.jpg	0.49				660	pLKO_p-RPA32s33_002_FITC.jpg	16	0.16		shTrx1-1_p-RPA32s33_004_FITC.jpg	20	0.2		shTrxR1-3_p-RPA32s33_003_FITC.jpg				20	0.2		pLKO_CHK1i_p-RPA32s33_007_FITC.jpg				20	0.2			shTrx1-1_CHK1i_p-RPA32s33_009_FITC.jpg
		660	pLKO_gH2AX_002_TRITC.jpg	0.08		shTrx1_gH2AX_002_TRITC.jpg	0.12		shTrxR1_gH2AX_003_TRITC.jpg	0.18		pLKO+CHKi_gH2AX_002_TRITC.jpg	0.24		shTrx1+CHKi_gH2AX_002_TRITC.jpg	0.46		shTrxR1+CHki_gH2AX_003_TRITC.jpg	0.49				661	pLKO_p-RPA32s33_002_FITC.jpg	16	0.16		shTrx1-1_p-RPA32s33_004_FITC.jpg	20	0.2		shTrxR1-3_p-RPA32s33_003_FITC.jpg				20	0.2		pLKO_CHK1i_p-RPA32s33_007_FITC.jpg				20	0.2			shTrx1-1_CHK1i_p-RPA32s33_009_FITC.jpg
		661	pLKO_gH2AX_002_TRITC.jpg	0.08		shTrx1_gH2AX_002_TRITC.jpg	0.12		shTrxR1_gH2AX_003_TRITC.jpg	0.18		pLKO+CHKi_gH2AX_002_TRITC.jpg	0.24		shTrx1+CHKi_gH2AX_002_TRITC.jpg	0.46		shTrxR1+CHki_gH2AX_003_TRITC.jpg	0.49				662	pLKO_p-RPA32s33_002_FITC.jpg	16	0.16		shTrx1-1_p-RPA32s33_004_FITC.jpg	20	0.2		shTrxR1-3_p-RPA32s33_003_FITC.jpg				20	0.2		pLKO_CHK1i_p-RPA32s33_007_FITC.jpg				20	0.2			shTrx1-1_CHK1i_p-RPA32s33_009_FITC.jpg
		662	pLKO_gH2AX_002_TRITC.jpg	0.08		shTrx1_gH2AX_002_TRITC.jpg	0.12		shTrxR1_gH2AX_003_TRITC.jpg	0.18		pLKO+CHKi_gH2AX_002_TRITC.jpg	0.24		shTrx1+CHKi_gH2AX_002_TRITC.jpg	0.46		shTrxR1+CHki_gH2AX_003_TRITC.jpg	0.49				663	pLKO_p-RPA32s33_002_FITC.jpg	16	0.16		shTrx1-1_p-RPA32s33_004_FITC.jpg	20	0.2		shTrxR1-3_p-RPA32s33_003_FITC.jpg				20	0.2		pLKO_CHK1i_p-RPA32s33_007_FITC.jpg				20	0.2			shTrx1-1_CHK1i_p-RPA32s33_009_FITC.jpg
		663	pLKO_gH2AX_002_TRITC.jpg	0.08		shTrx1_gH2AX_002_TRITC.jpg	0.12		shTrxR1_gH2AX_003_TRITC.jpg	0.18		pLKO+CHKi_gH2AX_002_TRITC.jpg	0.24		shTrx1+CHKi_gH2AX_002_TRITC.jpg	0.46		shTrxR1+CHki_gH2AX_003_TRITC.jpg	0.49				664	pLKO_p-RPA32s33_002_FITC.jpg	16	0.16		shTrx1-1_p-RPA32s33_004_FITC.jpg	20	0.2		shTrxR1-3_p-RPA32s33_003_FITC.jpg				20	0.2		pLKO_CHK1i_p-RPA32s33_007_FITC.jpg				20	0.2			shTrx1-1_CHK1i_p-RPA32s33_009_FITC.jpg
		664	pLKO_gH2AX_002_TRITC.jpg	0.08		shTrx1_gH2AX_002_TRITC.jpg	0.12		shTrxR1_gH2AX_003_TRITC.jpg	0.18		pLKO+CHKi_gH2AX_002_TRITC.jpg	0.24		shTrx1+CHKi_gH2AX_002_TRITC.jpg	0.46		shTrxR1+CHki_gH2AX_003_TRITC.jpg	0.49				665	pLKO_p-RPA32s33_002_FITC.jpg	16	0.16		shTrx1-1_p-RPA32s33_004_FITC.jpg	20	0.2		shTrxR1-3_p-RPA32s33_003_FITC.jpg				20	0.2		pLKO_CHK1i_p-RPA32s33_007_FITC.jpg				20	0.2			shTrx1-1_CHK1i_p-RPA32s33_009_FITC.jpg
		665	pLKO_gH2AX_002_TRITC.jpg	0.08		shTrx1_gH2AX_002_TRITC.jpg	0.12		shTrxR1_gH2AX_003_TRITC.jpg	0.18		pLKO+CHKi_gH2AX_002_TRITC.jpg	0.24		shTrx1+CHKi_gH2AX_002_TRITC.jpg	0.46		shTrxR1+CHki_gH2AX_003_TRITC.jpg	0.49				666	pLKO_p-RPA32s33_002_FITC.jpg	16	0.16		shTrx1-1_p-RPA32s33_004_FITC.jpg	20	0.2		shTrxR1-3_p-RPA32s33_003_FITC.jpg				20	0.2		pLKO_CHK1i_p-RPA32s33_007_FITC.jpg				20	0.2			shTrx1-1_CHK1i_p-RPA32s33_009_FITC.jpg
		666	pLKO_gH2AX_002_TRITC.jpg	0.08		shTrx1_gH2AX_002_TRITC.jpg	0.12		shTrxR1_gH2AX_003_TRITC.jpg	0.18		pLKO+CHKi_gH2AX_002_TRITC.jpg	0.24		shTrx1+CHKi_gH2AX_002_TRITC.jpg	0.46		shTrxR1+CHki_gH2AX_003_TRITC.jpg	0.49				667	pLKO_p-RPA32s33_002_FITC.jpg	16	0.16		shTrx1-1_p-RPA32s33_004_FITC.jpg	20	0.2		shTrxR1-3_p-RPA32s33_003_FITC.jpg				20	0.2		pLKO_CHK1i_p-RPA32s33_007_FITC.jpg				20	0.2			shTrx1-1_CHK1i_p-RPA32s33_009_FITC.jpg
		667	pLKO_gH2AX_002_TRITC.jpg	0.08		shTrx1_gH2AX_002_TRITC.jpg	0.12		shTrxR1_gH2AX_003_TRITC.jpg	0.18		pLKO+CHKi_gH2AX_002_TRITC.jpg	0.24		shTrx1+CHKi_gH2AX_002_TRITC.jpg	0.46		shTrxR1+CHki_gH2AX_003_TRITC.jpg	0.49				668	pLKO_p-RPA32s33_002_FITC.jpg	16	0.16		shTrx1-1_p-RPA32s33_004_FITC.jpg	20	0.2		shTrxR1-3_p-RPA32s33_003_FITC.jpg				20	0.2		pLKO_CHK1i_p-RPA32s33_007_FITC.jpg				20	0.2			shTrx1-1_CHK1i_p-RPA32s33_009_FITC.jpg
		668	pLKO_gH2AX_002_TRITC.jpg	0.08		shTrx1_gH2AX_002_TRITC.jpg	0.12		shTrxR1_gH2AX_003_TRITC.jpg	0.18		pLKO+CHKi_gH2AX_002_TRITC.jpg	0.24		shTrx1+CHKi_gH2AX_002_TRITC.jpg	0.46		shTrxR1+CHki_gH2AX_003_TRITC.jpg	0.49				669	pLKO_p-RPA32s33_002_FITC.jpg	16	0.16		shTrx1-1_p-RPA32s33_004_FITC.jpg	20	0.2		shTrxR1-3_p-RPA32s33_003_FITC.jpg				20	0.2		pLKO_CHK1i_p-RPA32s33_007_FITC.jpg				20	0.2			shTrx1-1_CHK1i_p-RPA32s33_009_FITC.jpg
		669	pLKO_gH2AX_002_TRITC.jpg	0.08		shTrx1_gH2AX_002_TRITC.jpg	0.12		shTrxR1_gH2AX_003_TRITC.jpg	0.18		pLKO+CHKi_gH2AX_002_TRITC.jpg	0.24		shTrx1+CHKi_gH2AX_002_TRITC.jpg	0.46		shTrxR1+CHki_gH2AX_003_TRITC.jpg	0.49				670	pLKO_p-RPA32s33_002_FITC.jpg	16	0.16		shTrx1-1_p-RPA32s33_004_FITC.jpg	21	0.21		shTrxR1-3_p-RPA32s33_003_FITC.jpg				20	0.2		pLKO_CHK1i_p-RPA32s33_007_FITC.jpg				20	0.2			shTrx1-1_CHK1i_p-RPA32s33_009_FITC.jpg
		670	pLKO_gH2AX_002_TRITC.jpg	0.08		shTrx1_gH2AX_002_TRITC.jpg	0.12		shTrxR1_gH2AX_003_TRITC.jpg	0.18		pLKO+CHKi_gH2AX_002_TRITC.jpg	0.24		shTrx1+CHKi_gH2AX_002_TRITC.jpg	0.46		shTrxR1+CHki_gH2AX_003_TRITC.jpg	0.49				671	pLKO_p-RPA32s33_002_FITC.jpg	16	0.16		shTrx1-1_p-RPA32s33_004_FITC.jpg	21	0.21		shTrxR1-3_p-RPA32s33_003_FITC.jpg				20	0.2		pLKO_CHK1i_p-RPA32s33_007_FITC.jpg				20	0.2			shTrx1-1_CHK1i_p-RPA32s33_009_FITC.jpg
		671	pLKO_gH2AX_002_TRITC.jpg	0.08		shTrx1_gH2AX_002_TRITC.jpg	0.12		shTrxR1_gH2AX_003_TRITC.jpg	0.18		pLKO+CHKi_gH2AX_002_TRITC.jpg	0.25		shTrx1+CHKi_gH2AX_002_TRITC.jpg	0.46		shTrxR1+CHki_gH2AX_003_TRITC.jpg	0.49				672	pLKO_p-RPA32s33_002_FITC.jpg	16	0.16		shTrx1-1_p-RPA32s33_004_FITC.jpg	21	0.21		shTrxR1-3_p-RPA32s33_003_FITC.jpg				20	0.2		pLKO_CHK1i_p-RPA32s33_007_FITC.jpg				20	0.2			shTrx1-1_CHK1i_p-RPA32s33_009_FITC.jpg
		672	pLKO_gH2AX_002_TRITC.jpg	0.08		shTrx1_gH2AX_002_TRITC.jpg	0.12		shTrxR1_gH2AX_003_TRITC.jpg	0.18		pLKO+CHKi_gH2AX_002_TRITC.jpg	0.25		shTrx1+CHKi_gH2AX_002_TRITC.jpg	0.46		shTrxR1+CHki_gH2AX_003_TRITC.jpg	0.49				673	pLKO_p-RPA32s33_002_FITC.jpg	16	0.16		shTrx1-1_p-RPA32s33_004_FITC.jpg	21	0.21		shTrxR1-3_p-RPA32s33_003_FITC.jpg				20	0.2		pLKO_CHK1i_p-RPA32s33_007_FITC.jpg				20	0.2			shTrx1-1_CHK1i_p-RPA32s33_009_FITC.jpg
		673	pLKO_gH2AX_002_TRITC.jpg	0.08		shTrx1_gH2AX_002_TRITC.jpg	0.12		shTrxR1_gH2AX_003_TRITC.jpg	0.18		pLKO+CHKi_gH2AX_002_TRITC.jpg	0.25		shTrx1+CHKi_gH2AX_002_TRITC.jpg	0.46		shTrxR1+CHki_gH2AX_003_TRITC.jpg	0.49				674	pLKO_p-RPA32s33_002_FITC.jpg	16	0.16		shTrx1-1_p-RPA32s33_004_FITC.jpg	21	0.21		shTrxR1-3_p-RPA32s33_003_FITC.jpg				21	0.21		pLKO_CHK1i_p-RPA32s33_007_FITC.jpg				20	0.2			shTrx1-1_CHK1i_p-RPA32s33_009_FITC.jpg
		674	pLKO_gH2AX_002_TRITC.jpg	0.08		shTrx1_gH2AX_002_TRITC.jpg	0.12		shTrxR1_gH2AX_003_TRITC.jpg	0.18		pLKO+CHKi_gH2AX_002_TRITC.jpg	0.25		shTrx1+CHKi_gH2AX_002_TRITC.jpg	0.46		shTrxR1+CHki_gH2AX_003_TRITC.jpg	0.49				675	pLKO_p-RPA32s33_002_FITC.jpg	17	0.17		shTrx1-1_p-RPA32s33_004_FITC.jpg	21	0.21		shTrxR1-3_p-RPA32s33_003_FITC.jpg				21	0.21		pLKO_CHK1i_p-RPA32s33_007_FITC.jpg				20	0.2			shTrx1-1_CHK1i_p-RPA32s33_009_FITC.jpg
		675	pLKO_gH2AX_002_TRITC.jpg	0.08		shTrx1_gH2AX_002_TRITC.jpg	0.12		shTrxR1_gH2AX_003_TRITC.jpg	0.18		pLKO+CHKi_gH2AX_002_TRITC.jpg	0.25		shTrx1+CHKi_gH2AX_002_TRITC.jpg	0.46		shTrxR1+CHki_gH2AX_003_TRITC.jpg	0.49				676	pLKO_p-RPA32s33_002_FITC.jpg	17	0.17		shTrx1-1_p-RPA32s33_004_FITC.jpg	21	0.21		shTrxR1-3_p-RPA32s33_003_FITC.jpg				21	0.21		pLKO_CHK1i_p-RPA32s33_007_FITC.jpg				20	0.2			shTrx1-1_CHK1i_p-RPA32s33_009_FITC.jpg
		676	pLKO_gH2AX_002_TRITC.jpg	0.08		shTrx1_gH2AX_002_TRITC.jpg	0.12		shTrxR1_gH2AX_003_TRITC.jpg	0.18		pLKO+CHKi_gH2AX_002_TRITC.jpg	0.25		shTrx1+CHKi_gH2AX_002_TRITC.jpg	0.46		shTrxR1+CHki_gH2AX_003_TRITC.jpg	0.49				677	pLKO_p-RPA32s33_002_FITC.jpg	17	0.17		shTrx1-1_p-RPA32s33_004_FITC.jpg	21	0.21		shTrxR1-3_p-RPA32s33_003_FITC.jpg				21	0.21		pLKO_CHK1i_p-RPA32s33_007_FITC.jpg				20	0.2			shTrx1-1_CHK1i_p-RPA32s33_009_FITC.jpg
		677	pLKO_gH2AX_002_TRITC.jpg	0.08		shTrx1_gH2AX_002_TRITC.jpg	0.12		shTrxR1_gH2AX_003_TRITC.jpg	0.18		pLKO+CHKi_gH2AX_002_TRITC.jpg	0.25		shTrx1+CHKi_gH2AX_002_TRITC.jpg	0.46		shTrxR1+CHki_gH2AX_003_TRITC.jpg	0.49				678	pLKO_p-RPA32s33_002_FITC.jpg	17	0.17		shTrx1-1_p-RPA32s33_004_FITC.jpg	21	0.21		shTrxR1-3_p-RPA32s33_003_FITC.jpg				21	0.21		pLKO_CHK1i_p-RPA32s33_007_FITC.jpg				20	0.2			shTrx1-1_CHK1i_p-RPA32s33_009_FITC.jpg
		678	pLKO_gH2AX_002_TRITC.jpg	0.08		shTrx1_gH2AX_002_TRITC.jpg	0.12		shTrxR1_gH2AX_003_TRITC.jpg	0.18		pLKO+CHKi_gH2AX_002_TRITC.jpg	0.25		shTrx1+CHKi_gH2AX_002_TRITC.jpg	0.46		shTrxR1+CHki_gH2AX_003_TRITC.jpg	0.49				679	pLKO_p-RPA32s33_002_FITC.jpg	17	0.17		shTrx1-1_p-RPA32s33_004_FITC.jpg	21	0.21		shTrxR1-3_p-RPA32s33_003_FITC.jpg				21	0.21		pLKO_CHK1i_p-RPA32s33_007_FITC.jpg				20	0.2			shTrx1-1_CHK1i_p-RPA32s33_009_FITC.jpg
		679	pLKO_gH2AX_002_TRITC.jpg	0.08		shTrx1_gH2AX_002_TRITC.jpg	0.12		shTrxR1_gH2AX_003_TRITC.jpg	0.18		pLKO+CHKi_gH2AX_002_TRITC.jpg	0.25		shTrx1+CHKi_gH2AX_002_TRITC.jpg	0.46		shTrxR1+CHki_gH2AX_003_TRITC.jpg	0.49				680	pLKO_p-RPA32s33_002_FITC.jpg	17	0.17		shTrx1-1_p-RPA32s33_004_FITC.jpg	21	0.21		shTrxR1-3_p-RPA32s33_003_FITC.jpg				21	0.21		pLKO_CHK1i_p-RPA32s33_007_FITC.jpg				20	0.2			shTrx1-1_CHK1i_p-RPA32s33_009_FITC.jpg
		680	pLKO_gH2AX_002_TRITC.jpg	0.08		shTrx1_gH2AX_002_TRITC.jpg	0.12		shTrxR1_gH2AX_003_TRITC.jpg	0.18		pLKO+CHKi_gH2AX_002_TRITC.jpg	0.25		shTrx1+CHKi_gH2AX_002_TRITC.jpg	0.46		shTrxR1+CHki_gH2AX_003_TRITC.jpg	0.49				681	pLKO_p-RPA32s33_002_FITC.jpg	17	0.17		shTrx1-1_p-RPA32s33_004_FITC.jpg	21	0.21		shTrxR1-3_p-RPA32s33_003_FITC.jpg				21	0.21		pLKO_CHK1i_p-RPA32s33_007_FITC.jpg				20	0.2			shTrx1-1_CHK1i_p-RPA32s33_009_FITC.jpg
		681	pLKO_gH2AX_002_TRITC.jpg	0.08		shTrx1_gH2AX_002_TRITC.jpg	0.12		shTrxR1_gH2AX_003_TRITC.jpg	0.18		pLKO+CHKi_gH2AX_002_TRITC.jpg	0.25		shTrx1+CHKi_gH2AX_002_TRITC.jpg	0.46		shTrxR1+CHki_gH2AX_003_TRITC.jpg	0.49				682	pLKO_p-RPA32s33_002_FITC.jpg	17	0.17		shTrx1-1_p-RPA32s33_004_FITC.jpg	21	0.21		shTrxR1-3_p-RPA32s33_003_FITC.jpg				21	0.21		pLKO_CHK1i_p-RPA32s33_007_FITC.jpg				20	0.2			shTrx1-1_CHK1i_p-RPA32s33_009_FITC.jpg
		682	pLKO_gH2AX_002_TRITC.jpg	0.08		shTrx1_gH2AX_002_TRITC.jpg	0.12		shTrxR1_gH2AX_003_TRITC.jpg	0.18		pLKO+CHKi_gH2AX_002_TRITC.jpg	0.25		shTrx1+CHKi_gH2AX_002_TRITC.jpg	0.45		shTrxR1+CHki_gH2AX_003_TRITC.jpg	0.49				683	pLKO_p-RPA32s33_002_FITC.jpg	17	0.17		shTrx1-1_p-RPA32s33_004_FITC.jpg	21	0.21		shTrxR1-3_p-RPA32s33_003_FITC.jpg				21	0.21		pLKO_CHK1i_p-RPA32s33_007_FITC.jpg				20	0.2			shTrx1-1_CHK1i_p-RPA32s33_009_FITC.jpg
		683	pLKO_gH2AX_002_TRITC.jpg	0.08		shTrx1_gH2AX_002_TRITC.jpg	0.12		shTrxR1_gH2AX_003_TRITC.jpg	0.18		pLKO+CHKi_gH2AX_002_TRITC.jpg	0.25		shTrx1+CHKi_gH2AX_002_TRITC.jpg	0.45		shTrxR1+CHki_gH2AX_003_TRITC.jpg	0.5				684	pLKO_p-RPA32s33_002_FITC.jpg	17	0.17		shTrx1-1_p-RPA32s33_004_FITC.jpg	21	0.21		shTrxR1-3_p-RPA32s33_003_FITC.jpg				21	0.21		pLKO_CHK1i_p-RPA32s33_007_FITC.jpg				20	0.2			shTrx1-1_CHK1i_p-RPA32s33_009_FITC.jpg
		684	pLKO_gH2AX_002_TRITC.jpg	0.08		shTrx1_gH2AX_002_TRITC.jpg	0.12		shTrxR1_gH2AX_003_TRITC.jpg	0.18		pLKO+CHKi_gH2AX_002_TRITC.jpg	0.25		shTrx1+CHKi_gH2AX_002_TRITC.jpg	0.45		shTrxR1+CHki_gH2AX_003_TRITC.jpg	0.5				685	pLKO_p-RPA32s33_002_FITC.jpg	17	0.17		shTrx1-1_p-RPA32s33_004_FITC.jpg	21	0.21		shTrxR1-3_p-RPA32s33_003_FITC.jpg				21	0.21		pLKO_CHK1i_p-RPA32s33_007_FITC.jpg				20	0.2			shTrx1-1_CHK1i_p-RPA32s33_009_FITC.jpg
		685	pLKO_gH2AX_002_TRITC.jpg	0.08		shTrx1_gH2AX_002_TRITC.jpg	0.12		shTrxR1_gH2AX_003_TRITC.jpg	0.18		pLKO+CHKi_gH2AX_002_TRITC.jpg	0.25		shTrx1+CHKi_gH2AX_002_TRITC.jpg	0.45		shTrxR1+CHki_gH2AX_003_TRITC.jpg	0.5				686	pLKO_p-RPA32s33_002_FITC.jpg	17	0.17		shTrx1-1_p-RPA32s33_004_FITC.jpg	21	0.21		shTrxR1-3_p-RPA32s33_003_FITC.jpg				21	0.21		pLKO_CHK1i_p-RPA32s33_007_FITC.jpg				20	0.2			shTrx1-1_CHK1i_p-RPA32s33_009_FITC.jpg
		686	pLKO_gH2AX_002_TRITC.jpg	0.08		shTrx1_gH2AX_002_TRITC.jpg	0.12		shTrxR1_gH2AX_003_TRITC.jpg	0.18		pLKO+CHKi_gH2AX_002_TRITC.jpg	0.26		shTrx1+CHKi_gH2AX_002_TRITC.jpg	0.45		shTrxR1+CHki_gH2AX_003_TRITC.jpg	0.5				687	pLKO_p-RPA32s33_002_FITC.jpg	17	0.17		shTrx1-1_p-RPA32s33_004_FITC.jpg	21	0.21		shTrxR1-3_p-RPA32s33_003_FITC.jpg				21	0.21		pLKO_CHK1i_p-RPA32s33_007_FITC.jpg				20	0.2			shTrx1-1_CHK1i_p-RPA32s33_009_FITC.jpg
		687	pLKO_gH2AX_002_TRITC.jpg	0.08		shTrx1_gH2AX_002_TRITC.jpg	0.12		shTrxR1_gH2AX_003_TRITC.jpg	0.18		pLKO+CHKi_gH2AX_002_TRITC.jpg	0.26		shTrx1+CHKi_gH2AX_002_TRITC.jpg	0.45		shTrxR1+CHki_gH2AX_003_TRITC.jpg	0.5				688	pLKO_p-RPA32s33_002_FITC.jpg	17	0.17		shTrx1-1_p-RPA32s33_004_FITC.jpg	21	0.21		shTrxR1-3_p-RPA32s33_003_FITC.jpg				21	0.21		pLKO_CHK1i_p-RPA32s33_007_FITC.jpg				20	0.2			shTrx1-1_CHK1i_p-RPA32s33_009_FITC.jpg
		688	pLKO_gH2AX_002_TRITC.jpg	0.08		shTrx1_gH2AX_002_TRITC.jpg	0.12		shTrxR1_gH2AX_003_TRITC.jpg	0.18		pLKO+CHKi_gH2AX_002_TRITC.jpg	0.26		shTrx1+CHKi_gH2AX_002_TRITC.jpg	0.45		shTrxR1+CHki_gH2AX_003_TRITC.jpg	0.5				689	pLKO_p-RPA32s33_002_FITC.jpg	17	0.17		shTrx1-1_p-RPA32s33_004_FITC.jpg	21	0.21		shTrxR1-3_p-RPA32s33_003_FITC.jpg				21	0.21		pLKO_CHK1i_p-RPA32s33_007_FITC.jpg				20	0.2			shTrx1-1_CHK1i_p-RPA32s33_009_FITC.jpg
		689	pLKO_gH2AX_002_TRITC.jpg	0.08		shTrx1_gH2AX_002_TRITC.jpg	0.12		shTrxR1_gH2AX_003_TRITC.jpg	0.18		pLKO+CHKi_gH2AX_002_TRITC.jpg	0.26		shTrx1+CHKi_gH2AX_002_TRITC.jpg	0.45		shTrxR1+CHki_gH2AX_003_TRITC.jpg	0.5				690	pLKO_p-RPA32s33_002_FITC.jpg	18	0.18		shTrx1-1_p-RPA32s33_004_FITC.jpg	21	0.21		shTrxR1-3_p-RPA32s33_003_FITC.jpg				21	0.21		pLKO_CHK1i_p-RPA32s33_007_FITC.jpg				20	0.2			shTrx1-1_CHK1i_p-RPA32s33_009_FITC.jpg
		690	pLKO_gH2AX_002_TRITC.jpg	0.08		shTrx1_gH2AX_002_TRITC.jpg	0.12		shTrxR1_gH2AX_003_TRITC.jpg	0.18		pLKO+CHKi_gH2AX_002_TRITC.jpg	0.26		shTrx1+CHKi_gH2AX_002_TRITC.jpg	0.45		shTrxR1+CHki_gH2AX_003_TRITC.jpg	0.5				691	pLKO_p-RPA32s33_002_FITC.jpg	18	0.18		shTrx1-1_p-RPA32s33_004_FITC.jpg	21	0.21		shTrxR1-3_p-RPA32s33_003_FITC.jpg				21	0.21		pLKO_CHK1i_p-RPA32s33_007_FITC.jpg				20	0.2			shTrx1-1_CHK1i_p-RPA32s33_009_FITC.jpg
		691	pLKO_gH2AX_002_TRITC.jpg	0.08		shTrx1_gH2AX_002_TRITC.jpg	0.12		shTrxR1_gH2AX_003_TRITC.jpg	0.18		pLKO+CHKi_gH2AX_002_TRITC.jpg	0.26		shTrx1+CHKi_gH2AX_002_TRITC.jpg	0.45		shTrxR1+CHki_gH2AX_003_TRITC.jpg	0.5				692	pLKO_p-RPA32s33_002_FITC.jpg	18	0.18		shTrx1-1_p-RPA32s33_004_FITC.jpg	21	0.21		shTrxR1-3_p-RPA32s33_003_FITC.jpg				21	0.21		pLKO_CHK1i_p-RPA32s33_007_FITC.jpg				20	0.2			shTrx1-1_CHK1i_p-RPA32s33_009_FITC.jpg
		692	pLKO_gH2AX_002_TRITC.jpg	0.08		shTrx1_gH2AX_002_TRITC.jpg	0.12		shTrxR1_gH2AX_003_TRITC.jpg	0.18		pLKO+CHKi_gH2AX_002_TRITC.jpg	0.26		shTrx1+CHKi_gH2AX_002_TRITC.jpg	0.45		shTrxR1+CHki_gH2AX_003_TRITC.jpg	0.5				693	pLKO_p-RPA32s33_002_FITC.jpg	18	0.18		shTrx1-1_p-RPA32s33_004_FITC.jpg	21	0.21		shTrxR1-3_p-RPA32s33_003_FITC.jpg				21	0.21		pLKO_CHK1i_p-RPA32s33_007_FITC.jpg				20	0.2			shTrx1-1_CHK1i_p-RPA32s33_009_FITC.jpg
		693	pLKO_gH2AX_002_TRITC.jpg	0.08		shTrx1_gH2AX_002_TRITC.jpg	0.12		shTrxR1_gH2AX_003_TRITC.jpg	0.18		pLKO+CHKi_gH2AX_002_TRITC.jpg	0.26		shTrx1+CHKi_gH2AX_002_TRITC.jpg	0.45		shTrxR1+CHki_gH2AX_003_TRITC.jpg	0.5				694	pLKO_p-RPA32s33_002_FITC.jpg	18	0.18		shTrx1-1_p-RPA32s33_004_FITC.jpg	21	0.21		shTrxR1-3_p-RPA32s33_003_FITC.jpg				21	0.21		pLKO_CHK1i_p-RPA32s33_007_FITC.jpg				20	0.2			shTrx1-1_CHK1i_p-RPA32s33_009_FITC.jpg
		694	pLKO_gH2AX_002_TRITC.jpg	0.08		shTrx1_gH2AX_002_TRITC.jpg	0.12		shTrxR1_gH2AX_003_TRITC.jpg	0.18		pLKO+CHKi_gH2AX_002_TRITC.jpg	0.26		shTrx1+CHKi_gH2AX_002_TRITC.jpg	0.45		shTrxR1+CHki_gH2AX_003_TRITC.jpg	0.5				695	pLKO_p-RPA32s33_002_FITC.jpg	19	0.19		shTrx1-1_p-RPA32s33_004_FITC.jpg	21	0.21		shTrxR1-3_p-RPA32s33_003_FITC.jpg				21	0.21		pLKO_CHK1i_p-RPA32s33_007_FITC.jpg				20	0.2			shTrx1-1_CHK1i_p-RPA32s33_009_FITC.jpg
		695	pLKO_gH2AX_002_TRITC.jpg	0.08		shTrx1_gH2AX_002_TRITC.jpg	0.12		shTrxR1_gH2AX_003_TRITC.jpg	0.18		pLKO+CHKi_gH2AX_002_TRITC.jpg	0.26		shTrx1+CHKi_gH2AX_002_TRITC.jpg	0.45		shTrxR1+CHki_gH2AX_003_TRITC.jpg	0.5				696	pLKO_p-RPA32s33_002_FITC.jpg	19	0.19		shTrx1-1_p-RPA32s33_004_FITC.jpg	21	0.21		shTrxR1-3_p-RPA32s33_003_FITC.jpg				21	0.21		pLKO_CHK1i_p-RPA32s33_007_FITC.jpg				20	0.2			shTrx1-1_CHK1i_p-RPA32s33_009_FITC.jpg
		696	pLKO_gH2AX_002_TRITC.jpg	0.08		shTrx1_gH2AX_002_TRITC.jpg	0.12		shTrxR1_gH2AX_003_TRITC.jpg	0.18		pLKO+CHKi_gH2AX_002_TRITC.jpg	0.26		shTrx1+CHKi_gH2AX_002_TRITC.jpg	0.45		shTrxR1+CHki_gH2AX_003_TRITC.jpg	0.5				697	pLKO_p-RPA32s33_002_FITC.jpg	19	0.19		shTrx1-1_p-RPA32s33_004_FITC.jpg	21	0.21		shTrxR1-3_p-RPA32s33_003_FITC.jpg				21	0.21		pLKO_CHK1i_p-RPA32s33_007_FITC.jpg				20	0.2			shTrx1-1_CHK1i_p-RPA32s33_009_FITC.jpg
		697	pLKO_gH2AX_002_TRITC.jpg	0.08		shTrx1_gH2AX_002_TRITC.jpg	0.12		shTrxR1_gH2AX_003_TRITC.jpg	0.18		pLKO+CHKi_gH2AX_002_TRITC.jpg	0.26		shTrx1+CHKi_gH2AX_002_TRITC.jpg	0.45		shTrxR1+CHki_gH2AX_003_TRITC.jpg	0.5				698	pLKO_p-RPA32s33_002_FITC.jpg	19	0.19		shTrx1-1_p-RPA32s33_004_FITC.jpg	21	0.21		shTrxR1-3_p-RPA32s33_003_FITC.jpg				21	0.21		pLKO_CHK1i_p-RPA32s33_007_FITC.jpg				20	0.2			shTrx1-1_CHK1i_p-RPA32s33_009_FITC.jpg
		698	pLKO_gH2AX_002_TRITC.jpg	0.08		shTrx1_gH2AX_002_TRITC.jpg	0.12		shTrxR1_gH2AX_003_TRITC.jpg	0.18		pLKO+CHKi_gH2AX_002_TRITC.jpg	0.26		shTrx1+CHKi_gH2AX_002_TRITC.jpg	0.45		shTrxR1+CHki_gH2AX_003_TRITC.jpg	0.5				699	pLKO_p-RPA32s33_002_FITC.jpg	19	0.19		shTrx1-1_p-RPA32s33_004_FITC.jpg	21	0.21		shTrxR1-3_p-RPA32s33_003_FITC.jpg				21	0.21		pLKO_CHK1i_p-RPA32s33_007_FITC.jpg				20	0.2			shTrx1-1_CHK1i_p-RPA32s33_009_FITC.jpg
		699	pLKO_gH2AX_002_TRITC.jpg	0.08		shTrx1_gH2AX_002_TRITC.jpg	0.12		shTrxR1_gH2AX_003_TRITC.jpg	0.18		pLKO+CHKi_gH2AX_002_TRITC.jpg	0.26		shTrx1+CHKi_gH2AX_002_TRITC.jpg	0.45		shTrxR1+CHki_gH2AX_003_TRITC.jpg	0.5				700	pLKO_p-RPA32s33_002_FITC.jpg	19	0.19		shTrx1-1_p-RPA32s33_004_FITC.jpg	21	0.21		shTrxR1-3_p-RPA32s33_003_FITC.jpg				21	0.21		pLKO_CHK1i_p-RPA32s33_007_FITC.jpg				20	0.2			shTrx1-1_CHK1i_p-RPA32s33_009_FITC.jpg
		700	pLKO_gH2AX_002_TRITC.jpg	0.08		shTrx1_gH2AX_002_TRITC.jpg	0.12		shTrxR1_gH2AX_003_TRITC.jpg	0.18		pLKO+CHKi_gH2AX_002_TRITC.jpg	0.26		shTrx1+CHKi_gH2AX_002_TRITC.jpg	0.45		shTrxR1+CHki_gH2AX_003_TRITC.jpg	0.5				701	pLKO_p-RPA32s33_002_FITC.jpg	19	0.19		shTrx1-1_p-RPA32s33_004_FITC.jpg	22	0.22		shTrxR1-3_p-RPA32s33_003_FITC.jpg				21	0.21		pLKO_CHK1i_p-RPA32s33_007_FITC.jpg				20	0.2			shTrx1-1_CHK1i_p-RPA32s33_009_FITC.jpg
		701	pLKO_gH2AX_002_TRITC.jpg	0.08		shTrx1_gH2AX_002_TRITC.jpg	0.12		shTrxR1_gH2AX_003_TRITC.jpg	0.18		pLKO+CHKi_gH2AX_002_TRITC.jpg	0.26		shTrx1+CHKi_gH2AX_002_TRITC.jpg	0.45		shTrxR1+CHki_gH2AX_003_TRITC.jpg	0.5				702	pLKO_p-RPA32s33_002_FITC.jpg	19	0.19		shTrx1-1_p-RPA32s33_004_FITC.jpg	22	0.22		shTrxR1-3_p-RPA32s33_003_FITC.jpg				21	0.21		pLKO_CHK1i_p-RPA32s33_007_FITC.jpg				20	0.2			shTrx1-1_CHK1i_p-RPA32s33_009_FITC.jpg
		702	pLKO_gH2AX_002_TRITC.jpg	0.08		shTrx1_gH2AX_002_TRITC.jpg	0.12		shTrxR1_gH2AX_003_TRITC.jpg	0.18		pLKO+CHKi_gH2AX_002_TRITC.jpg	0.26		shTrx1+CHKi_gH2AX_002_TRITC.jpg	0.45		shTrxR1+CHki_gH2AX_003_TRITC.jpg	0.5				703	pLKO_p-RPA32s33_002_FITC.jpg	19	0.19		shTrx1-1_p-RPA32s33_004_FITC.jpg	22	0.22		shTrxR1-3_p-RPA32s33_003_FITC.jpg				21	0.21		pLKO_CHK1i_p-RPA32s33_007_FITC.jpg				20	0.2			shTrx1-1_CHK1i_p-RPA32s33_009_FITC.jpg
		703	pLKO_gH2AX_002_TRITC.jpg	0.08		shTrx1_gH2AX_002_TRITC.jpg	0.12		shTrxR1_gH2AX_003_TRITC.jpg	0.18		pLKO+CHKi_gH2AX_002_TRITC.jpg	0.26		shTrx1+CHKi_gH2AX_002_TRITC.jpg	0.45		shTrxR1+CHki_gH2AX_003_TRITC.jpg	0.5				704	pLKO_p-RPA32s33_002_FITC.jpg	19	0.19		shTrx1-1_p-RPA32s33_004_FITC.jpg	22	0.22		shTrxR1-3_p-RPA32s33_003_FITC.jpg				21	0.21		pLKO_CHK1i_p-RPA32s33_007_FITC.jpg				20	0.2			shTrx1-1_CHK1i_p-RPA32s33_009_FITC.jpg
		704	pLKO_gH2AX_002_TRITC.jpg	0.08		shTrx1_gH2AX_002_TRITC.jpg	0.12		shTrxR1_gH2AX_003_TRITC.jpg	0.18		pLKO+CHKi_gH2AX_002_TRITC.jpg	0.26		shTrx1+CHKi_gH2AX_002_TRITC.jpg	0.45		shTrxR1+CHki_gH2AX_003_TRITC.jpg	0.5				705	pLKO_p-RPA32s33_002_FITC.jpg	19	0.19		shTrx1-1_p-RPA32s33_004_FITC.jpg	22	0.22		shTrxR1-3_p-RPA32s33_003_FITC.jpg				21	0.21		pLKO_CHK1i_p-RPA32s33_007_FITC.jpg				20	0.2			shTrx1-1_CHK1i_p-RPA32s33_009_FITC.jpg
		705	pLKO_gH2AX_002_TRITC.jpg	0.08		shTrx1_gH2AX_002_TRITC.jpg	0.12		shTrxR1_gH2AX_003_TRITC.jpg	0.18		pLKO+CHKi_gH2AX_002_TRITC.jpg	0.26		shTrx1+CHKi_gH2AX_002_TRITC.jpg	0.45		shTrxR1+CHki_gH2AX_003_TRITC.jpg	0.5				706	pLKO_p-RPA32s33_002_FITC.jpg	19	0.19		shTrx1-1_p-RPA32s33_004_FITC.jpg	22	0.22		shTrxR1-3_p-RPA32s33_003_FITC.jpg				21	0.21		pLKO_CHK1i_p-RPA32s33_007_FITC.jpg				20	0.2			shTrx1-1_CHK1i_p-RPA32s33_009_FITC.jpg
		706	pLKO_gH2AX_002_TRITC.jpg	0.08		shTrx1_gH2AX_002_TRITC.jpg	0.12		shTrxR1_gH2AX_003_TRITC.jpg	0.18		pLKO+CHKi_gH2AX_002_TRITC.jpg	0.26		shTrx1+CHKi_gH2AX_002_TRITC.jpg	0.45		shTrxR1+CHki_gH2AX_003_TRITC.jpg	0.5				707	pLKO_p-RPA32s33_002_FITC.jpg	19	0.19		shTrx1-1_p-RPA32s33_004_FITC.jpg	22	0.22		shTrxR1-3_p-RPA32s33_003_FITC.jpg				21	0.21		pLKO_CHK1i_p-RPA32s33_007_FITC.jpg				20	0.2			shTrx1-1_CHK1i_p-RPA32s33_009_FITC.jpg
		707	pLKO_gH2AX_002_TRITC.jpg	0.08		shTrx1_gH2AX_002_TRITC.jpg	0.12		shTrxR1_gH2AX_003_TRITC.jpg	0.18		pLKO+CHKi_gH2AX_002_TRITC.jpg	0.26		shTrx1+CHKi_gH2AX_002_TRITC.jpg	0.45		shTrxR1+CHki_gH2AX_003_TRITC.jpg	0.5				708	pLKO_p-RPA32s33_002_FITC.jpg	19	0.19		shTrx1-1_p-RPA32s33_004_FITC.jpg	22	0.22		shTrxR1-3_p-RPA32s33_003_FITC.jpg				21	0.21		pLKO_CHK1i_p-RPA32s33_007_FITC.jpg				20	0.2			shTrx1-1_CHK1i_p-RPA32s33_009_FITC.jpg
		708	pLKO_gH2AX_002_TRITC.jpg	0.08		shTrx1_gH2AX_002_TRITC.jpg	0.12		shTrxR1_gH2AX_003_TRITC.jpg	0.18		pLKO+CHKi_gH2AX_002_TRITC.jpg	0.26		shTrx1+CHKi_gH2AX_002_TRITC.jpg	0.45		shTrxR1+CHki_gH2AX_003_TRITC.jpg	0.5				709	pLKO_p-RPA32s33_002_FITC.jpg	19	0.19		shTrx1-1_p-RPA32s33_004_FITC.jpg	22	0.22		shTrxR1-3_p-RPA32s33_003_FITC.jpg				21	0.21		pLKO_CHK1i_p-RPA32s33_007_FITC.jpg				20	0.2			shTrx1-1_CHK1i_p-RPA32s33_009_FITC.jpg
		709	pLKO_gH2AX_002_TRITC.jpg	0.08		shTrx1_gH2AX_002_TRITC.jpg	0.12		shTrxR1_gH2AX_003_TRITC.jpg	0.18		pLKO+CHKi_gH2AX_002_TRITC.jpg	0.26		shTrx1+CHKi_gH2AX_002_TRITC.jpg	0.45		shTrxR1+CHki_gH2AX_003_TRITC.jpg	0.5				710	pLKO_p-RPA32s33_002_FITC.jpg	19	0.19		shTrx1-1_p-RPA32s33_004_FITC.jpg	22	0.22		shTrxR1-3_p-RPA32s33_003_FITC.jpg				21	0.21		pLKO_CHK1i_p-RPA32s33_007_FITC.jpg				20	0.2			shTrx1-1_CHK1i_p-RPA32s33_009_FITC.jpg
		710	pLKO_gH2AX_002_TRITC.jpg	0.08		shTrx1_gH2AX_002_TRITC.jpg	0.12		shTrxR1_gH2AX_003_TRITC.jpg	0.18		pLKO+CHKi_gH2AX_002_TRITC.jpg	0.26		shTrx1+CHKi_gH2AX_002_TRITC.jpg	0.45		shTrxR1+CHki_gH2AX_003_TRITC.jpg	0.5				711	pLKO_p-RPA32s33_002_FITC.jpg	19	0.19		shTrx1-1_p-RPA32s33_004_FITC.jpg	22	0.22		shTrxR1-3_p-RPA32s33_003_FITC.jpg				21	0.21		pLKO_CHK1i_p-RPA32s33_007_FITC.jpg				20	0.2			shTrx1-1_CHK1i_p-RPA32s33_009_FITC.jpg
		711	pLKO_gH2AX_002_TRITC.jpg	0.08		shTrx1_gH2AX_002_TRITC.jpg	0.12		shTrxR1_gH2AX_003_TRITC.jpg	0.18		pLKO+CHKi_gH2AX_002_TRITC.jpg	0.26		shTrx1+CHKi_gH2AX_002_TRITC.jpg	0.45		shTrxR1+CHki_gH2AX_003_TRITC.jpg	0.5				712	pLKO_p-RPA32s33_002_FITC.jpg	19	0.19		shTrx1-1_p-RPA32s33_004_FITC.jpg	22	0.22		shTrxR1-3_p-RPA32s33_003_FITC.jpg				21	0.21		pLKO_CHK1i_p-RPA32s33_007_FITC.jpg				20	0.2			shTrx1-1_CHK1i_p-RPA32s33_009_FITC.jpg
		712	pLKO_gH2AX_002_TRITC.jpg	0.08		shTrx1_gH2AX_002_TRITC.jpg	0.12		shTrxR1_gH2AX_003_TRITC.jpg	0.18		pLKO+CHKi_gH2AX_002_TRITC.jpg	0.26		shTrx1+CHKi_gH2AX_002_TRITC.jpg	0.45		shTrxR1+CHki_gH2AX_003_TRITC.jpg	0.5				713	pLKO_p-RPA32s33_002_FITC.jpg	20	0.2		shTrx1-1_p-RPA32s33_004_FITC.jpg	22	0.22		shTrxR1-3_p-RPA32s33_003_FITC.jpg				21	0.21		pLKO_CHK1i_p-RPA32s33_007_FITC.jpg				20	0.2			shTrx1-1_CHK1i_p-RPA32s33_009_FITC.jpg
		713	pLKO_gH2AX_002_TRITC.jpg	0.08		shTrx1_gH2AX_002_TRITC.jpg	0.12		shTrxR1_gH2AX_003_TRITC.jpg	0.18		pLKO+CHKi_gH2AX_002_TRITC.jpg	0.26		shTrx1+CHKi_gH2AX_002_TRITC.jpg	0.45		shTrxR1+CHki_gH2AX_003_TRITC.jpg	0.5				714	pLKO_p-RPA32s33_002_FITC.jpg	20	0.2		shTrx1-1_p-RPA32s33_004_FITC.jpg	22	0.22		shTrxR1-3_p-RPA32s33_003_FITC.jpg				21	0.21		pLKO_CHK1i_p-RPA32s33_007_FITC.jpg				20	0.2			shTrx1-1_CHK1i_p-RPA32s33_009_FITC.jpg
		714	pLKO_gH2AX_002_TRITC.jpg	0.08		shTrx1_gH2AX_002_TRITC.jpg	0.12		shTrxR1_gH2AX_003_TRITC.jpg	0.19		pLKO+CHKi_gH2AX_002_TRITC.jpg	0.26		shTrx1+CHKi_gH2AX_002_TRITC.jpg	0.45		shTrxR1+CHki_gH2AX_003_TRITC.jpg	0.5				715	pLKO_p-RPA32s33_002_FITC.jpg	20	0.2		shTrx1-1_p-RPA32s33_004_FITC.jpg	22	0.22		shTrxR1-3_p-RPA32s33_003_FITC.jpg				21	0.21		pLKO_CHK1i_p-RPA32s33_007_FITC.jpg				20	0.2			shTrx1-1_CHK1i_p-RPA32s33_009_FITC.jpg
		715	pLKO_gH2AX_002_TRITC.jpg	0.08		shTrx1_gH2AX_002_TRITC.jpg	0.12		shTrxR1_gH2AX_003_TRITC.jpg	0.19		pLKO+CHKi_gH2AX_002_TRITC.jpg	0.26		shTrx1+CHKi_gH2AX_002_TRITC.jpg	0.45		shTrxR1+CHki_gH2AX_003_TRITC.jpg	0.5				716	pLKO_p-RPA32s33_002_FITC.jpg	20	0.2		shTrx1-1_p-RPA32s33_004_FITC.jpg	22	0.22		shTrxR1-3_p-RPA32s33_003_FITC.jpg				21	0.21		pLKO_CHK1i_p-RPA32s33_007_FITC.jpg				20	0.2			shTrx1-1_CHK1i_p-RPA32s33_009_FITC.jpg
		716	pLKO_gH2AX_002_TRITC.jpg	0.08		shTrx1_gH2AX_002_TRITC.jpg	0.12		shTrxR1_gH2AX_003_TRITC.jpg	0.19		pLKO+CHKi_gH2AX_002_TRITC.jpg	0.26		shTrx1+CHKi_gH2AX_002_TRITC.jpg	0.45		shTrxR1+CHki_gH2AX_003_TRITC.jpg	0.5				717	pLKO_p-RPA32s33_002_FITC.jpg	20	0.2		shTrx1-1_p-RPA32s33_004_FITC.jpg	22	0.22		shTrxR1-3_p-RPA32s33_003_FITC.jpg				21	0.21		pLKO_CHK1i_p-RPA32s33_007_FITC.jpg				20	0.2			shTrx1-1_CHK1i_p-RPA32s33_009_FITC.jpg
		717	pLKO_gH2AX_002_TRITC.jpg	0.08		shTrx1_gH2AX_002_TRITC.jpg	0.12		shTrxR1_gH2AX_003_TRITC.jpg	0.19		pLKO+CHKi_gH2AX_002_TRITC.jpg	0.26		shTrx1+CHKi_gH2AX_002_TRITC.jpg	0.45		shTrxR1+CHki_gH2AX_003_TRITC.jpg	0.5				718	pLKO_p-RPA32s33_002_FITC.jpg	20	0.2		shTrx1-1_p-RPA32s33_004_FITC.jpg	22	0.22		shTrxR1-3_p-RPA32s33_003_FITC.jpg				21	0.21		pLKO_CHK1i_p-RPA32s33_007_FITC.jpg				20	0.2			shTrx1-1_CHK1i_p-RPA32s33_009_FITC.jpg
		718	pLKO_gH2AX_002_TRITC.jpg	0.08		shTrx1_gH2AX_002_TRITC.jpg	0.12		shTrxR1_gH2AX_003_TRITC.jpg	0.19		pLKO+CHKi_gH2AX_002_TRITC.jpg	0.26		shTrx1+CHKi_gH2AX_002_TRITC.jpg	0.45		shTrxR1+CHki_gH2AX_003_TRITC.jpg	0.5				719	pLKO_p-RPA32s33_002_FITC.jpg	20	0.2		shTrx1-1_p-RPA32s33_004_FITC.jpg	22	0.22		shTrxR1-3_p-RPA32s33_003_FITC.jpg				21	0.21		pLKO_CHK1i_p-RPA32s33_007_FITC.jpg				20	0.2			shTrx1-1_CHK1i_p-RPA32s33_009_FITC.jpg
		719	pLKO_gH2AX_002_TRITC.jpg	0.08		shTrx1_gH2AX_002_TRITC.jpg	0.12		shTrxR1_gH2AX_003_TRITC.jpg	0.19		pLKO+CHKi_gH2AX_002_TRITC.jpg	0.26		shTrx1+CHKi_gH2AX_002_TRITC.jpg	0.45		shTrxR1+CHki_gH2AX_003_TRITC.jpg	0.5				720	pLKO_p-RPA32s33_002_FITC.jpg	20	0.2		shTrx1-1_p-RPA32s33_004_FITC.jpg	22	0.22		shTrxR1-3_p-RPA32s33_003_FITC.jpg				21	0.21		pLKO_CHK1i_p-RPA32s33_007_FITC.jpg				20	0.2			shTrx1-1_CHK1i_p-RPA32s33_009_FITC.jpg
		720	pLKO_gH2AX_002_TRITC.jpg	0.08		shTrx1_gH2AX_002_TRITC.jpg	0.12		shTrxR1_gH2AX_003_TRITC.jpg	0.19		pLKO+CHKi_gH2AX_002_TRITC.jpg	0.26		shTrx1+CHKi_gH2AX_002_TRITC.jpg	0.45		shTrxR1+CHki_gH2AX_003_TRITC.jpg	0.5				721	pLKO_p-RPA32s33_002_FITC.jpg	20	0.2		shTrx1-1_p-RPA32s33_004_FITC.jpg	23	0.23		shTrxR1-3_p-RPA32s33_003_FITC.jpg				21	0.21		pLKO_CHK1i_p-RPA32s33_007_FITC.jpg				20	0.2			shTrx1-1_CHK1i_p-RPA32s33_009_FITC.jpg
		721	pLKO_gH2AX_002_TRITC.jpg	0.08		shTrx1_gH2AX_002_TRITC.jpg	0.12		shTrxR1_gH2AX_003_TRITC.jpg	0.19		pLKO+CHKi_gH2AX_002_TRITC.jpg	0.26		shTrx1+CHKi_gH2AX_002_TRITC.jpg	0.45		shTrxR1+CHki_gH2AX_003_TRITC.jpg	0.5				722	pLKO_p-RPA32s33_002_FITC.jpg	20	0.2		shTrx1-1_p-RPA32s33_004_FITC.jpg	23	0.23		shTrxR1-3_p-RPA32s33_003_FITC.jpg				21	0.21		pLKO_CHK1i_p-RPA32s33_007_FITC.jpg				20	0.2			shTrx1-1_CHK1i_p-RPA32s33_009_FITC.jpg
		722	pLKO_gH2AX_002_TRITC.jpg	0.08		shTrx1_gH2AX_002_TRITC.jpg	0.12		shTrxR1_gH2AX_003_TRITC.jpg	0.19		pLKO+CHKi_gH2AX_002_TRITC.jpg	0.26		shTrx1+CHKi_gH2AX_002_TRITC.jpg	0.45		shTrxR1+CHki_gH2AX_003_TRITC.jpg	0.5				723	pLKO_p-RPA32s33_002_FITC.jpg	20	0.2		shTrx1-1_p-RPA32s33_004_FITC.jpg	23	0.23		shTrxR1-3_p-RPA32s33_003_FITC.jpg				21	0.21		pLKO_CHK1i_p-RPA32s33_007_FITC.jpg				20	0.2			shTrx1-1_CHK1i_p-RPA32s33_009_FITC.jpg
		723	pLKO_gH2AX_002_TRITC.jpg	0.08		shTrx1_gH2AX_002_TRITC.jpg	0.12		shTrxR1_gH2AX_003_TRITC.jpg	0.19		pLKO+CHKi_gH2AX_002_TRITC.jpg	0.26		shTrx1+CHKi_gH2AX_002_TRITC.jpg	0.45		shTrxR1+CHki_gH2AX_003_TRITC.jpg	0.5				724	pLKO_p-RPA32s33_002_FITC.jpg	20	0.2		shTrx1-1_p-RPA32s33_004_FITC.jpg	23	0.23		shTrxR1-3_p-RPA32s33_003_FITC.jpg				21	0.21		pLKO_CHK1i_p-RPA32s33_007_FITC.jpg				20	0.2			shTrx1-1_CHK1i_p-RPA32s33_009_FITC.jpg
		724	pLKO_gH2AX_002_TRITC.jpg	0.08		shTrx1_gH2AX_002_TRITC.jpg	0.12		shTrxR1_gH2AX_003_TRITC.jpg	0.19		pLKO+CHKi_gH2AX_002_TRITC.jpg	0.26		shTrx1+CHKi_gH2AX_002_TRITC.jpg	0.45		shTrxR1+CHki_gH2AX_003_TRITC.jpg	0.5				725	pLKO_p-RPA32s33_002_FITC.jpg	20	0.2		shTrx1-1_p-RPA32s33_004_FITC.jpg	23	0.23		shTrxR1-3_p-RPA32s33_003_FITC.jpg				21	0.21		pLKO_CHK1i_p-RPA32s33_007_FITC.jpg				20	0.2			shTrx1-1_CHK1i_p-RPA32s33_009_FITC.jpg
		725	pLKO_gH2AX_002_TRITC.jpg	0.08		shTrx1_gH2AX_002_TRITC.jpg	0.12		shTrxR1_gH2AX_003_TRITC.jpg	0.19		pLKO+CHKi_gH2AX_002_TRITC.jpg	0.26		shTrx1+CHKi_gH2AX_002_TRITC.jpg	0.45		shTrxR1+CHki_gH2AX_003_TRITC.jpg	0.5				726	pLKO_p-RPA32s33_002_FITC.jpg	21	0.21		shTrx1-1_p-RPA32s33_004_FITC.jpg	23	0.23		shTrxR1-3_p-RPA32s33_003_FITC.jpg				21	0.21		pLKO_CHK1i_p-RPA32s33_007_FITC.jpg				20	0.2			shTrx1-1_CHK1i_p-RPA32s33_009_FITC.jpg
		726	pLKO_gH2AX_002_TRITC.jpg	0.08		shTrx1_gH2AX_002_TRITC.jpg	0.12		shTrxR1_gH2AX_003_TRITC.jpg	0.19		pLKO+CHKi_gH2AX_002_TRITC.jpg	0.26		shTrx1+CHKi_gH2AX_002_TRITC.jpg	0.45		shTrxR1+CHki_gH2AX_003_TRITC.jpg	0.5				727	pLKO_p-RPA32s33_002_FITC.jpg	21	0.21		shTrx1-1_p-RPA32s33_004_FITC.jpg	23	0.23		shTrxR1-3_p-RPA32s33_003_FITC.jpg				21	0.21		pLKO_CHK1i_p-RPA32s33_007_FITC.jpg				20	0.2			shTrx1-1_CHK1i_p-RPA32s33_009_FITC.jpg
		727	pLKO_gH2AX_002_TRITC.jpg	0.08		shTrx1_gH2AX_002_TRITC.jpg	0.12		shTrxR1_gH2AX_003_TRITC.jpg	0.19		pLKO+CHKi_gH2AX_002_TRITC.jpg	0.26		shTrx1+CHKi_gH2AX_002_TRITC.jpg	0.45		shTrxR1+CHki_gH2AX_003_TRITC.jpg	0.5				728	pLKO_p-RPA32s33_002_FITC.jpg	21	0.21		shTrx1-1_p-RPA32s33_004_FITC.jpg	23	0.23		shTrxR1-3_p-RPA32s33_003_FITC.jpg				21	0.21		pLKO_CHK1i_p-RPA32s33_007_FITC.jpg				20	0.2			shTrx1-1_CHK1i_p-RPA32s33_009_FITC.jpg
		728	pLKO_gH2AX_002_TRITC.jpg	0.08		shTrx1_gH2AX_002_TRITC.jpg	0.12		shTrxR1_gH2AX_003_TRITC.jpg	0.19		pLKO+CHKi_gH2AX_002_TRITC.jpg	0.26		shTrx1+CHKi_gH2AX_002_TRITC.jpg	0.45		shTrxR1+CHki_gH2AX_003_TRITC.jpg	0.5				729	pLKO_p-RPA32s33_002_FITC.jpg	21	0.21		shTrx1-1_p-RPA32s33_004_FITC.jpg	23	0.23		shTrxR1-3_p-RPA32s33_003_FITC.jpg				21	0.21		pLKO_CHK1i_p-RPA32s33_007_FITC.jpg				20	0.2			shTrx1-1_CHK1i_p-RPA32s33_009_FITC.jpg
		729	pLKO_gH2AX_002_TRITC.jpg	0.08		shTrx1_gH2AX_002_TRITC.jpg	0.12		shTrxR1_gH2AX_003_TRITC.jpg	0.19		pLKO+CHKi_gH2AX_002_TRITC.jpg	0.26		shTrx1+CHKi_gH2AX_002_TRITC.jpg	0.45		shTrxR1+CHki_gH2AX_003_TRITC.jpg	0.5				730	pLKO_p-RPA32s33_002_FITC.jpg	21	0.21		shTrx1-1_p-RPA32s33_004_FITC.jpg	23	0.23		shTrxR1-3_p-RPA32s33_003_FITC.jpg				21	0.21		pLKO_CHK1i_p-RPA32s33_007_FITC.jpg				20	0.2			shTrx1-1_CHK1i_p-RPA32s33_009_FITC.jpg
		730	pLKO_gH2AX_002_TRITC.jpg	0.08		shTrx1_gH2AX_002_TRITC.jpg	0.12		shTrxR1_gH2AX_003_TRITC.jpg	0.19		pLKO+CHKi_gH2AX_002_TRITC.jpg	0.26		shTrx1+CHKi_gH2AX_002_TRITC.jpg	0.45		shTrxR1+CHki_gH2AX_003_TRITC.jpg	0.5				731	pLKO_p-RPA32s33_002_FITC.jpg	21	0.21		shTrx1-1_p-RPA32s33_004_FITC.jpg	23	0.23		shTrxR1-3_p-RPA32s33_003_FITC.jpg				21	0.21		pLKO_CHK1i_p-RPA32s33_007_FITC.jpg				20	0.2			shTrx1-1_CHK1i_p-RPA32s33_009_FITC.jpg
		731	pLKO_gH2AX_002_TRITC.jpg	0.08		shTrx1_gH2AX_002_TRITC.jpg	0.12		shTrxR1_gH2AX_003_TRITC.jpg	0.19		pLKO+CHKi_gH2AX_002_TRITC.jpg	0.26		shTrx1+CHKi_gH2AX_002_TRITC.jpg	0.45		shTrxR1+CHki_gH2AX_003_TRITC.jpg	0.5				732	pLKO_p-RPA32s33_002_FITC.jpg	22	0.22		shTrx1-1_p-RPA32s33_004_FITC.jpg	23	0.23		shTrxR1-3_p-RPA32s33_003_FITC.jpg				21	0.21		pLKO_CHK1i_p-RPA32s33_007_FITC.jpg				20	0.2			shTrx1-1_CHK1i_p-RPA32s33_009_FITC.jpg
		732	pLKO_gH2AX_002_TRITC.jpg	0.08		shTrx1_gH2AX_002_TRITC.jpg	0.12		shTrxR1_gH2AX_003_TRITC.jpg	0.19		pLKO+CHKi_gH2AX_002_TRITC.jpg	0.26		shTrx1+CHKi_gH2AX_002_TRITC.jpg	0.45		shTrxR1+CHki_gH2AX_003_TRITC.jpg	0.5				733	pLKO_p-RPA32s33_002_FITC.jpg	22	0.22		shTrx1-1_p-RPA32s33_004_FITC.jpg	23	0.23		shTrxR1-3_p-RPA32s33_003_FITC.jpg				21	0.21		pLKO_CHK1i_p-RPA32s33_007_FITC.jpg				20	0.2			shTrx1-1_CHK1i_p-RPA32s33_009_FITC.jpg
		733	pLKO_gH2AX_002_TRITC.jpg	0.08		shTrx1_gH2AX_002_TRITC.jpg	0.12		shTrxR1_gH2AX_003_TRITC.jpg	0.19		pLKO+CHKi_gH2AX_002_TRITC.jpg	0.27		shTrx1+CHKi_gH2AX_002_TRITC.jpg	0.45		shTrxR1+CHki_gH2AX_003_TRITC.jpg	0.5				734	pLKO_p-RPA32s33_002_FITC.jpg	22	0.22		shTrx1-1_p-RPA32s33_004_FITC.jpg	23	0.23		shTrxR1-3_p-RPA32s33_003_FITC.jpg				21	0.21		pLKO_CHK1i_p-RPA32s33_007_FITC.jpg				20	0.2			shTrx1-1_CHK1i_p-RPA32s33_009_FITC.jpg
		734	pLKO_gH2AX_002_TRITC.jpg	0.08		shTrx1_gH2AX_002_TRITC.jpg	0.12		shTrxR1_gH2AX_003_TRITC.jpg	0.19		pLKO+CHKi_gH2AX_002_TRITC.jpg	0.27		shTrx1+CHKi_gH2AX_002_TRITC.jpg	0.45		shTrxR1+CHki_gH2AX_003_TRITC.jpg	0.5				735	pLKO_p-RPA32s33_002_FITC.jpg	23	0.23		shTrx1-1_p-RPA32s33_004_FITC.jpg	23	0.23		shTrxR1-3_p-RPA32s33_003_FITC.jpg				21	0.21		pLKO_CHK1i_p-RPA32s33_007_FITC.jpg				20	0.2			shTrx1-1_CHK1i_p-RPA32s33_009_FITC.jpg
		735	pLKO_gH2AX_002_TRITC.jpg	0.08		shTrx1_gH2AX_002_TRITC.jpg	0.12		shTrxR1_gH2AX_003_TRITC.jpg	0.19		pLKO+CHKi_gH2AX_002_TRITC.jpg	0.27		shTrx1+CHKi_gH2AX_002_TRITC.jpg	0.45		shTrxR1+CHki_gH2AX_003_TRITC.jpg	0.5				736	pLKO_p-RPA32s33_002_FITC.jpg	23	0.23		shTrx1-1_p-RPA32s33_004_FITC.jpg	23	0.23		shTrxR1-3_p-RPA32s33_003_FITC.jpg				21	0.21		pLKO_CHK1i_p-RPA32s33_007_FITC.jpg				20	0.2			shTrx1-1_CHK1i_p-RPA32s33_009_FITC.jpg
		736	pLKO_gH2AX_002_TRITC.jpg	0.08		shTrx1_gH2AX_002_TRITC.jpg	0.12		shTrxR1_gH2AX_003_TRITC.jpg	0.19		pLKO+CHKi_gH2AX_002_TRITC.jpg	0.27		shTrx1+CHKi_gH2AX_002_TRITC.jpg	0.44		shTrxR1+CHki_gH2AX_003_TRITC.jpg	0.5				737	pLKO_p-RPA32s33_002_FITC.jpg	24	0.24		shTrx1-1_p-RPA32s33_004_FITC.jpg	23	0.23		shTrxR1-3_p-RPA32s33_003_FITC.jpg				21	0.21		pLKO_CHK1i_p-RPA32s33_007_FITC.jpg				20	0.2			shTrx1-1_CHK1i_p-RPA32s33_009_FITC.jpg
		737	pLKO_gH2AX_002_TRITC.jpg	0.08		shTrx1_gH2AX_002_TRITC.jpg	0.12		shTrxR1_gH2AX_003_TRITC.jpg	0.19		pLKO+CHKi_gH2AX_002_TRITC.jpg	0.27		shTrx1+CHKi_gH2AX_002_TRITC.jpg	0.44		shTrxR1+CHki_gH2AX_003_TRITC.jpg	0.5				738	pLKO_p-RPA32s33_002_FITC.jpg	24	0.24		shTrx1-1_p-RPA32s33_004_FITC.jpg	23	0.23		shTrxR1-3_p-RPA32s33_003_FITC.jpg				21	0.21		pLKO_CHK1i_p-RPA32s33_007_FITC.jpg				21	0.21			shTrx1-1_CHK1i_p-RPA32s33_009_FITC.jpg
		738	pLKO_gH2AX_002_TRITC.jpg	0.08		shTrx1_gH2AX_002_TRITC.jpg	0.12		shTrxR1_gH2AX_003_TRITC.jpg	0.19		pLKO+CHKi_gH2AX_002_TRITC.jpg	0.27		shTrx1+CHKi_gH2AX_002_TRITC.jpg	0.44		shTrxR1+CHki_gH2AX_003_TRITC.jpg	0.5				739	pLKO_p-RPA32s33_002_FITC.jpg	25	0.25		shTrx1-1_p-RPA32s33_004_FITC.jpg	23	0.23		shTrxR1-3_p-RPA32s33_003_FITC.jpg				21	0.21		pLKO_CHK1i_p-RPA32s33_007_FITC.jpg				21	0.21			shTrx1-1_CHK1i_p-RPA32s33_009_FITC.jpg
		739	pLKO_gH2AX_002_TRITC.jpg	0.08		shTrx1_gH2AX_002_TRITC.jpg	0.12		shTrxR1_gH2AX_003_TRITC.jpg	0.19		pLKO+CHKi_gH2AX_002_TRITC.jpg	0.27		shTrx1+CHKi_gH2AX_002_TRITC.jpg	0.44		shTrxR1+CHki_gH2AX_003_TRITC.jpg	0.5				740	pLKO_p-RPA32s33_002_FITC.jpg	26	0.26		shTrx1-1_p-RPA32s33_004_FITC.jpg	23	0.23		shTrxR1-3_p-RPA32s33_003_FITC.jpg				21	0.21		pLKO_CHK1i_p-RPA32s33_007_FITC.jpg				21	0.21			shTrx1-1_CHK1i_p-RPA32s33_009_FITC.jpg
		740	pLKO_gH2AX_002_TRITC.jpg	0.09		shTrx1_gH2AX_002_TRITC.jpg	0.12		shTrxR1_gH2AX_003_TRITC.jpg	0.19		pLKO+CHKi_gH2AX_002_TRITC.jpg	0.27		shTrx1+CHKi_gH2AX_002_TRITC.jpg	0.44		shTrxR1+CHki_gH2AX_003_TRITC.jpg	0.51				741	pLKO_p-RPA32s33_002_FITC.jpg	28	0.28		shTrx1-1_p-RPA32s33_004_FITC.jpg	23	0.23		shTrxR1-3_p-RPA32s33_003_FITC.jpg				21	0.21		pLKO_CHK1i_p-RPA32s33_007_FITC.jpg				21	0.21			shTrx1-1_CHK1i_p-RPA32s33_009_FITC.jpg
		741	pLKO_gH2AX_002_TRITC.jpg	0.09		shTrx1_gH2AX_002_TRITC.jpg	0.12		shTrxR1_gH2AX_003_TRITC.jpg	0.19		pLKO+CHKi_gH2AX_002_TRITC.jpg	0.27		shTrx1+CHKi_gH2AX_002_TRITC.jpg	0.44		shTrxR1+CHki_gH2AX_003_TRITC.jpg	0.51				742	pLKO_p-RPA32s33_002_FITC.jpg	31	0.31		shTrx1-1_p-RPA32s33_004_FITC.jpg	23	0.23		shTrxR1-3_p-RPA32s33_003_FITC.jpg				21	0.21		pLKO_CHK1i_p-RPA32s33_007_FITC.jpg				21	0.21			shTrx1-1_CHK1i_p-RPA32s33_009_FITC.jpg
		742	pLKO_gH2AX_002_TRITC.jpg	0.09		shTrx1_gH2AX_002_TRITC.jpg	0.12		shTrxR1_gH2AX_003_TRITC.jpg	0.19		pLKO+CHKi_gH2AX_002_TRITC.jpg	0.27		shTrx1+CHKi_gH2AX_002_TRITC.jpg	0.44		shTrxR1+CHki_gH2AX_003_TRITC.jpg	0.51				743	pLKO_p-RPA32s33_002_FITC.jpg	32	0.32		shTrx1-1_p-RPA32s33_004_FITC.jpg	23	0.23		shTrxR1-3_p-RPA32s33_003_FITC.jpg				21	0.21		pLKO_CHK1i_p-RPA32s33_007_FITC.jpg				21	0.21			shTrx1-1_CHK1i_p-RPA32s33_009_FITC.jpg
		743	pLKO_gH2AX_002_TRITC.jpg	0.09		shTrx1_gH2AX_002_TRITC.jpg	0.12		shTrxR1_gH2AX_003_TRITC.jpg	0.19		pLKO+CHKi_gH2AX_002_TRITC.jpg	0.27		shTrx1+CHKi_gH2AX_002_TRITC.jpg	0.44		shTrxR1+CHki_gH2AX_003_TRITC.jpg	0.51				744	pLKO_p-RPA32s33_002_FITC.jpg	33	0.33		shTrx1-1_p-RPA32s33_004_FITC.jpg	23	0.23		shTrxR1-3_p-RPA32s33_003_FITC.jpg				21	0.21		pLKO_CHK1i_p-RPA32s33_007_FITC.jpg				21	0.21			shTrx1-1_CHK1i_p-RPA32s33_009_FITC.jpg
		744	pLKO_gH2AX_002_TRITC.jpg	0.09		shTrx1_gH2AX_002_TRITC.jpg	0.12		shTrxR1_gH2AX_003_TRITC.jpg	0.19		pLKO+CHKi_gH2AX_002_TRITC.jpg	0.27		shTrx1+CHKi_gH2AX_002_TRITC.jpg	0.44		shTrxR1+CHki_gH2AX_003_TRITC.jpg	0.51				745	pLKO_p-RPA32s33_002_FITC.jpg	35	0.35		shTrx1-1_p-RPA32s33_004_FITC.jpg	23	0.23		shTrxR1-3_p-RPA32s33_003_FITC.jpg				21	0.21		pLKO_CHK1i_p-RPA32s33_007_FITC.jpg				21	0.21			shTrx1-1_CHK1i_p-RPA32s33_009_FITC.jpg
		745	pLKO_gH2AX_002_TRITC.jpg	0.09		shTrx1_gH2AX_002_TRITC.jpg	0.12		shTrxR1_gH2AX_003_TRITC.jpg	0.19		pLKO+CHKi_gH2AX_002_TRITC.jpg	0.27		shTrx1+CHKi_gH2AX_002_TRITC.jpg	0.44		shTrxR1+CHki_gH2AX_003_TRITC.jpg	0.51				746	pLKO_p-RPA32s33_002_FITC.jpg	37	0.37		shTrx1-1_p-RPA32s33_004_FITC.jpg	24	0.24		shTrxR1-3_p-RPA32s33_003_FITC.jpg				21	0.21		pLKO_CHK1i_p-RPA32s33_007_FITC.jpg				21	0.21			shTrx1-1_CHK1i_p-RPA32s33_009_FITC.jpg
		746	pLKO_gH2AX_002_TRITC.jpg	0.09		shTrx1_gH2AX_002_TRITC.jpg	0.12		shTrxR1_gH2AX_003_TRITC.jpg	0.19		pLKO+CHKi_gH2AX_002_TRITC.jpg	0.27		shTrx1+CHKi_gH2AX_002_TRITC.jpg	0.44		shTrxR1+CHki_gH2AX_003_TRITC.jpg	0.51				747	pLKO_p-RPA32s33_002_FITC.jpg	38	0.38		shTrx1-1_p-RPA32s33_004_FITC.jpg	24	0.24		shTrxR1-3_p-RPA32s33_003_FITC.jpg				21	0.21		pLKO_CHK1i_p-RPA32s33_007_FITC.jpg				21	0.21			shTrx1-1_CHK1i_p-RPA32s33_009_FITC.jpg
		747	pLKO_gH2AX_002_TRITC.jpg	0.09		shTrx1_gH2AX_002_TRITC.jpg	0.12		shTrxR1_gH2AX_003_TRITC.jpg	0.19		pLKO+CHKi_gH2AX_002_TRITC.jpg	0.27		shTrx1+CHKi_gH2AX_002_TRITC.jpg	0.44		shTrxR1+CHki_gH2AX_003_TRITC.jpg	0.51				748	pLKO_p-RPA32s33_002_FITC.jpg	39	0.39		shTrx1-1_p-RPA32s33_004_FITC.jpg	24	0.24		shTrxR1-3_p-RPA32s33_003_FITC.jpg				21	0.21		pLKO_CHK1i_p-RPA32s33_007_FITC.jpg				21	0.21			shTrx1-1_CHK1i_p-RPA32s33_009_FITC.jpg
		748	pLKO_gH2AX_002_TRITC.jpg	0.09		shTrx1_gH2AX_002_TRITC.jpg	0.12		shTrxR1_gH2AX_003_TRITC.jpg	0.19		pLKO+CHKi_gH2AX_002_TRITC.jpg	0.27		shTrx1+CHKi_gH2AX_002_TRITC.jpg	0.44		shTrxR1+CHki_gH2AX_003_TRITC.jpg	0.51				749	pLKO_p-RPA32s33_002_FITC.jpg	41	0.41		shTrx1-1_p-RPA32s33_004_FITC.jpg	24	0.24		shTrxR1-3_p-RPA32s33_003_FITC.jpg				21	0.21		pLKO_CHK1i_p-RPA32s33_007_FITC.jpg				21	0.21			shTrx1-1_CHK1i_p-RPA32s33_009_FITC.jpg
		749	pLKO_gH2AX_002_TRITC.jpg	0.09		shTrx1_gH2AX_002_TRITC.jpg	0.13		shTrxR1_gH2AX_003_TRITC.jpg	0.19		pLKO+CHKi_gH2AX_002_TRITC.jpg	0.27		shTrx1+CHKi_gH2AX_002_TRITC.jpg	0.44		shTrxR1+CHki_gH2AX_003_TRITC.jpg	0.51				750					shTrx1-1_p-RPA32s33_004_FITC.jpg	24	0.24		shTrxR1-3_p-RPA32s33_003_FITC.jpg				21	0.21		pLKO_CHK1i_p-RPA32s33_007_FITC.jpg				21	0.21			shTrx1-1_CHK1i_p-RPA32s33_009_FITC.jpg
		750	pLKO_gH2AX_002_TRITC.jpg	0.09		shTrx1_gH2AX_002_TRITC.jpg	0.13		shTrxR1_gH2AX_003_TRITC.jpg	0.19		pLKO+CHKi_gH2AX_002_TRITC.jpg	0.27		shTrx1+CHKi_gH2AX_002_TRITC.jpg	0.44		shTrxR1+CHki_gH2AX_003_TRITC.jpg	0.51				751					shTrx1-1_p-RPA32s33_004_FITC.jpg	24	0.24		shTrxR1-3_p-RPA32s33_003_FITC.jpg				21	0.21		pLKO_CHK1i_p-RPA32s33_007_FITC.jpg				21	0.21			shTrx1-1_CHK1i_p-RPA32s33_009_FITC.jpg
		751	pLKO_gH2AX_002_TRITC.jpg	0.09		shTrx1_gH2AX_002_TRITC.jpg	0.13		shTrxR1_gH2AX_003_TRITC.jpg	0.19		pLKO+CHKi_gH2AX_002_TRITC.jpg	0.27		shTrx1+CHKi_gH2AX_002_TRITC.jpg	0.44		shTrxR1+CHki_gH2AX_003_TRITC.jpg	0.51				752					shTrx1-1_p-RPA32s33_004_FITC.jpg	24	0.24		shTrxR1-3_p-RPA32s33_003_FITC.jpg				21	0.21		pLKO_CHK1i_p-RPA32s33_007_FITC.jpg				21	0.21			shTrx1-1_CHK1i_p-RPA32s33_009_FITC.jpg
		752	pLKO_gH2AX_002_TRITC.jpg	0.09		shTrx1_gH2AX_002_TRITC.jpg	0.13		shTrxR1_gH2AX_003_TRITC.jpg	0.19		pLKO+CHKi_gH2AX_002_TRITC.jpg	0.27		shTrx1+CHKi_gH2AX_002_TRITC.jpg	0.44		shTrxR1+CHki_gH2AX_003_TRITC.jpg	0.51				753					shTrx1-1_p-RPA32s33_004_FITC.jpg	24	0.24		shTrxR1-3_p-RPA32s33_003_FITC.jpg				21	0.21		pLKO_CHK1i_p-RPA32s33_007_FITC.jpg				21	0.21			shTrx1-1_CHK1i_p-RPA32s33_009_FITC.jpg
		753	pLKO_gH2AX_002_TRITC.jpg	0.09		shTrx1_gH2AX_002_TRITC.jpg	0.13		shTrxR1_gH2AX_003_TRITC.jpg	0.19		pLKO+CHKi_gH2AX_002_TRITC.jpg	0.27		shTrx1+CHKi_gH2AX_002_TRITC.jpg	0.44		shTrxR1+CHki_gH2AX_003_TRITC.jpg	0.51				754					shTrx1-1_p-RPA32s33_004_FITC.jpg	24	0.24		shTrxR1-3_p-RPA32s33_003_FITC.jpg				21	0.21		pLKO_CHK1i_p-RPA32s33_007_FITC.jpg				21	0.21			shTrx1-1_CHK1i_p-RPA32s33_009_FITC.jpg
		754	pLKO_gH2AX_002_TRITC.jpg	0.09		shTrx1_gH2AX_002_TRITC.jpg	0.13		shTrxR1_gH2AX_003_TRITC.jpg	0.19		pLKO+CHKi_gH2AX_002_TRITC.jpg	0.27		shTrx1+CHKi_gH2AX_002_TRITC.jpg	0.44		shTrxR1+CHki_gH2AX_003_TRITC.jpg	0.51				755					shTrx1-1_p-RPA32s33_004_FITC.jpg	24	0.24		shTrxR1-3_p-RPA32s33_003_FITC.jpg				22	0.22		pLKO_CHK1i_p-RPA32s33_007_FITC.jpg				21	0.21			shTrx1-1_CHK1i_p-RPA32s33_009_FITC.jpg
		755	pLKO_gH2AX_002_TRITC.jpg	0.09		shTrx1_gH2AX_002_TRITC.jpg	0.13		shTrxR1_gH2AX_003_TRITC.jpg	0.19		pLKO+CHKi_gH2AX_002_TRITC.jpg	0.27		shTrx1+CHKi_gH2AX_002_TRITC.jpg	0.44		shTrxR1+CHki_gH2AX_003_TRITC.jpg	0.51				756					shTrx1-1_p-RPA32s33_004_FITC.jpg	24	0.24		shTrxR1-3_p-RPA32s33_003_FITC.jpg				22	0.22		pLKO_CHK1i_p-RPA32s33_007_FITC.jpg				21	0.21			shTrx1-1_CHK1i_p-RPA32s33_009_FITC.jpg
		756	pLKO_gH2AX_002_TRITC.jpg	0.09		shTrx1_gH2AX_002_TRITC.jpg	0.13		shTrxR1_gH2AX_003_TRITC.jpg	0.19		pLKO+CHKi_gH2AX_002_TRITC.jpg	0.27		shTrx1+CHKi_gH2AX_002_TRITC.jpg	0.44		shTrxR1+CHki_gH2AX_003_TRITC.jpg	0.51				757					shTrx1-1_p-RPA32s33_004_FITC.jpg	24	0.24		shTrxR1-3_p-RPA32s33_003_FITC.jpg				22	0.22		pLKO_CHK1i_p-RPA32s33_007_FITC.jpg				21	0.21			shTrx1-1_CHK1i_p-RPA32s33_009_FITC.jpg
		757	pLKO_gH2AX_002_TRITC.jpg	0.09		shTrx1_gH2AX_002_TRITC.jpg	0.13		shTrxR1_gH2AX_003_TRITC.jpg	0.19		pLKO+CHKi_gH2AX_002_TRITC.jpg	0.27		shTrx1+CHKi_gH2AX_002_TRITC.jpg	0.44		shTrxR1+CHki_gH2AX_003_TRITC.jpg	0.51				758					shTrx1-1_p-RPA32s33_004_FITC.jpg	24	0.24		shTrxR1-3_p-RPA32s33_003_FITC.jpg				22	0.22		pLKO_CHK1i_p-RPA32s33_007_FITC.jpg				21	0.21			shTrx1-1_CHK1i_p-RPA32s33_009_FITC.jpg
		758	pLKO_gH2AX_002_TRITC.jpg	0.09		shTrx1_gH2AX_002_TRITC.jpg	0.13		shTrxR1_gH2AX_003_TRITC.jpg	0.19		pLKO+CHKi_gH2AX_002_TRITC.jpg	0.27		shTrx1+CHKi_gH2AX_002_TRITC.jpg	0.44		shTrxR1+CHki_gH2AX_003_TRITC.jpg	0.51				759					shTrx1-1_p-RPA32s33_004_FITC.jpg	24	0.24		shTrxR1-3_p-RPA32s33_003_FITC.jpg				22	0.22		pLKO_CHK1i_p-RPA32s33_007_FITC.jpg				21	0.21			shTrx1-1_CHK1i_p-RPA32s33_009_FITC.jpg
		759	pLKO_gH2AX_002_TRITC.jpg	0.09		shTrx1_gH2AX_002_TRITC.jpg	0.13		shTrxR1_gH2AX_003_TRITC.jpg	0.19		pLKO+CHKi_gH2AX_002_TRITC.jpg	0.27		shTrx1+CHKi_gH2AX_002_TRITC.jpg	0.44		shTrxR1+CHki_gH2AX_003_TRITC.jpg	0.51				760					shTrx1-1_p-RPA32s33_004_FITC.jpg	24	0.24		shTrxR1-3_p-RPA32s33_003_FITC.jpg				22	0.22		pLKO_CHK1i_p-RPA32s33_007_FITC.jpg				21	0.21			shTrx1-1_CHK1i_p-RPA32s33_009_FITC.jpg
		760	pLKO_gH2AX_002_TRITC.jpg	0.09		shTrx1_gH2AX_002_TRITC.jpg	0.13		shTrxR1_gH2AX_003_TRITC.jpg	0.19		pLKO+CHKi_gH2AX_002_TRITC.jpg	0.27		shTrx1+CHKi_gH2AX_002_TRITC.jpg	0.44		shTrxR1+CHki_gH2AX_003_TRITC.jpg	0.51				761					shTrx1-1_p-RPA32s33_004_FITC.jpg	24	0.24		shTrxR1-3_p-RPA32s33_003_FITC.jpg				22	0.22		pLKO_CHK1i_p-RPA32s33_007_FITC.jpg				21	0.21			shTrx1-1_CHK1i_p-RPA32s33_009_FITC.jpg
		761	pLKO_gH2AX_002_TRITC.jpg	0.09		shTrx1_gH2AX_002_TRITC.jpg	0.13		shTrxR1_gH2AX_003_TRITC.jpg	0.19		pLKO+CHKi_gH2AX_002_TRITC.jpg	0.27		shTrx1+CHKi_gH2AX_002_TRITC.jpg	0.44		shTrxR1+CHki_gH2AX_003_TRITC.jpg	0.51				762					shTrx1-1_p-RPA32s33_004_FITC.jpg	24	0.24		shTrxR1-3_p-RPA32s33_003_FITC.jpg				22	0.22		pLKO_CHK1i_p-RPA32s33_007_FITC.jpg				21	0.21			shTrx1-1_CHK1i_p-RPA32s33_009_FITC.jpg
		762	pLKO_gH2AX_002_TRITC.jpg	0.09		shTrx1_gH2AX_002_TRITC.jpg	0.13		shTrxR1_gH2AX_003_TRITC.jpg	0.19		pLKO+CHKi_gH2AX_002_TRITC.jpg	0.27		shTrx1+CHKi_gH2AX_002_TRITC.jpg	0.44		shTrxR1+CHki_gH2AX_003_TRITC.jpg	0.51				763					shTrx1-1_p-RPA32s33_004_FITC.jpg	24	0.24		shTrxR1-3_p-RPA32s33_003_FITC.jpg				22	0.22		pLKO_CHK1i_p-RPA32s33_007_FITC.jpg				21	0.21			shTrx1-1_CHK1i_p-RPA32s33_009_FITC.jpg
		763	pLKO_gH2AX_002_TRITC.jpg	0.09		shTrx1_gH2AX_002_TRITC.jpg	0.13		shTrxR1_gH2AX_003_TRITC.jpg	0.19		pLKO+CHKi_gH2AX_002_TRITC.jpg	0.27		shTrx1+CHKi_gH2AX_002_TRITC.jpg	0.44		shTrxR1+CHki_gH2AX_003_TRITC.jpg	0.51				764					shTrx1-1_p-RPA32s33_004_FITC.jpg	24	0.24		shTrxR1-3_p-RPA32s33_003_FITC.jpg				22	0.22		pLKO_CHK1i_p-RPA32s33_007_FITC.jpg				21	0.21			shTrx1-1_CHK1i_p-RPA32s33_009_FITC.jpg
		764	pLKO_gH2AX_002_TRITC.jpg	0.09		shTrx1_gH2AX_002_TRITC.jpg	0.13		shTrxR1_gH2AX_003_TRITC.jpg	0.19		pLKO+CHKi_gH2AX_002_TRITC.jpg	0.27		shTrx1+CHKi_gH2AX_002_TRITC.jpg	0.44		shTrxR1+CHki_gH2AX_003_TRITC.jpg	0.51				765					shTrx1-1_p-RPA32s33_004_FITC.jpg	24	0.24		shTrxR1-3_p-RPA32s33_003_FITC.jpg				22	0.22		pLKO_CHK1i_p-RPA32s33_007_FITC.jpg				21	0.21			shTrx1-1_CHK1i_p-RPA32s33_009_FITC.jpg
		765	pLKO_gH2AX_002_TRITC.jpg	0.09		shTrx1_gH2AX_002_TRITC.jpg	0.13		shTrxR1_gH2AX_003_TRITC.jpg	0.19		pLKO+CHKi_gH2AX_002_TRITC.jpg	0.27		shTrx1+CHKi_gH2AX_002_TRITC.jpg	0.44		shTrxR1+CHki_gH2AX_003_TRITC.jpg	0.51				766					shTrx1-1_p-RPA32s33_004_FITC.jpg	24	0.24		shTrxR1-3_p-RPA32s33_003_FITC.jpg				22	0.22		pLKO_CHK1i_p-RPA32s33_007_FITC.jpg				21	0.21			shTrx1-1_CHK1i_p-RPA32s33_009_FITC.jpg
		766	pLKO_gH2AX_002_TRITC.jpg	0.09		shTrx1_gH2AX_002_TRITC.jpg	0.13		shTrxR1_gH2AX_003_TRITC.jpg	0.19		pLKO+CHKi_gH2AX_002_TRITC.jpg	0.27		shTrx1+CHKi_gH2AX_002_TRITC.jpg	0.44		shTrxR1+CHki_gH2AX_003_TRITC.jpg	0.51				767					shTrx1-1_p-RPA32s33_004_FITC.jpg	25	0.25		shTrxR1-3_p-RPA32s33_003_FITC.jpg				22	0.22		pLKO_CHK1i_p-RPA32s33_007_FITC.jpg				21	0.21			shTrx1-1_CHK1i_p-RPA32s33_009_FITC.jpg
		767	pLKO_gH2AX_002_TRITC.jpg	0.09		shTrx1_gH2AX_002_TRITC.jpg	0.13		shTrxR1_gH2AX_003_TRITC.jpg	0.19		pLKO+CHKi_gH2AX_002_TRITC.jpg	0.27		shTrx1+CHKi_gH2AX_002_TRITC.jpg	0.44		shTrxR1+CHki_gH2AX_003_TRITC.jpg	0.51				768					shTrx1-1_p-RPA32s33_004_FITC.jpg	25	0.25		shTrxR1-3_p-RPA32s33_003_FITC.jpg				22	0.22		pLKO_CHK1i_p-RPA32s33_007_FITC.jpg				21	0.21			shTrx1-1_CHK1i_p-RPA32s33_009_FITC.jpg
		768	pLKO_gH2AX_002_TRITC.jpg	0.09		shTrx1_gH2AX_002_TRITC.jpg	0.13		shTrxR1_gH2AX_003_TRITC.jpg	0.19		pLKO+CHKi_gH2AX_002_TRITC.jpg	0.27		shTrx1+CHKi_gH2AX_002_TRITC.jpg	0.44		shTrxR1+CHki_gH2AX_003_TRITC.jpg	0.51				769					shTrx1-1_p-RPA32s33_004_FITC.jpg	25	0.25		shTrxR1-3_p-RPA32s33_003_FITC.jpg				22	0.22		pLKO_CHK1i_p-RPA32s33_007_FITC.jpg				21	0.21			shTrx1-1_CHK1i_p-RPA32s33_009_FITC.jpg
		769	pLKO_gH2AX_002_TRITC.jpg	0.09		shTrx1_gH2AX_002_TRITC.jpg	0.13		shTrxR1_gH2AX_003_TRITC.jpg	0.19		pLKO+CHKi_gH2AX_002_TRITC.jpg	0.27		shTrx1+CHKi_gH2AX_002_TRITC.jpg	0.44		shTrxR1+CHki_gH2AX_003_TRITC.jpg	0.51				770					shTrx1-1_p-RPA32s33_004_FITC.jpg	25	0.25		shTrxR1-3_p-RPA32s33_003_FITC.jpg				22	0.22		pLKO_CHK1i_p-RPA32s33_007_FITC.jpg				21	0.21			shTrx1-1_CHK1i_p-RPA32s33_009_FITC.jpg
		770	pLKO_gH2AX_002_TRITC.jpg	0.09		shTrx1_gH2AX_002_TRITC.jpg	0.13		shTrxR1_gH2AX_003_TRITC.jpg	0.19		pLKO+CHKi_gH2AX_002_TRITC.jpg	0.27		shTrx1+CHKi_gH2AX_002_TRITC.jpg	0.44		shTrxR1+CHki_gH2AX_003_TRITC.jpg	0.51				771					shTrx1-1_p-RPA32s33_004_FITC.jpg	25	0.25		shTrxR1-3_p-RPA32s33_003_FITC.jpg				22	0.22		pLKO_CHK1i_p-RPA32s33_007_FITC.jpg				21	0.21			shTrx1-1_CHK1i_p-RPA32s33_009_FITC.jpg
		771	pLKO_gH2AX_002_TRITC.jpg	0.09		shTrx1_gH2AX_002_TRITC.jpg	0.13		shTrxR1_gH2AX_003_TRITC.jpg	0.19		pLKO+CHKi_gH2AX_002_TRITC.jpg	0.27		shTrx1+CHKi_gH2AX_002_TRITC.jpg	0.43		shTrxR1+CHki_gH2AX_003_TRITC.jpg	0.51				772					shTrx1-1_p-RPA32s33_004_FITC.jpg	25	0.25		shTrxR1-3_p-RPA32s33_003_FITC.jpg				22	0.22		pLKO_CHK1i_p-RPA32s33_007_FITC.jpg				21	0.21			shTrx1-1_CHK1i_p-RPA32s33_009_FITC.jpg
		772	pLKO_gH2AX_002_TRITC.jpg	0.09		shTrx1_gH2AX_002_TRITC.jpg	0.13		shTrxR1_gH2AX_003_TRITC.jpg	0.19		pLKO+CHKi_gH2AX_002_TRITC.jpg	0.27		shTrx1+CHKi_gH2AX_002_TRITC.jpg	0.43		shTrxR1+CHki_gH2AX_003_TRITC.jpg	0.51				773					shTrx1-1_p-RPA32s33_004_FITC.jpg	25	0.25		shTrxR1-3_p-RPA32s33_003_FITC.jpg				22	0.22		pLKO_CHK1i_p-RPA32s33_007_FITC.jpg				21	0.21			shTrx1-1_CHK1i_p-RPA32s33_009_FITC.jpg
		773	pLKO_gH2AX_002_TRITC.jpg	0.09		shTrx1_gH2AX_002_TRITC.jpg	0.13		shTrxR1_gH2AX_003_TRITC.jpg	0.19		pLKO+CHKi_gH2AX_002_TRITC.jpg	0.27		shTrx1+CHKi_gH2AX_002_TRITC.jpg	0.43		shTrxR1+CHki_gH2AX_003_TRITC.jpg	0.51				774					shTrx1-1_p-RPA32s33_004_FITC.jpg	25	0.25		shTrxR1-3_p-RPA32s33_003_FITC.jpg				22	0.22		pLKO_CHK1i_p-RPA32s33_007_FITC.jpg				21	0.21			shTrx1-1_CHK1i_p-RPA32s33_009_FITC.jpg
		774	pLKO_gH2AX_002_TRITC.jpg	0.09		shTrx1_gH2AX_002_TRITC.jpg	0.13		shTrxR1_gH2AX_003_TRITC.jpg	0.19		pLKO+CHKi_gH2AX_002_TRITC.jpg	0.27		shTrx1+CHKi_gH2AX_002_TRITC.jpg	0.43		shTrxR1+CHki_gH2AX_003_TRITC.jpg	0.51				775					shTrx1-1_p-RPA32s33_004_FITC.jpg	25	0.25		shTrxR1-3_p-RPA32s33_003_FITC.jpg				22	0.22		pLKO_CHK1i_p-RPA32s33_007_FITC.jpg				21	0.21			shTrx1-1_CHK1i_p-RPA32s33_009_FITC.jpg
		775	pLKO_gH2AX_002_TRITC.jpg	0.09		shTrx1_gH2AX_002_TRITC.jpg	0.13		shTrxR1_gH2AX_003_TRITC.jpg	0.19		pLKO+CHKi_gH2AX_002_TRITC.jpg	0.27		shTrx1+CHKi_gH2AX_002_TRITC.jpg	0.43		shTrxR1+CHki_gH2AX_003_TRITC.jpg	0.51				776					shTrx1-1_p-RPA32s33_004_FITC.jpg	25	0.25		shTrxR1-3_p-RPA32s33_003_FITC.jpg				22	0.22		pLKO_CHK1i_p-RPA32s33_007_FITC.jpg				21	0.21			shTrx1-1_CHK1i_p-RPA32s33_009_FITC.jpg
		776	pLKO_gH2AX_002_TRITC.jpg	0.09		shTrx1_gH2AX_002_TRITC.jpg	0.13		shTrxR1_gH2AX_003_TRITC.jpg	0.19		pLKO+CHKi_gH2AX_002_TRITC.jpg	0.27		shTrx1+CHKi_gH2AX_002_TRITC.jpg	0.43		shTrxR1+CHki_gH2AX_003_TRITC.jpg	0.51				777					shTrx1-1_p-RPA32s33_004_FITC.jpg	25	0.25		shTrxR1-3_p-RPA32s33_003_FITC.jpg				22	0.22		pLKO_CHK1i_p-RPA32s33_007_FITC.jpg				21	0.21			shTrx1-1_CHK1i_p-RPA32s33_009_FITC.jpg
		777	pLKO_gH2AX_002_TRITC.jpg	0.09		shTrx1_gH2AX_002_TRITC.jpg	0.13		shTrxR1_gH2AX_003_TRITC.jpg	0.19		pLKO+CHKi_gH2AX_002_TRITC.jpg	0.27		shTrx1+CHKi_gH2AX_002_TRITC.jpg	0.43		shTrxR1+CHki_gH2AX_003_TRITC.jpg	0.51				778					shTrx1-1_p-RPA32s33_004_FITC.jpg	25	0.25		shTrxR1-3_p-RPA32s33_003_FITC.jpg				22	0.22		pLKO_CHK1i_p-RPA32s33_007_FITC.jpg				21	0.21			shTrx1-1_CHK1i_p-RPA32s33_009_FITC.jpg
		778	pLKO_gH2AX_002_TRITC.jpg	0.09		shTrx1_gH2AX_002_TRITC.jpg	0.13		shTrxR1_gH2AX_003_TRITC.jpg	0.19		pLKO+CHKi_gH2AX_002_TRITC.jpg	0.27		shTrx1+CHKi_gH2AX_002_TRITC.jpg	0.43		shTrxR1+CHki_gH2AX_003_TRITC.jpg	0.51				779					shTrx1-1_p-RPA32s33_004_FITC.jpg	25	0.25		shTrxR1-3_p-RPA32s33_003_FITC.jpg				22	0.22		pLKO_CHK1i_p-RPA32s33_007_FITC.jpg				21	0.21			shTrx1-1_CHK1i_p-RPA32s33_009_FITC.jpg
		779	pLKO_gH2AX_002_TRITC.jpg	0.09		shTrx1_gH2AX_002_TRITC.jpg	0.13		shTrxR1_gH2AX_003_TRITC.jpg	0.19		pLKO+CHKi_gH2AX_002_TRITC.jpg	0.28		shTrx1+CHKi_gH2AX_002_TRITC.jpg	0.43		shTrxR1+CHki_gH2AX_003_TRITC.jpg	0.51				780					shTrx1-1_p-RPA32s33_004_FITC.jpg	25	0.25		shTrxR1-3_p-RPA32s33_003_FITC.jpg				22	0.22		pLKO_CHK1i_p-RPA32s33_007_FITC.jpg				21	0.21			shTrx1-1_CHK1i_p-RPA32s33_009_FITC.jpg
		780	pLKO_gH2AX_002_TRITC.jpg	0.09		shTrx1_gH2AX_002_TRITC.jpg	0.13		shTrxR1_gH2AX_003_TRITC.jpg	0.19		pLKO+CHKi_gH2AX_002_TRITC.jpg	0.28		shTrx1+CHKi_gH2AX_002_TRITC.jpg	0.43		shTrxR1+CHki_gH2AX_003_TRITC.jpg	0.51				781					shTrx1-1_p-RPA32s33_004_FITC.jpg	25	0.25		shTrxR1-3_p-RPA32s33_003_FITC.jpg				22	0.22		pLKO_CHK1i_p-RPA32s33_007_FITC.jpg				21	0.21			shTrx1-1_CHK1i_p-RPA32s33_009_FITC.jpg
		781	pLKO_gH2AX_002_TRITC.jpg	0.09		shTrx1_gH2AX_002_TRITC.jpg	0.13		shTrxR1_gH2AX_003_TRITC.jpg	0.19		pLKO+CHKi_gH2AX_002_TRITC.jpg	0.28		shTrx1+CHKi_gH2AX_002_TRITC.jpg	0.43		shTrxR1+CHki_gH2AX_003_TRITC.jpg	0.51				782					shTrx1-1_p-RPA32s33_004_FITC.jpg	25	0.25		shTrxR1-3_p-RPA32s33_003_FITC.jpg				22	0.22		pLKO_CHK1i_p-RPA32s33_007_FITC.jpg				21	0.21			shTrx1-1_CHK1i_p-RPA32s33_009_FITC.jpg
		782	pLKO_gH2AX_002_TRITC.jpg	0.09		shTrx1_gH2AX_002_TRITC.jpg	0.13		shTrxR1_gH2AX_003_TRITC.jpg	0.19		pLKO+CHKi_gH2AX_002_TRITC.jpg	0.28		shTrx1+CHKi_gH2AX_002_TRITC.jpg	0.43		shTrxR1+CHki_gH2AX_003_TRITC.jpg	0.51				783					shTrx1-1_p-RPA32s33_004_FITC.jpg	25	0.25		shTrxR1-3_p-RPA32s33_003_FITC.jpg				22	0.22		pLKO_CHK1i_p-RPA32s33_007_FITC.jpg				21	0.21			shTrx1-1_CHK1i_p-RPA32s33_009_FITC.jpg
		783	pLKO_gH2AX_002_TRITC.jpg	0.09		shTrx1_gH2AX_002_TRITC.jpg	0.13		shTrxR1_gH2AX_003_TRITC.jpg	0.19		pLKO+CHKi_gH2AX_002_TRITC.jpg	0.28		shTrx1+CHKi_gH2AX_002_TRITC.jpg	0.43		shTrxR1+CHki_gH2AX_003_TRITC.jpg	0.51				784					shTrx1-1_p-RPA32s33_004_FITC.jpg	25	0.25		shTrxR1-3_p-RPA32s33_003_FITC.jpg				22	0.22		pLKO_CHK1i_p-RPA32s33_007_FITC.jpg				21	0.21			shTrx1-1_CHK1i_p-RPA32s33_009_FITC.jpg
		784	pLKO_gH2AX_002_TRITC.jpg	0.09		shTrx1_gH2AX_002_TRITC.jpg	0.13		shTrxR1_gH2AX_003_TRITC.jpg	0.19		pLKO+CHKi_gH2AX_002_TRITC.jpg	0.28		shTrx1+CHKi_gH2AX_002_TRITC.jpg	0.43		shTrxR1+CHki_gH2AX_003_TRITC.jpg	0.51				785					shTrx1-1_p-RPA32s33_004_FITC.jpg	25	0.25		shTrxR1-3_p-RPA32s33_003_FITC.jpg				22	0.22		pLKO_CHK1i_p-RPA32s33_007_FITC.jpg				21	0.21			shTrx1-1_CHK1i_p-RPA32s33_009_FITC.jpg
		785	pLKO_gH2AX_002_TRITC.jpg	0.09		shTrx1_gH2AX_002_TRITC.jpg	0.13		shTrxR1_gH2AX_003_TRITC.jpg	0.19		pLKO+CHKi_gH2AX_002_TRITC.jpg	0.28		shTrx1+CHKi_gH2AX_002_TRITC.jpg	0.43		shTrxR1+CHki_gH2AX_003_TRITC.jpg	0.51				786					shTrx1-1_p-RPA32s33_004_FITC.jpg	25	0.25		shTrxR1-3_p-RPA32s33_003_FITC.jpg				22	0.22		pLKO_CHK1i_p-RPA32s33_007_FITC.jpg				21	0.21			shTrx1-1_CHK1i_p-RPA32s33_009_FITC.jpg
		786	pLKO_gH2AX_002_TRITC.jpg	0.09		shTrx1_gH2AX_002_TRITC.jpg	0.13		shTrxR1_gH2AX_003_TRITC.jpg	0.19		pLKO+CHKi_gH2AX_002_TRITC.jpg	0.28		shTrx1+CHKi_gH2AX_002_TRITC.jpg	0.43		shTrxR1+CHki_gH2AX_003_TRITC.jpg	0.52				787					shTrx1-1_p-RPA32s33_004_FITC.jpg	25	0.25		shTrxR1-3_p-RPA32s33_003_FITC.jpg				22	0.22		pLKO_CHK1i_p-RPA32s33_007_FITC.jpg				21	0.21			shTrx1-1_CHK1i_p-RPA32s33_009_FITC.jpg
		787	pLKO_gH2AX_002_TRITC.jpg	0.09		shTrx1_gH2AX_002_TRITC.jpg	0.13		shTrxR1_gH2AX_003_TRITC.jpg	0.19		pLKO+CHKi_gH2AX_002_TRITC.jpg	0.28		shTrx1+CHKi_gH2AX_002_TRITC.jpg	0.43		shTrxR1+CHki_gH2AX_003_TRITC.jpg	0.52				788					shTrx1-1_p-RPA32s33_004_FITC.jpg	25	0.25		shTrxR1-3_p-RPA32s33_003_FITC.jpg				22	0.22		pLKO_CHK1i_p-RPA32s33_007_FITC.jpg				21	0.21			shTrx1-1_CHK1i_p-RPA32s33_009_FITC.jpg
		788	pLKO_gH2AX_002_TRITC.jpg	0.09		shTrx1_gH2AX_002_TRITC.jpg	0.13		shTrxR1_gH2AX_003_TRITC.jpg	0.19		pLKO+CHKi_gH2AX_002_TRITC.jpg	0.28		shTrx1+CHKi_gH2AX_002_TRITC.jpg	0.43		shTrxR1+CHki_gH2AX_003_TRITC.jpg	0.52				789					shTrx1-1_p-RPA32s33_004_FITC.jpg	25	0.25		shTrxR1-3_p-RPA32s33_003_FITC.jpg				22	0.22		pLKO_CHK1i_p-RPA32s33_007_FITC.jpg				21	0.21			shTrx1-1_CHK1i_p-RPA32s33_009_FITC.jpg
		789	pLKO_gH2AX_002_TRITC.jpg	0.09		shTrx1_gH2AX_002_TRITC.jpg	0.13		shTrxR1_gH2AX_003_TRITC.jpg	0.19		pLKO+CHKi_gH2AX_002_TRITC.jpg	0.28		shTrx1+CHKi_gH2AX_002_TRITC.jpg	0.43		shTrxR1+CHki_gH2AX_003_TRITC.jpg	0.52				790					shTrx1-1_p-RPA32s33_004_FITC.jpg	25	0.25		shTrxR1-3_p-RPA32s33_003_FITC.jpg				22	0.22		pLKO_CHK1i_p-RPA32s33_007_FITC.jpg				21	0.21			shTrx1-1_CHK1i_p-RPA32s33_009_FITC.jpg
		790	pLKO_gH2AX_002_TRITC.jpg	0.09		shTrx1_gH2AX_002_TRITC.jpg	0.13		shTrxR1_gH2AX_003_TRITC.jpg	0.19		pLKO+CHKi_gH2AX_002_TRITC.jpg	0.28		shTrx1+CHKi_gH2AX_002_TRITC.jpg	0.43		shTrxR1+CHki_gH2AX_003_TRITC.jpg	0.52				791					shTrx1-1_p-RPA32s33_004_FITC.jpg	25	0.25		shTrxR1-3_p-RPA32s33_003_FITC.jpg				22	0.22		pLKO_CHK1i_p-RPA32s33_007_FITC.jpg				21	0.21			shTrx1-1_CHK1i_p-RPA32s33_009_FITC.jpg
		791	pLKO_gH2AX_002_TRITC.jpg	0.09		shTrx1_gH2AX_002_TRITC.jpg	0.13		shTrxR1_gH2AX_003_TRITC.jpg	0.19		pLKO+CHKi_gH2AX_002_TRITC.jpg	0.28		shTrx1+CHKi_gH2AX_002_TRITC.jpg	0.43		shTrxR1+CHki_gH2AX_003_TRITC.jpg	0.52				792					shTrx1-1_p-RPA32s33_004_FITC.jpg	25	0.25		shTrxR1-3_p-RPA32s33_003_FITC.jpg				22	0.22		pLKO_CHK1i_p-RPA32s33_007_FITC.jpg				21	0.21			shTrx1-1_CHK1i_p-RPA32s33_009_FITC.jpg
		792	pLKO_gH2AX_002_TRITC.jpg	0.09		shTrx1_gH2AX_002_TRITC.jpg	0.13		shTrxR1_gH2AX_003_TRITC.jpg	0.19		pLKO+CHKi_gH2AX_002_TRITC.jpg	0.28		shTrx1+CHKi_gH2AX_002_TRITC.jpg	0.43		shTrxR1+CHki_gH2AX_003_TRITC.jpg	0.52				793					shTrx1-1_p-RPA32s33_004_FITC.jpg	25	0.25		shTrxR1-3_p-RPA32s33_003_FITC.jpg				22	0.22		pLKO_CHK1i_p-RPA32s33_007_FITC.jpg				21	0.21			shTrx1-1_CHK1i_p-RPA32s33_009_FITC.jpg
		793	pLKO_gH2AX_002_TRITC.jpg	0.09		shTrx1_gH2AX_002_TRITC.jpg	0.13		shTrxR1_gH2AX_003_TRITC.jpg	0.19		pLKO+CHKi_gH2AX_002_TRITC.jpg	0.28		shTrx1+CHKi_gH2AX_002_TRITC.jpg	0.43		shTrxR1+CHki_gH2AX_003_TRITC.jpg	0.52				794					shTrx1-1_p-RPA32s33_004_FITC.jpg	25	0.25		shTrxR1-3_p-RPA32s33_003_FITC.jpg				22	0.22		pLKO_CHK1i_p-RPA32s33_007_FITC.jpg				21	0.21			shTrx1-1_CHK1i_p-RPA32s33_009_FITC.jpg
		794	pLKO_gH2AX_002_TRITC.jpg	0.09		shTrx1_gH2AX_002_TRITC.jpg	0.13		shTrxR1_gH2AX_003_TRITC.jpg	0.19		pLKO+CHKi_gH2AX_002_TRITC.jpg	0.28		shTrx1+CHKi_gH2AX_002_TRITC.jpg	0.43		shTrxR1+CHki_gH2AX_003_TRITC.jpg	0.52				795					shTrx1-1_p-RPA32s33_004_FITC.jpg	25	0.25		shTrxR1-3_p-RPA32s33_003_FITC.jpg				22	0.22		pLKO_CHK1i_p-RPA32s33_007_FITC.jpg				22	0.22			shTrx1-1_CHK1i_p-RPA32s33_009_FITC.jpg
		795	pLKO_gH2AX_002_TRITC.jpg	0.09		shTrx1_gH2AX_002_TRITC.jpg	0.13		shTrxR1_gH2AX_003_TRITC.jpg	0.19		pLKO+CHKi_gH2AX_002_TRITC.jpg	0.28		shTrx1+CHKi_gH2AX_002_TRITC.jpg	0.43		shTrxR1+CHki_gH2AX_003_TRITC.jpg	0.52				796					shTrx1-1_p-RPA32s33_004_FITC.jpg	25	0.25		shTrxR1-3_p-RPA32s33_003_FITC.jpg				22	0.22		pLKO_CHK1i_p-RPA32s33_007_FITC.jpg				22	0.22			shTrx1-1_CHK1i_p-RPA32s33_009_FITC.jpg
		796	pLKO_gH2AX_002_TRITC.jpg	0.09		shTrx1_gH2AX_002_TRITC.jpg	0.13		shTrxR1_gH2AX_003_TRITC.jpg	0.19		pLKO+CHKi_gH2AX_002_TRITC.jpg	0.28		shTrx1+CHKi_gH2AX_002_TRITC.jpg	0.43		shTrxR1+CHki_gH2AX_003_TRITC.jpg	0.52				797					shTrx1-1_p-RPA32s33_004_FITC.jpg	25	0.25		shTrxR1-3_p-RPA32s33_003_FITC.jpg				22	0.22		pLKO_CHK1i_p-RPA32s33_007_FITC.jpg				22	0.22			shTrx1-1_CHK1i_p-RPA32s33_009_FITC.jpg
		797	pLKO_gH2AX_002_TRITC.jpg	0.09		shTrx1_gH2AX_002_TRITC.jpg	0.13		shTrxR1_gH2AX_003_TRITC.jpg	0.19		pLKO+CHKi_gH2AX_002_TRITC.jpg	0.28		shTrx1+CHKi_gH2AX_002_TRITC.jpg	0.43		shTrxR1+CHki_gH2AX_003_TRITC.jpg	0.52				798					shTrx1-1_p-RPA32s33_004_FITC.jpg	25	0.25		shTrxR1-3_p-RPA32s33_003_FITC.jpg				22	0.22		pLKO_CHK1i_p-RPA32s33_007_FITC.jpg				22	0.22			shTrx1-1_CHK1i_p-RPA32s33_009_FITC.jpg
		798	pLKO_gH2AX_002_TRITC.jpg	0.09		shTrx1_gH2AX_002_TRITC.jpg	0.13		shTrxR1_gH2AX_003_TRITC.jpg	0.19		pLKO+CHKi_gH2AX_002_TRITC.jpg	0.28		shTrx1+CHKi_gH2AX_002_TRITC.jpg	0.43		shTrxR1+CHki_gH2AX_003_TRITC.jpg	0.52				799					shTrx1-1_p-RPA32s33_004_FITC.jpg	26	0.26		shTrxR1-3_p-RPA32s33_003_FITC.jpg				22	0.22		pLKO_CHK1i_p-RPA32s33_007_FITC.jpg				22	0.22			shTrx1-1_CHK1i_p-RPA32s33_009_FITC.jpg
		799	pLKO_gH2AX_002_TRITC.jpg	0.09		shTrx1_gH2AX_002_TRITC.jpg	0.13		shTrxR1_gH2AX_003_TRITC.jpg	0.19		pLKO+CHKi_gH2AX_002_TRITC.jpg	0.28		shTrx1+CHKi_gH2AX_002_TRITC.jpg	0.43		shTrxR1+CHki_gH2AX_003_TRITC.jpg	0.52				800					shTrx1-1_p-RPA32s33_004_FITC.jpg	26	0.26		shTrxR1-3_p-RPA32s33_003_FITC.jpg				22	0.22		pLKO_CHK1i_p-RPA32s33_007_FITC.jpg				22	0.22			shTrx1-1_CHK1i_p-RPA32s33_009_FITC.jpg
		800	pLKO_gH2AX_002_TRITC.jpg	0.09		shTrx1_gH2AX_002_TRITC.jpg	0.13		shTrxR1_gH2AX_003_TRITC.jpg	0.19		pLKO+CHKi_gH2AX_002_TRITC.jpg	0.28		shTrx1+CHKi_gH2AX_002_TRITC.jpg	0.43		shTrxR1+CHki_gH2AX_003_TRITC.jpg	0.52				801					shTrx1-1_p-RPA32s33_004_FITC.jpg	26	0.26		shTrxR1-3_p-RPA32s33_003_FITC.jpg				22	0.22		pLKO_CHK1i_p-RPA32s33_007_FITC.jpg				22	0.22			shTrx1-1_CHK1i_p-RPA32s33_009_FITC.jpg
		801	pLKO_gH2AX_002_TRITC.jpg	0.09		shTrx1_gH2AX_002_TRITC.jpg	0.13		shTrxR1_gH2AX_003_TRITC.jpg	0.19		pLKO+CHKi_gH2AX_002_TRITC.jpg	0.28		shTrx1+CHKi_gH2AX_002_TRITC.jpg	0.43		shTrxR1+CHki_gH2AX_003_TRITC.jpg	0.52				802					shTrx1-1_p-RPA32s33_004_FITC.jpg	26	0.26		shTrxR1-3_p-RPA32s33_003_FITC.jpg				22	0.22		pLKO_CHK1i_p-RPA32s33_007_FITC.jpg				22	0.22			shTrx1-1_CHK1i_p-RPA32s33_009_FITC.jpg
		802	pLKO_gH2AX_002_TRITC.jpg	0.09		shTrx1_gH2AX_002_TRITC.jpg	0.13		shTrxR1_gH2AX_003_TRITC.jpg	0.19		pLKO+CHKi_gH2AX_002_TRITC.jpg	0.28		shTrx1+CHKi_gH2AX_002_TRITC.jpg	0.43		shTrxR1+CHki_gH2AX_003_TRITC.jpg	0.52				803					shTrx1-1_p-RPA32s33_004_FITC.jpg	26	0.26		shTrxR1-3_p-RPA32s33_003_FITC.jpg				22	0.22		pLKO_CHK1i_p-RPA32s33_007_FITC.jpg				22	0.22			shTrx1-1_CHK1i_p-RPA32s33_009_FITC.jpg
		803	pLKO_gH2AX_002_TRITC.jpg	0.09		shTrx1_gH2AX_002_TRITC.jpg	0.13		shTrxR1_gH2AX_003_TRITC.jpg	0.19		pLKO+CHKi_gH2AX_002_TRITC.jpg	0.28		shTrx1+CHKi_gH2AX_002_TRITC.jpg	0.43		shTrxR1+CHki_gH2AX_003_TRITC.jpg	0.52				804					shTrx1-1_p-RPA32s33_004_FITC.jpg	26	0.26		shTrxR1-3_p-RPA32s33_003_FITC.jpg				22	0.22		pLKO_CHK1i_p-RPA32s33_007_FITC.jpg				22	0.22			shTrx1-1_CHK1i_p-RPA32s33_009_FITC.jpg
		804	pLKO_gH2AX_002_TRITC.jpg	0.09		shTrx1_gH2AX_002_TRITC.jpg	0.13		shTrxR1_gH2AX_003_TRITC.jpg	0.19		pLKO+CHKi_gH2AX_002_TRITC.jpg	0.28		shTrx1+CHKi_gH2AX_002_TRITC.jpg	0.43		shTrxR1+CHki_gH2AX_003_TRITC.jpg	0.52				805					shTrx1-1_p-RPA32s33_004_FITC.jpg	26	0.26		shTrxR1-3_p-RPA32s33_003_FITC.jpg				22	0.22		pLKO_CHK1i_p-RPA32s33_007_FITC.jpg				22	0.22			shTrx1-1_CHK1i_p-RPA32s33_009_FITC.jpg
		805	pLKO_gH2AX_002_TRITC.jpg	0.09		shTrx1_gH2AX_002_TRITC.jpg	0.13		shTrxR1_gH2AX_003_TRITC.jpg	0.19		pLKO+CHKi_gH2AX_002_TRITC.jpg	0.28		shTrx1+CHKi_gH2AX_002_TRITC.jpg	0.43		shTrxR1+CHki_gH2AX_003_TRITC.jpg	0.52				806					shTrx1-1_p-RPA32s33_004_FITC.jpg	26	0.26		shTrxR1-3_p-RPA32s33_003_FITC.jpg				23	0.23		pLKO_CHK1i_p-RPA32s33_007_FITC.jpg				22	0.22			shTrx1-1_CHK1i_p-RPA32s33_009_FITC.jpg
		806	pLKO_gH2AX_002_TRITC.jpg	0.09		shTrx1_gH2AX_002_TRITC.jpg	0.13		shTrxR1_gH2AX_003_TRITC.jpg	0.19		pLKO+CHKi_gH2AX_002_TRITC.jpg	0.28		shTrx1+CHKi_gH2AX_002_TRITC.jpg	0.43		shTrxR1+CHki_gH2AX_003_TRITC.jpg	0.52				807					shTrx1-1_p-RPA32s33_004_FITC.jpg	26	0.26		shTrxR1-3_p-RPA32s33_003_FITC.jpg				23	0.23		pLKO_CHK1i_p-RPA32s33_007_FITC.jpg				22	0.22			shTrx1-1_CHK1i_p-RPA32s33_009_FITC.jpg
		807	pLKO_gH2AX_002_TRITC.jpg	0.09		shTrx1_gH2AX_002_TRITC.jpg	0.13		shTrxR1_gH2AX_003_TRITC.jpg	0.19		pLKO+CHKi_gH2AX_002_TRITC.jpg	0.28		shTrx1+CHKi_gH2AX_002_TRITC.jpg	0.43		shTrxR1+CHki_gH2AX_003_TRITC.jpg	0.52				808					shTrx1-1_p-RPA32s33_004_FITC.jpg	26	0.26		shTrxR1-3_p-RPA32s33_003_FITC.jpg				23	0.23		pLKO_CHK1i_p-RPA32s33_007_FITC.jpg				22	0.22			shTrx1-1_CHK1i_p-RPA32s33_009_FITC.jpg
		808	pLKO_gH2AX_002_TRITC.jpg	0.09		shTrx1_gH2AX_002_TRITC.jpg	0.13		shTrxR1_gH2AX_003_TRITC.jpg	0.19		pLKO+CHKi_gH2AX_002_TRITC.jpg	0.28		shTrx1+CHKi_gH2AX_002_TRITC.jpg	0.43		shTrxR1+CHki_gH2AX_003_TRITC.jpg	0.52				809					shTrx1-1_p-RPA32s33_004_FITC.jpg	26	0.26		shTrxR1-3_p-RPA32s33_003_FITC.jpg				23	0.23		pLKO_CHK1i_p-RPA32s33_007_FITC.jpg				22	0.22			shTrx1-1_CHK1i_p-RPA32s33_009_FITC.jpg
		809	pLKO_gH2AX_002_TRITC.jpg	0.09		shTrx1_gH2AX_002_TRITC.jpg	0.13		shTrxR1_gH2AX_003_TRITC.jpg	0.19		pLKO+CHKi_gH2AX_002_TRITC.jpg	0.28		shTrx1+CHKi_gH2AX_002_TRITC.jpg	0.43		shTrxR1+CHki_gH2AX_003_TRITC.jpg	0.52				810					shTrx1-1_p-RPA32s33_004_FITC.jpg	26	0.26		shTrxR1-3_p-RPA32s33_003_FITC.jpg				23	0.23		pLKO_CHK1i_p-RPA32s33_007_FITC.jpg				22	0.22			shTrx1-1_CHK1i_p-RPA32s33_009_FITC.jpg
		810	pLKO_gH2AX_002_TRITC.jpg	0.09		shTrx1_gH2AX_002_TRITC.jpg	0.13		shTrxR1_gH2AX_003_TRITC.jpg	0.19		pLKO+CHKi_gH2AX_002_TRITC.jpg	0.28		shTrx1+CHKi_gH2AX_002_TRITC.jpg	0.43		shTrxR1+CHki_gH2AX_003_TRITC.jpg	0.52				811					shTrx1-1_p-RPA32s33_004_FITC.jpg	26	0.26		shTrxR1-3_p-RPA32s33_003_FITC.jpg				23	0.23		pLKO_CHK1i_p-RPA32s33_007_FITC.jpg				22	0.22			shTrx1-1_CHK1i_p-RPA32s33_009_FITC.jpg
		811	pLKO_gH2AX_002_TRITC.jpg	0.09		shTrx1_gH2AX_002_TRITC.jpg	0.13		shTrxR1_gH2AX_003_TRITC.jpg	0.19		pLKO+CHKi_gH2AX_002_TRITC.jpg	0.28		shTrx1+CHKi_gH2AX_002_TRITC.jpg	0.43		shTrxR1+CHki_gH2AX_003_TRITC.jpg	0.52				812					shTrx1-1_p-RPA32s33_004_FITC.jpg	26	0.26		shTrxR1-3_p-RPA32s33_003_FITC.jpg				23	0.23		pLKO_CHK1i_p-RPA32s33_007_FITC.jpg				22	0.22			shTrx1-1_CHK1i_p-RPA32s33_009_FITC.jpg
		812	pLKO_gH2AX_002_TRITC.jpg	0.09		shTrx1_gH2AX_002_TRITC.jpg	0.13		shTrxR1_gH2AX_003_TRITC.jpg	0.19		pLKO+CHKi_gH2AX_002_TRITC.jpg	0.28		shTrx1+CHKi_gH2AX_002_TRITC.jpg	0.43		shTrxR1+CHki_gH2AX_003_TRITC.jpg	0.52				813					shTrx1-1_p-RPA32s33_004_FITC.jpg	26	0.26		shTrxR1-3_p-RPA32s33_003_FITC.jpg				23	0.23		pLKO_CHK1i_p-RPA32s33_007_FITC.jpg				22	0.22			shTrx1-1_CHK1i_p-RPA32s33_009_FITC.jpg
		813	pLKO_gH2AX_002_TRITC.jpg	0.09		shTrx1_gH2AX_002_TRITC.jpg	0.13		shTrxR1_gH2AX_003_TRITC.jpg	0.19		pLKO+CHKi_gH2AX_002_TRITC.jpg	0.28		shTrx1+CHKi_gH2AX_002_TRITC.jpg	0.42		shTrxR1+CHki_gH2AX_003_TRITC.jpg	0.52				814					shTrx1-1_p-RPA32s33_004_FITC.jpg	26	0.26		shTrxR1-3_p-RPA32s33_003_FITC.jpg				23	0.23		pLKO_CHK1i_p-RPA32s33_007_FITC.jpg				22	0.22			shTrx1-1_CHK1i_p-RPA32s33_009_FITC.jpg
		814	pLKO_gH2AX_002_TRITC.jpg	0.09		shTrx1_gH2AX_002_TRITC.jpg	0.13		shTrxR1_gH2AX_003_TRITC.jpg	0.19		pLKO+CHKi_gH2AX_002_TRITC.jpg	0.28		shTrx1+CHKi_gH2AX_002_TRITC.jpg	0.42		shTrxR1+CHki_gH2AX_003_TRITC.jpg	0.52				815					shTrx1-1_p-RPA32s33_004_FITC.jpg	26	0.26		shTrxR1-3_p-RPA32s33_003_FITC.jpg				23	0.23		pLKO_CHK1i_p-RPA32s33_007_FITC.jpg				22	0.22			shTrx1-1_CHK1i_p-RPA32s33_009_FITC.jpg
		815	pLKO_gH2AX_002_TRITC.jpg	0.09		shTrx1_gH2AX_002_TRITC.jpg	0.13		shTrxR1_gH2AX_003_TRITC.jpg	0.19		pLKO+CHKi_gH2AX_002_TRITC.jpg	0.28		shTrx1+CHKi_gH2AX_002_TRITC.jpg	0.42		shTrxR1+CHki_gH2AX_003_TRITC.jpg	0.52				816					shTrx1-1_p-RPA32s33_004_FITC.jpg	26	0.26		shTrxR1-3_p-RPA32s33_003_FITC.jpg				23	0.23		pLKO_CHK1i_p-RPA32s33_007_FITC.jpg				22	0.22			shTrx1-1_CHK1i_p-RPA32s33_009_FITC.jpg
		816	pLKO_gH2AX_002_TRITC.jpg	0.09		shTrx1_gH2AX_002_TRITC.jpg	0.13		shTrxR1_gH2AX_003_TRITC.jpg	0.19		pLKO+CHKi_gH2AX_002_TRITC.jpg	0.28		shTrx1+CHKi_gH2AX_002_TRITC.jpg	0.42		shTrxR1+CHki_gH2AX_003_TRITC.jpg	0.52				817					shTrx1-1_p-RPA32s33_004_FITC.jpg	26	0.26		shTrxR1-3_p-RPA32s33_003_FITC.jpg				23	0.23		pLKO_CHK1i_p-RPA32s33_007_FITC.jpg				22	0.22			shTrx1-1_CHK1i_p-RPA32s33_009_FITC.jpg
		817	pLKO_gH2AX_002_TRITC.jpg	0.09		shTrx1_gH2AX_002_TRITC.jpg	0.13		shTrxR1_gH2AX_003_TRITC.jpg	0.19		pLKO+CHKi_gH2AX_002_TRITC.jpg	0.28		shTrx1+CHKi_gH2AX_002_TRITC.jpg	0.42		shTrxR1+CHki_gH2AX_003_TRITC.jpg	0.52				818					shTrx1-1_p-RPA32s33_004_FITC.jpg	26	0.26		shTrxR1-3_p-RPA32s33_003_FITC.jpg				23	0.23		pLKO_CHK1i_p-RPA32s33_007_FITC.jpg				22	0.22			shTrx1-1_CHK1i_p-RPA32s33_009_FITC.jpg
		818	pLKO_gH2AX_002_TRITC.jpg	0.09		shTrx1_gH2AX_002_TRITC.jpg	0.13		shTrxR1_gH2AX_003_TRITC.jpg	0.19		pLKO+CHKi_gH2AX_002_TRITC.jpg	0.28		shTrx1+CHKi_gH2AX_002_TRITC.jpg	0.42		shTrxR1+CHki_gH2AX_003_TRITC.jpg	0.52				819					shTrx1-1_p-RPA32s33_004_FITC.jpg	26	0.26		shTrxR1-3_p-RPA32s33_003_FITC.jpg				23	0.23		pLKO_CHK1i_p-RPA32s33_007_FITC.jpg				22	0.22			shTrx1-1_CHK1i_p-RPA32s33_009_FITC.jpg
		819	pLKO_gH2AX_002_TRITC.jpg	0.09		shTrx1_gH2AX_002_TRITC.jpg	0.13		shTrxR1_gH2AX_003_TRITC.jpg	0.19		pLKO+CHKi_gH2AX_002_TRITC.jpg	0.28		shTrx1+CHKi_gH2AX_002_TRITC.jpg	0.42		shTrxR1+CHki_gH2AX_003_TRITC.jpg	0.52				820					shTrx1-1_p-RPA32s33_004_FITC.jpg	26	0.26		shTrxR1-3_p-RPA32s33_003_FITC.jpg				23	0.23		pLKO_CHK1i_p-RPA32s33_007_FITC.jpg				22	0.22			shTrx1-1_CHK1i_p-RPA32s33_009_FITC.jpg
		820	pLKO_gH2AX_002_TRITC.jpg	0.09		shTrx1_gH2AX_002_TRITC.jpg	0.13		shTrxR1_gH2AX_003_TRITC.jpg	0.19		pLKO+CHKi_gH2AX_002_TRITC.jpg	0.28		shTrx1+CHKi_gH2AX_002_TRITC.jpg	0.42		shTrxR1+CHki_gH2AX_003_TRITC.jpg	0.52				821					shTrx1-1_p-RPA32s33_004_FITC.jpg	26	0.26		shTrxR1-3_p-RPA32s33_003_FITC.jpg				23	0.23		pLKO_CHK1i_p-RPA32s33_007_FITC.jpg				22	0.22			shTrx1-1_CHK1i_p-RPA32s33_009_FITC.jpg
		821	pLKO_gH2AX_002_TRITC.jpg	0.09		shTrx1_gH2AX_002_TRITC.jpg	0.13		shTrxR1_gH2AX_003_TRITC.jpg	0.19		pLKO+CHKi_gH2AX_002_TRITC.jpg	0.28		shTrx1+CHKi_gH2AX_002_TRITC.jpg	0.42		shTrxR1+CHki_gH2AX_003_TRITC.jpg	0.52				822					shTrx1-1_p-RPA32s33_004_FITC.jpg	26	0.26		shTrxR1-3_p-RPA32s33_003_FITC.jpg				23	0.23		pLKO_CHK1i_p-RPA32s33_007_FITC.jpg				22	0.22			shTrx1-1_CHK1i_p-RPA32s33_009_FITC.jpg
		822	pLKO_gH2AX_002_TRITC.jpg	0.09		shTrx1_gH2AX_002_TRITC.jpg	0.13		shTrxR1_gH2AX_003_TRITC.jpg	0.19		pLKO+CHKi_gH2AX_002_TRITC.jpg	0.28		shTrx1+CHKi_gH2AX_002_TRITC.jpg	0.42		shTrxR1+CHki_gH2AX_003_TRITC.jpg	0.52				823					shTrx1-1_p-RPA32s33_004_FITC.jpg	26	0.26		shTrxR1-3_p-RPA32s33_003_FITC.jpg				23	0.23		pLKO_CHK1i_p-RPA32s33_007_FITC.jpg				22	0.22			shTrx1-1_CHK1i_p-RPA32s33_009_FITC.jpg
		823	pLKO_gH2AX_002_TRITC.jpg	0.09		shTrx1_gH2AX_002_TRITC.jpg	0.13		shTrxR1_gH2AX_003_TRITC.jpg	0.19		pLKO+CHKi_gH2AX_002_TRITC.jpg	0.28		shTrx1+CHKi_gH2AX_002_TRITC.jpg	0.42		shTrxR1+CHki_gH2AX_003_TRITC.jpg	0.52				824					shTrx1-1_p-RPA32s33_004_FITC.jpg	26	0.26		shTrxR1-3_p-RPA32s33_003_FITC.jpg				23	0.23		pLKO_CHK1i_p-RPA32s33_007_FITC.jpg				22	0.22			shTrx1-1_CHK1i_p-RPA32s33_009_FITC.jpg
		824	pLKO_gH2AX_002_TRITC.jpg	0.09		shTrx1_gH2AX_002_TRITC.jpg	0.13		shTrxR1_gH2AX_003_TRITC.jpg	0.19		pLKO+CHKi_gH2AX_002_TRITC.jpg	0.28		shTrx1+CHKi_gH2AX_002_TRITC.jpg	0.42		shTrxR1+CHki_gH2AX_003_TRITC.jpg	0.52				825					shTrx1-1_p-RPA32s33_004_FITC.jpg	27	0.27		shTrxR1-3_p-RPA32s33_003_FITC.jpg				23	0.23		pLKO_CHK1i_p-RPA32s33_007_FITC.jpg				22	0.22			shTrx1-1_CHK1i_p-RPA32s33_009_FITC.jpg
		825	pLKO_gH2AX_002_TRITC.jpg	0.09		shTrx1_gH2AX_002_TRITC.jpg	0.13		shTrxR1_gH2AX_003_TRITC.jpg	0.19		pLKO+CHKi_gH2AX_002_TRITC.jpg	0.28		shTrx1+CHKi_gH2AX_002_TRITC.jpg	0.42		shTrxR1+CHki_gH2AX_003_TRITC.jpg	0.52				826					shTrx1-1_p-RPA32s33_004_FITC.jpg	27	0.27		shTrxR1-3_p-RPA32s33_003_FITC.jpg				23	0.23		pLKO_CHK1i_p-RPA32s33_007_FITC.jpg				22	0.22			shTrx1-1_CHK1i_p-RPA32s33_009_FITC.jpg
		826	pLKO_gH2AX_002_TRITC.jpg	0.09		shTrx1_gH2AX_002_TRITC.jpg	0.13		shTrxR1_gH2AX_003_TRITC.jpg	0.19		pLKO+CHKi_gH2AX_002_TRITC.jpg	0.28		shTrx1+CHKi_gH2AX_002_TRITC.jpg	0.42		shTrxR1+CHki_gH2AX_003_TRITC.jpg	0.52				827					shTrx1-1_p-RPA32s33_004_FITC.jpg	27	0.27		shTrxR1-3_p-RPA32s33_003_FITC.jpg				23	0.23		pLKO_CHK1i_p-RPA32s33_007_FITC.jpg				22	0.22			shTrx1-1_CHK1i_p-RPA32s33_009_FITC.jpg
		827	pLKO_gH2AX_002_TRITC.jpg	0.09		shTrx1_gH2AX_002_TRITC.jpg	0.14		shTrxR1_gH2AX_003_TRITC.jpg	0.19		pLKO+CHKi_gH2AX_002_TRITC.jpg	0.28		shTrx1+CHKi_gH2AX_002_TRITC.jpg	0.42		shTrxR1+CHki_gH2AX_003_TRITC.jpg	0.52				828					shTrx1-1_p-RPA32s33_004_FITC.jpg	27	0.27		shTrxR1-3_p-RPA32s33_003_FITC.jpg				23	0.23		pLKO_CHK1i_p-RPA32s33_007_FITC.jpg				22	0.22			shTrx1-1_CHK1i_p-RPA32s33_009_FITC.jpg
		828	pLKO_gH2AX_002_TRITC.jpg	0.09		shTrx1_gH2AX_002_TRITC.jpg	0.14		shTrxR1_gH2AX_003_TRITC.jpg	0.19		pLKO+CHKi_gH2AX_002_TRITC.jpg	0.28		shTrx1+CHKi_gH2AX_002_TRITC.jpg	0.42		shTrxR1+CHki_gH2AX_003_TRITC.jpg	0.52				829					shTrx1-1_p-RPA32s33_004_FITC.jpg	27	0.27		shTrxR1-3_p-RPA32s33_003_FITC.jpg				23	0.23		pLKO_CHK1i_p-RPA32s33_007_FITC.jpg				22	0.22			shTrx1-1_CHK1i_p-RPA32s33_009_FITC.jpg
		829	pLKO_gH2AX_002_TRITC.jpg	0.09		shTrx1_gH2AX_002_TRITC.jpg	0.14		shTrxR1_gH2AX_003_TRITC.jpg	0.19		pLKO+CHKi_gH2AX_002_TRITC.jpg	0.28		shTrx1+CHKi_gH2AX_002_TRITC.jpg	0.42		shTrxR1+CHki_gH2AX_003_TRITC.jpg	0.53				830					shTrx1-1_p-RPA32s33_004_FITC.jpg	27	0.27		shTrxR1-3_p-RPA32s33_003_FITC.jpg				23	0.23		pLKO_CHK1i_p-RPA32s33_007_FITC.jpg				22	0.22			shTrx1-1_CHK1i_p-RPA32s33_009_FITC.jpg
		830	pLKO_gH2AX_002_TRITC.jpg	0.09		shTrx1_gH2AX_002_TRITC.jpg	0.14		shTrxR1_gH2AX_003_TRITC.jpg	0.19		pLKO+CHKi_gH2AX_002_TRITC.jpg	0.28		shTrx1+CHKi_gH2AX_002_TRITC.jpg	0.42		shTrxR1+CHki_gH2AX_003_TRITC.jpg	0.53				831					shTrx1-1_p-RPA32s33_004_FITC.jpg	27	0.27		shTrxR1-3_p-RPA32s33_003_FITC.jpg				23	0.23		pLKO_CHK1i_p-RPA32s33_007_FITC.jpg				22	0.22			shTrx1-1_CHK1i_p-RPA32s33_009_FITC.jpg
		831	pLKO_gH2AX_002_TRITC.jpg	0.09		shTrx1_gH2AX_002_TRITC.jpg	0.14		shTrxR1_gH2AX_003_TRITC.jpg	0.19		pLKO+CHKi_gH2AX_002_TRITC.jpg	0.28		shTrx1+CHKi_gH2AX_002_TRITC.jpg	0.42		shTrxR1+CHki_gH2AX_003_TRITC.jpg	0.53				832					shTrx1-1_p-RPA32s33_004_FITC.jpg	27	0.27		shTrxR1-3_p-RPA32s33_003_FITC.jpg				23	0.23		pLKO_CHK1i_p-RPA32s33_007_FITC.jpg				22	0.22			shTrx1-1_CHK1i_p-RPA32s33_009_FITC.jpg
		832	pLKO_gH2AX_002_TRITC.jpg	0.09		shTrx1_gH2AX_002_TRITC.jpg	0.14		shTrxR1_gH2AX_003_TRITC.jpg	0.19		pLKO+CHKi_gH2AX_002_TRITC.jpg	0.28		shTrx1+CHKi_gH2AX_002_TRITC.jpg	0.42		shTrxR1+CHki_gH2AX_003_TRITC.jpg	0.53				833					shTrx1-1_p-RPA32s33_004_FITC.jpg	27	0.27		shTrxR1-3_p-RPA32s33_003_FITC.jpg				23	0.23		pLKO_CHK1i_p-RPA32s33_007_FITC.jpg				22	0.22			shTrx1-1_CHK1i_p-RPA32s33_009_FITC.jpg
		833	pLKO_gH2AX_002_TRITC.jpg	0.09		shTrx1_gH2AX_002_TRITC.jpg	0.14		shTrxR1_gH2AX_003_TRITC.jpg	0.19		pLKO+CHKi_gH2AX_002_TRITC.jpg	0.28		shTrx1+CHKi_gH2AX_002_TRITC.jpg	0.42		shTrxR1+CHki_gH2AX_003_TRITC.jpg	0.53				834					shTrx1-1_p-RPA32s33_004_FITC.jpg	27	0.27		shTrxR1-3_p-RPA32s33_003_FITC.jpg				23	0.23		pLKO_CHK1i_p-RPA32s33_007_FITC.jpg				22	0.22			shTrx1-1_CHK1i_p-RPA32s33_009_FITC.jpg
		834	pLKO_gH2AX_002_TRITC.jpg	0.09		shTrx1_gH2AX_002_TRITC.jpg	0.14		shTrxR1_gH2AX_003_TRITC.jpg	0.19		pLKO+CHKi_gH2AX_002_TRITC.jpg	0.29		shTrx1+CHKi_gH2AX_002_TRITC.jpg	0.42		shTrxR1+CHki_gH2AX_003_TRITC.jpg	0.53				835					shTrx1-1_p-RPA32s33_004_FITC.jpg	27	0.27		shTrxR1-3_p-RPA32s33_003_FITC.jpg				23	0.23		pLKO_CHK1i_p-RPA32s33_007_FITC.jpg				22	0.22			shTrx1-1_CHK1i_p-RPA32s33_009_FITC.jpg
		835	pLKO_gH2AX_002_TRITC.jpg	0.09		shTrx1_gH2AX_002_TRITC.jpg	0.14		shTrxR1_gH2AX_003_TRITC.jpg	0.19		pLKO+CHKi_gH2AX_002_TRITC.jpg	0.29		shTrx1+CHKi_gH2AX_002_TRITC.jpg	0.42		shTrxR1+CHki_gH2AX_003_TRITC.jpg	0.53				836					shTrx1-1_p-RPA32s33_004_FITC.jpg	27	0.27		shTrxR1-3_p-RPA32s33_003_FITC.jpg				23	0.23		pLKO_CHK1i_p-RPA32s33_007_FITC.jpg				22	0.22			shTrx1-1_CHK1i_p-RPA32s33_009_FITC.jpg
		836	pLKO_gH2AX_002_TRITC.jpg	0.09		shTrx1_gH2AX_002_TRITC.jpg	0.14		shTrxR1_gH2AX_003_TRITC.jpg	0.19		pLKO+CHKi_gH2AX_002_TRITC.jpg	0.29		shTrx1+CHKi_gH2AX_002_TRITC.jpg	0.42		shTrxR1+CHki_gH2AX_003_TRITC.jpg	0.53				837					shTrx1-1_p-RPA32s33_004_FITC.jpg	27	0.27		shTrxR1-3_p-RPA32s33_003_FITC.jpg				23	0.23		pLKO_CHK1i_p-RPA32s33_007_FITC.jpg				22	0.22			shTrx1-1_CHK1i_p-RPA32s33_009_FITC.jpg
		837	pLKO_gH2AX_002_TRITC.jpg	0.09		shTrx1_gH2AX_002_TRITC.jpg	0.14		shTrxR1_gH2AX_003_TRITC.jpg	0.19		pLKO+CHKi_gH2AX_002_TRITC.jpg	0.29		shTrx1+CHKi_gH2AX_002_TRITC.jpg	0.42		shTrxR1+CHki_gH2AX_003_TRITC.jpg	0.53				838					shTrx1-1_p-RPA32s33_004_FITC.jpg	27	0.27		shTrxR1-3_p-RPA32s33_003_FITC.jpg				23	0.23		pLKO_CHK1i_p-RPA32s33_007_FITC.jpg				22	0.22			shTrx1-1_CHK1i_p-RPA32s33_009_FITC.jpg
		838	pLKO_gH2AX_002_TRITC.jpg	0.09		shTrx1_gH2AX_002_TRITC.jpg	0.14		shTrxR1_gH2AX_003_TRITC.jpg	0.19		pLKO+CHKi_gH2AX_002_TRITC.jpg	0.29		shTrx1+CHKi_gH2AX_002_TRITC.jpg	0.42		shTrxR1+CHki_gH2AX_003_TRITC.jpg	0.53				839					shTrx1-1_p-RPA32s33_004_FITC.jpg	27	0.27		shTrxR1-3_p-RPA32s33_003_FITC.jpg				23	0.23		pLKO_CHK1i_p-RPA32s33_007_FITC.jpg				22	0.22			shTrx1-1_CHK1i_p-RPA32s33_009_FITC.jpg
		839	pLKO_gH2AX_002_TRITC.jpg	0.09		shTrx1_gH2AX_002_TRITC.jpg	0.14		shTrxR1_gH2AX_003_TRITC.jpg	0.19		pLKO+CHKi_gH2AX_002_TRITC.jpg	0.29		shTrx1+CHKi_gH2AX_002_TRITC.jpg	0.42		shTrxR1+CHki_gH2AX_003_TRITC.jpg	0.53				840					shTrx1-1_p-RPA32s33_004_FITC.jpg	27	0.27		shTrxR1-3_p-RPA32s33_003_FITC.jpg				23	0.23		pLKO_CHK1i_p-RPA32s33_007_FITC.jpg				22	0.22			shTrx1-1_CHK1i_p-RPA32s33_009_FITC.jpg
		840	pLKO_gH2AX_002_TRITC.jpg	0.09		shTrx1_gH2AX_002_TRITC.jpg	0.14		shTrxR1_gH2AX_003_TRITC.jpg	0.19		pLKO+CHKi_gH2AX_002_TRITC.jpg	0.29		shTrx1+CHKi_gH2AX_002_TRITC.jpg	0.42		shTrxR1+CHki_gH2AX_003_TRITC.jpg	0.53				841					shTrx1-1_p-RPA32s33_004_FITC.jpg	27	0.27		shTrxR1-3_p-RPA32s33_003_FITC.jpg				23	0.23		pLKO_CHK1i_p-RPA32s33_007_FITC.jpg				22	0.22			shTrx1-1_CHK1i_p-RPA32s33_009_FITC.jpg
		841	pLKO_gH2AX_002_TRITC.jpg	0.09		shTrx1_gH2AX_002_TRITC.jpg	0.14		shTrxR1_gH2AX_003_TRITC.jpg	0.19		pLKO+CHKi_gH2AX_002_TRITC.jpg	0.29		shTrx1+CHKi_gH2AX_002_TRITC.jpg	0.42		shTrxR1+CHki_gH2AX_003_TRITC.jpg	0.53				842					shTrx1-1_p-RPA32s33_004_FITC.jpg	27	0.27		shTrxR1-3_p-RPA32s33_003_FITC.jpg				23	0.23		pLKO_CHK1i_p-RPA32s33_007_FITC.jpg				22	0.22			shTrx1-1_CHK1i_p-RPA32s33_009_FITC.jpg
		842	pLKO_gH2AX_002_TRITC.jpg	0.09		shTrx1_gH2AX_002_TRITC.jpg	0.14		shTrxR1_gH2AX_003_TRITC.jpg	0.19		pLKO+CHKi_gH2AX_002_TRITC.jpg	0.29		shTrx1+CHKi_gH2AX_002_TRITC.jpg	0.42		shTrxR1+CHki_gH2AX_003_TRITC.jpg	0.53				843					shTrx1-1_p-RPA32s33_004_FITC.jpg	27	0.27		shTrxR1-3_p-RPA32s33_003_FITC.jpg				23	0.23		pLKO_CHK1i_p-RPA32s33_007_FITC.jpg				22	0.22			shTrx1-1_CHK1i_p-RPA32s33_009_FITC.jpg
		843	pLKO_gH2AX_002_TRITC.jpg	0.09		shTrx1_gH2AX_002_TRITC.jpg	0.14		shTrxR1_gH2AX_003_TRITC.jpg	0.19		pLKO+CHKi_gH2AX_002_TRITC.jpg	0.29		shTrx1+CHKi_gH2AX_002_TRITC.jpg	0.42		shTrxR1+CHki_gH2AX_003_TRITC.jpg	0.53				844					shTrx1-1_p-RPA32s33_004_FITC.jpg	27	0.27		shTrxR1-3_p-RPA32s33_003_FITC.jpg				23	0.23		pLKO_CHK1i_p-RPA32s33_007_FITC.jpg				22	0.22			shTrx1-1_CHK1i_p-RPA32s33_009_FITC.jpg
		844	pLKO_gH2AX_002_TRITC.jpg	0.09		shTrx1_gH2AX_002_TRITC.jpg	0.14		shTrxR1_gH2AX_003_TRITC.jpg	0.19		pLKO+CHKi_gH2AX_002_TRITC.jpg	0.29		shTrx1+CHKi_gH2AX_002_TRITC.jpg	0.42		shTrxR1+CHki_gH2AX_003_TRITC.jpg	0.53				845					shTrx1-1_p-RPA32s33_004_FITC.jpg	27	0.27		shTrxR1-3_p-RPA32s33_003_FITC.jpg				23	0.23		pLKO_CHK1i_p-RPA32s33_007_FITC.jpg				22	0.22			shTrx1-1_CHK1i_p-RPA32s33_009_FITC.jpg
		845	pLKO_gH2AX_002_TRITC.jpg	0.09		shTrx1_gH2AX_002_TRITC.jpg	0.14		shTrxR1_gH2AX_003_TRITC.jpg	0.19		pLKO+CHKi_gH2AX_002_TRITC.jpg	0.29		shTrx1+CHKi_gH2AX_002_TRITC.jpg	0.42		shTrxR1+CHki_gH2AX_003_TRITC.jpg	0.53				846					shTrx1-1_p-RPA32s33_004_FITC.jpg	27	0.27		shTrxR1-3_p-RPA32s33_003_FITC.jpg				23	0.23		pLKO_CHK1i_p-RPA32s33_007_FITC.jpg				22	0.22			shTrx1-1_CHK1i_p-RPA32s33_009_FITC.jpg
		846	pLKO_gH2AX_002_TRITC.jpg	0.09		shTrx1_gH2AX_002_TRITC.jpg	0.14		shTrxR1_gH2AX_003_TRITC.jpg	0.19		pLKO+CHKi_gH2AX_002_TRITC.jpg	0.29		shTrx1+CHKi_gH2AX_002_TRITC.jpg	0.42		shTrxR1+CHki_gH2AX_003_TRITC.jpg	0.53				847					shTrx1-1_p-RPA32s33_004_FITC.jpg	27	0.27		shTrxR1-3_p-RPA32s33_003_FITC.jpg				23	0.23		pLKO_CHK1i_p-RPA32s33_007_FITC.jpg				22	0.22			shTrx1-1_CHK1i_p-RPA32s33_009_FITC.jpg
		847	pLKO_gH2AX_002_TRITC.jpg	0.09		shTrx1_gH2AX_002_TRITC.jpg	0.14		shTrxR1_gH2AX_003_TRITC.jpg	0.2		pLKO+CHKi_gH2AX_002_TRITC.jpg	0.29		shTrx1+CHKi_gH2AX_002_TRITC.jpg	0.42		shTrxR1+CHki_gH2AX_003_TRITC.jpg	0.53				848					shTrx1-1_p-RPA32s33_004_FITC.jpg	27	0.27		shTrxR1-3_p-RPA32s33_003_FITC.jpg				23	0.23		pLKO_CHK1i_p-RPA32s33_007_FITC.jpg				22	0.22			shTrx1-1_CHK1i_p-RPA32s33_009_FITC.jpg
		848	pLKO_gH2AX_002_TRITC.jpg	0.09		shTrx1_gH2AX_002_TRITC.jpg	0.14		shTrxR1_gH2AX_003_TRITC.jpg	0.2		pLKO+CHKi_gH2AX_002_TRITC.jpg	0.29		shTrx1+CHKi_gH2AX_002_TRITC.jpg	0.42		shTrxR1+CHki_gH2AX_003_TRITC.jpg	0.53				849					shTrx1-1_p-RPA32s33_004_FITC.jpg	27	0.27		shTrxR1-3_p-RPA32s33_003_FITC.jpg				23	0.23		pLKO_CHK1i_p-RPA32s33_007_FITC.jpg				22	0.22			shTrx1-1_CHK1i_p-RPA32s33_009_FITC.jpg
		849	pLKO_gH2AX_002_TRITC.jpg	0.09		shTrx1_gH2AX_002_TRITC.jpg	0.14		shTrxR1_gH2AX_003_TRITC.jpg	0.2		pLKO+CHKi_gH2AX_002_TRITC.jpg	0.29		shTrx1+CHKi_gH2AX_002_TRITC.jpg	0.42		shTrxR1+CHki_gH2AX_003_TRITC.jpg	0.53				850					shTrx1-1_p-RPA32s33_004_FITC.jpg	27	0.27		shTrxR1-3_p-RPA32s33_003_FITC.jpg				23	0.23		pLKO_CHK1i_p-RPA32s33_007_FITC.jpg				23	0.23			shTrx1-1_CHK1i_p-RPA32s33_009_FITC.jpg
		850	pLKO_gH2AX_002_TRITC.jpg	0.09		shTrx1_gH2AX_002_TRITC.jpg	0.14		shTrxR1_gH2AX_003_TRITC.jpg	0.2		pLKO+CHKi_gH2AX_002_TRITC.jpg	0.29		shTrx1+CHKi_gH2AX_002_TRITC.jpg	0.42		shTrxR1+CHki_gH2AX_003_TRITC.jpg	0.53				851					shTrx1-1_p-RPA32s33_004_FITC.jpg	27	0.27		shTrxR1-3_p-RPA32s33_003_FITC.jpg				23	0.23		pLKO_CHK1i_p-RPA32s33_007_FITC.jpg				23	0.23			shTrx1-1_CHK1i_p-RPA32s33_009_FITC.jpg
		851	pLKO_gH2AX_002_TRITC.jpg	0.09		shTrx1_gH2AX_002_TRITC.jpg	0.14		shTrxR1_gH2AX_003_TRITC.jpg	0.2		pLKO+CHKi_gH2AX_002_TRITC.jpg	0.29		shTrx1+CHKi_gH2AX_002_TRITC.jpg	0.41		shTrxR1+CHki_gH2AX_003_TRITC.jpg	0.53				852					shTrx1-1_p-RPA32s33_004_FITC.jpg	27	0.27		shTrxR1-3_p-RPA32s33_003_FITC.jpg				23	0.23		pLKO_CHK1i_p-RPA32s33_007_FITC.jpg				23	0.23			shTrx1-1_CHK1i_p-RPA32s33_009_FITC.jpg
		852	pLKO_gH2AX_002_TRITC.jpg	0.09		shTrx1_gH2AX_002_TRITC.jpg	0.14		shTrxR1_gH2AX_003_TRITC.jpg	0.2		pLKO+CHKi_gH2AX_002_TRITC.jpg	0.29		shTrx1+CHKi_gH2AX_002_TRITC.jpg	0.41		shTrxR1+CHki_gH2AX_003_TRITC.jpg	0.53				853					shTrx1-1_p-RPA32s33_004_FITC.jpg	27	0.27		shTrxR1-3_p-RPA32s33_003_FITC.jpg				23	0.23		pLKO_CHK1i_p-RPA32s33_007_FITC.jpg				23	0.23			shTrx1-1_CHK1i_p-RPA32s33_009_FITC.jpg
		853	pLKO_gH2AX_002_TRITC.jpg	0.09		shTrx1_gH2AX_002_TRITC.jpg	0.14		shTrxR1_gH2AX_003_TRITC.jpg	0.2		pLKO+CHKi_gH2AX_002_TRITC.jpg	0.29		shTrx1+CHKi_gH2AX_002_TRITC.jpg	0.41		shTrxR1+CHki_gH2AX_003_TRITC.jpg	0.53				854					shTrx1-1_p-RPA32s33_004_FITC.jpg	28	0.28		shTrxR1-3_p-RPA32s33_003_FITC.jpg				23	0.23		pLKO_CHK1i_p-RPA32s33_007_FITC.jpg				23	0.23			shTrx1-1_CHK1i_p-RPA32s33_009_FITC.jpg
		854	pLKO_gH2AX_002_TRITC.jpg	0.09		shTrx1_gH2AX_002_TRITC.jpg	0.14		shTrxR1_gH2AX_003_TRITC.jpg	0.2		pLKO+CHKi_gH2AX_002_TRITC.jpg	0.29		shTrx1+CHKi_gH2AX_002_TRITC.jpg	0.41		shTrxR1+CHki_gH2AX_003_TRITC.jpg	0.53				855					shTrx1-1_p-RPA32s33_004_FITC.jpg	28	0.28		shTrxR1-3_p-RPA32s33_003_FITC.jpg				23	0.23		pLKO_CHK1i_p-RPA32s33_007_FITC.jpg				23	0.23			shTrx1-1_CHK1i_p-RPA32s33_009_FITC.jpg
		855	pLKO_gH2AX_002_TRITC.jpg	0.09		shTrx1_gH2AX_002_TRITC.jpg	0.14		shTrxR1_gH2AX_003_TRITC.jpg	0.2		pLKO+CHKi_gH2AX_002_TRITC.jpg	0.29		shTrx1+CHKi_gH2AX_002_TRITC.jpg	0.41		shTrxR1+CHki_gH2AX_003_TRITC.jpg	0.53				856					shTrx1-1_p-RPA32s33_004_FITC.jpg	28	0.28		shTrxR1-3_p-RPA32s33_003_FITC.jpg				23	0.23		pLKO_CHK1i_p-RPA32s33_007_FITC.jpg				23	0.23			shTrx1-1_CHK1i_p-RPA32s33_009_FITC.jpg
		856	pLKO_gH2AX_002_TRITC.jpg	0.09		shTrx1_gH2AX_002_TRITC.jpg	0.14		shTrxR1_gH2AX_003_TRITC.jpg	0.2		pLKO+CHKi_gH2AX_002_TRITC.jpg	0.29		shTrx1+CHKi_gH2AX_002_TRITC.jpg	0.41		shTrxR1+CHki_gH2AX_003_TRITC.jpg	0.53				857					shTrx1-1_p-RPA32s33_004_FITC.jpg	28	0.28		shTrxR1-3_p-RPA32s33_003_FITC.jpg				23	0.23		pLKO_CHK1i_p-RPA32s33_007_FITC.jpg				23	0.23			shTrx1-1_CHK1i_p-RPA32s33_009_FITC.jpg
		857	pLKO_gH2AX_002_TRITC.jpg	0.09		shTrx1_gH2AX_002_TRITC.jpg	0.14		shTrxR1_gH2AX_003_TRITC.jpg	0.2		pLKO+CHKi_gH2AX_002_TRITC.jpg	0.29		shTrx1+CHKi_gH2AX_002_TRITC.jpg	0.41		shTrxR1+CHki_gH2AX_003_TRITC.jpg	0.53				858					shTrx1-1_p-RPA32s33_004_FITC.jpg	28	0.28		shTrxR1-3_p-RPA32s33_003_FITC.jpg				23	0.23		pLKO_CHK1i_p-RPA32s33_007_FITC.jpg				23	0.23			shTrx1-1_CHK1i_p-RPA32s33_009_FITC.jpg
		858	pLKO_gH2AX_002_TRITC.jpg	0.09		shTrx1_gH2AX_002_TRITC.jpg	0.14		shTrxR1_gH2AX_003_TRITC.jpg	0.2		pLKO+CHKi_gH2AX_002_TRITC.jpg	0.29		shTrx1+CHKi_gH2AX_002_TRITC.jpg	0.41		shTrxR1+CHki_gH2AX_003_TRITC.jpg	0.53				859					shTrx1-1_p-RPA32s33_004_FITC.jpg	28	0.28		shTrxR1-3_p-RPA32s33_003_FITC.jpg				23	0.23		pLKO_CHK1i_p-RPA32s33_007_FITC.jpg				23	0.23			shTrx1-1_CHK1i_p-RPA32s33_009_FITC.jpg
		859	pLKO_gH2AX_002_TRITC.jpg	0.09		shTrx1_gH2AX_002_TRITC.jpg	0.14		shTrxR1_gH2AX_003_TRITC.jpg	0.2		pLKO+CHKi_gH2AX_002_TRITC.jpg	0.29		shTrx1+CHKi_gH2AX_002_TRITC.jpg	0.41		shTrxR1+CHki_gH2AX_003_TRITC.jpg	0.53				860					shTrx1-1_p-RPA32s33_004_FITC.jpg	28	0.28		shTrxR1-3_p-RPA32s33_003_FITC.jpg				23	0.23		pLKO_CHK1i_p-RPA32s33_007_FITC.jpg				23	0.23			shTrx1-1_CHK1i_p-RPA32s33_009_FITC.jpg
		860	pLKO_gH2AX_002_TRITC.jpg	0.09		shTrx1_gH2AX_002_TRITC.jpg	0.14		shTrxR1_gH2AX_003_TRITC.jpg	0.2		pLKO+CHKi_gH2AX_002_TRITC.jpg	0.29		shTrx1+CHKi_gH2AX_002_TRITC.jpg	0.41		shTrxR1+CHki_gH2AX_003_TRITC.jpg	0.53				861					shTrx1-1_p-RPA32s33_004_FITC.jpg	28	0.28		shTrxR1-3_p-RPA32s33_003_FITC.jpg				23	0.23		pLKO_CHK1i_p-RPA32s33_007_FITC.jpg				23	0.23			shTrx1-1_CHK1i_p-RPA32s33_009_FITC.jpg
		861	pLKO_gH2AX_002_TRITC.jpg	0.09		shTrx1_gH2AX_002_TRITC.jpg	0.14		shTrxR1_gH2AX_003_TRITC.jpg	0.2		pLKO+CHKi_gH2AX_002_TRITC.jpg	0.29		shTrx1+CHKi_gH2AX_002_TRITC.jpg	0.41		shTrxR1+CHki_gH2AX_003_TRITC.jpg	0.53				862					shTrx1-1_p-RPA32s33_004_FITC.jpg	28	0.28		shTrxR1-3_p-RPA32s33_003_FITC.jpg				23	0.23		pLKO_CHK1i_p-RPA32s33_007_FITC.jpg				23	0.23			shTrx1-1_CHK1i_p-RPA32s33_009_FITC.jpg
		862	pLKO_gH2AX_002_TRITC.jpg	0.09		shTrx1_gH2AX_002_TRITC.jpg	0.14		shTrxR1_gH2AX_003_TRITC.jpg	0.2		pLKO+CHKi_gH2AX_002_TRITC.jpg	0.29		shTrx1+CHKi_gH2AX_002_TRITC.jpg	0.41		shTrxR1+CHki_gH2AX_003_TRITC.jpg	0.53				863					shTrx1-1_p-RPA32s33_004_FITC.jpg	28	0.28		shTrxR1-3_p-RPA32s33_003_FITC.jpg				23	0.23		pLKO_CHK1i_p-RPA32s33_007_FITC.jpg				23	0.23			shTrx1-1_CHK1i_p-RPA32s33_009_FITC.jpg
		863	pLKO_gH2AX_002_TRITC.jpg	0.09		shTrx1_gH2AX_002_TRITC.jpg	0.14		shTrxR1_gH2AX_003_TRITC.jpg	0.2		pLKO+CHKi_gH2AX_002_TRITC.jpg	0.29		shTrx1+CHKi_gH2AX_002_TRITC.jpg	0.41		shTrxR1+CHki_gH2AX_003_TRITC.jpg	0.53				864					shTrx1-1_p-RPA32s33_004_FITC.jpg	28	0.28		shTrxR1-3_p-RPA32s33_003_FITC.jpg				23	0.23		pLKO_CHK1i_p-RPA32s33_007_FITC.jpg				23	0.23			shTrx1-1_CHK1i_p-RPA32s33_009_FITC.jpg
		864	pLKO_gH2AX_002_TRITC.jpg	0.09		shTrx1_gH2AX_002_TRITC.jpg	0.14		shTrxR1_gH2AX_003_TRITC.jpg	0.2		pLKO+CHKi_gH2AX_002_TRITC.jpg	0.29		shTrx1+CHKi_gH2AX_002_TRITC.jpg	0.41		shTrxR1+CHki_gH2AX_003_TRITC.jpg	0.53				865					shTrx1-1_p-RPA32s33_004_FITC.jpg	28	0.28		shTrxR1-3_p-RPA32s33_003_FITC.jpg				23	0.23		pLKO_CHK1i_p-RPA32s33_007_FITC.jpg				23	0.23			shTrx1-1_CHK1i_p-RPA32s33_009_FITC.jpg
		865	pLKO_gH2AX_002_TRITC.jpg	0.09		shTrx1_gH2AX_002_TRITC.jpg	0.14		shTrxR1_gH2AX_003_TRITC.jpg	0.2		pLKO+CHKi_gH2AX_002_TRITC.jpg	0.3		shTrx1+CHKi_gH2AX_002_TRITC.jpg	0.41		shTrxR1+CHki_gH2AX_003_TRITC.jpg	0.53				866					shTrx1-1_p-RPA32s33_004_FITC.jpg	28	0.28		shTrxR1-3_p-RPA32s33_003_FITC.jpg				23	0.23		pLKO_CHK1i_p-RPA32s33_007_FITC.jpg				23	0.23			shTrx1-1_CHK1i_p-RPA32s33_009_FITC.jpg
		866	pLKO_gH2AX_002_TRITC.jpg	0.09		shTrx1_gH2AX_002_TRITC.jpg	0.14		shTrxR1_gH2AX_003_TRITC.jpg	0.2		pLKO+CHKi_gH2AX_002_TRITC.jpg	0.3		shTrx1+CHKi_gH2AX_002_TRITC.jpg	0.41		shTrxR1+CHki_gH2AX_003_TRITC.jpg	0.54				867					shTrx1-1_p-RPA32s33_004_FITC.jpg	28	0.28		shTrxR1-3_p-RPA32s33_003_FITC.jpg				23	0.23		pLKO_CHK1i_p-RPA32s33_007_FITC.jpg				23	0.23			shTrx1-1_CHK1i_p-RPA32s33_009_FITC.jpg
		867	pLKO_gH2AX_002_TRITC.jpg	0.09		shTrx1_gH2AX_002_TRITC.jpg	0.14		shTrxR1_gH2AX_003_TRITC.jpg	0.2		pLKO+CHKi_gH2AX_002_TRITC.jpg	0.3		shTrx1+CHKi_gH2AX_002_TRITC.jpg	0.41		shTrxR1+CHki_gH2AX_003_TRITC.jpg	0.54				868					shTrx1-1_p-RPA32s33_004_FITC.jpg	28	0.28		shTrxR1-3_p-RPA32s33_003_FITC.jpg				24	0.24		pLKO_CHK1i_p-RPA32s33_007_FITC.jpg				23	0.23			shTrx1-1_CHK1i_p-RPA32s33_009_FITC.jpg
		868	pLKO_gH2AX_002_TRITC.jpg	0.09		shTrx1_gH2AX_002_TRITC.jpg	0.14		shTrxR1_gH2AX_003_TRITC.jpg	0.2		pLKO+CHKi_gH2AX_002_TRITC.jpg	0.3		shTrx1+CHKi_gH2AX_002_TRITC.jpg	0.41		shTrxR1+CHki_gH2AX_003_TRITC.jpg	0.54				869					shTrx1-1_p-RPA32s33_004_FITC.jpg	28	0.28		shTrxR1-3_p-RPA32s33_003_FITC.jpg				24	0.24		pLKO_CHK1i_p-RPA32s33_007_FITC.jpg				23	0.23			shTrx1-1_CHK1i_p-RPA32s33_009_FITC.jpg
		869	pLKO_gH2AX_002_TRITC.jpg	0.09		shTrx1_gH2AX_002_TRITC.jpg	0.14		shTrxR1_gH2AX_003_TRITC.jpg	0.2		pLKO+CHKi_gH2AX_002_TRITC.jpg	0.3		shTrx1+CHKi_gH2AX_002_TRITC.jpg	0.41		shTrxR1+CHki_gH2AX_003_TRITC.jpg	0.54				870					shTrx1-1_p-RPA32s33_004_FITC.jpg	28	0.28		shTrxR1-3_p-RPA32s33_003_FITC.jpg				24	0.24		pLKO_CHK1i_p-RPA32s33_007_FITC.jpg				23	0.23			shTrx1-1_CHK1i_p-RPA32s33_009_FITC.jpg
		870	pLKO_gH2AX_002_TRITC.jpg	0.09		shTrx1_gH2AX_002_TRITC.jpg	0.14		shTrxR1_gH2AX_003_TRITC.jpg	0.2		pLKO+CHKi_gH2AX_002_TRITC.jpg	0.3		shTrx1+CHKi_gH2AX_002_TRITC.jpg	0.41		shTrxR1+CHki_gH2AX_003_TRITC.jpg	0.54				871					shTrx1-1_p-RPA32s33_004_FITC.jpg	28	0.28		shTrxR1-3_p-RPA32s33_003_FITC.jpg				24	0.24		pLKO_CHK1i_p-RPA32s33_007_FITC.jpg				23	0.23			shTrx1-1_CHK1i_p-RPA32s33_009_FITC.jpg
		871	pLKO_gH2AX_002_TRITC.jpg	0.09		shTrx1_gH2AX_002_TRITC.jpg	0.14		shTrxR1_gH2AX_003_TRITC.jpg	0.2		pLKO+CHKi_gH2AX_002_TRITC.jpg	0.3		shTrx1+CHKi_gH2AX_002_TRITC.jpg	0.41		shTrxR1+CHki_gH2AX_003_TRITC.jpg	0.54				872					shTrx1-1_p-RPA32s33_004_FITC.jpg	28	0.28		shTrxR1-3_p-RPA32s33_003_FITC.jpg				24	0.24		pLKO_CHK1i_p-RPA32s33_007_FITC.jpg				23	0.23			shTrx1-1_CHK1i_p-RPA32s33_009_FITC.jpg
		872	pLKO_gH2AX_002_TRITC.jpg	0.09		shTrx1_gH2AX_002_TRITC.jpg	0.14		shTrxR1_gH2AX_003_TRITC.jpg	0.2		pLKO+CHKi_gH2AX_002_TRITC.jpg	0.3		shTrx1+CHKi_gH2AX_002_TRITC.jpg	0.41		shTrxR1+CHki_gH2AX_003_TRITC.jpg	0.54				873					shTrx1-1_p-RPA32s33_004_FITC.jpg	28	0.28		shTrxR1-3_p-RPA32s33_003_FITC.jpg				24	0.24		pLKO_CHK1i_p-RPA32s33_007_FITC.jpg				23	0.23			shTrx1-1_CHK1i_p-RPA32s33_009_FITC.jpg
		873	pLKO_gH2AX_002_TRITC.jpg	0.09		shTrx1_gH2AX_002_TRITC.jpg	0.14		shTrxR1_gH2AX_003_TRITC.jpg	0.2		pLKO+CHKi_gH2AX_002_TRITC.jpg	0.3		shTrx1+CHKi_gH2AX_002_TRITC.jpg	0.41		shTrxR1+CHki_gH2AX_003_TRITC.jpg	0.54				874					shTrx1-1_p-RPA32s33_004_FITC.jpg	28	0.28		shTrxR1-3_p-RPA32s33_003_FITC.jpg				24	0.24		pLKO_CHK1i_p-RPA32s33_007_FITC.jpg				23	0.23			shTrx1-1_CHK1i_p-RPA32s33_009_FITC.jpg
		874	pLKO_gH2AX_002_TRITC.jpg	0.09		shTrx1_gH2AX_002_TRITC.jpg	0.14		shTrxR1_gH2AX_003_TRITC.jpg	0.2		pLKO+CHKi_gH2AX_002_TRITC.jpg	0.3		shTrx1+CHKi_gH2AX_002_TRITC.jpg	0.41		shTrxR1+CHki_gH2AX_003_TRITC.jpg	0.54				875					shTrx1-1_p-RPA32s33_004_FITC.jpg	28	0.28		shTrxR1-3_p-RPA32s33_003_FITC.jpg				24	0.24		pLKO_CHK1i_p-RPA32s33_007_FITC.jpg				23	0.23			shTrx1-1_CHK1i_p-RPA32s33_009_FITC.jpg
		875	pLKO_gH2AX_002_TRITC.jpg	0.09		shTrx1_gH2AX_002_TRITC.jpg	0.14		shTrxR1_gH2AX_003_TRITC.jpg	0.2		pLKO+CHKi_gH2AX_002_TRITC.jpg	0.3		shTrx1+CHKi_gH2AX_002_TRITC.jpg	0.41		shTrxR1+CHki_gH2AX_003_TRITC.jpg	0.54				876					shTrx1-1_p-RPA32s33_004_FITC.jpg	28	0.28		shTrxR1-3_p-RPA32s33_003_FITC.jpg				24	0.24		pLKO_CHK1i_p-RPA32s33_007_FITC.jpg				23	0.23			shTrx1-1_CHK1i_p-RPA32s33_009_FITC.jpg
		876	pLKO_gH2AX_002_TRITC.jpg	0.09		shTrx1_gH2AX_002_TRITC.jpg	0.14		shTrxR1_gH2AX_003_TRITC.jpg	0.2		pLKO+CHKi_gH2AX_002_TRITC.jpg	0.3		shTrx1+CHKi_gH2AX_002_TRITC.jpg	0.41		shTrxR1+CHki_gH2AX_003_TRITC.jpg	0.54				877					shTrx1-1_p-RPA32s33_004_FITC.jpg	28	0.28		shTrxR1-3_p-RPA32s33_003_FITC.jpg				24	0.24		pLKO_CHK1i_p-RPA32s33_007_FITC.jpg				23	0.23			shTrx1-1_CHK1i_p-RPA32s33_009_FITC.jpg
		877	pLKO_gH2AX_002_TRITC.jpg	0.09		shTrx1_gH2AX_002_TRITC.jpg	0.14		shTrxR1_gH2AX_003_TRITC.jpg	0.2		pLKO+CHKi_gH2AX_002_TRITC.jpg	0.3		shTrx1+CHKi_gH2AX_002_TRITC.jpg	0.41		shTrxR1+CHki_gH2AX_003_TRITC.jpg	0.54				878					shTrx1-1_p-RPA32s33_004_FITC.jpg	28	0.28		shTrxR1-3_p-RPA32s33_003_FITC.jpg				24	0.24		pLKO_CHK1i_p-RPA32s33_007_FITC.jpg				23	0.23			shTrx1-1_CHK1i_p-RPA32s33_009_FITC.jpg
		878	pLKO_gH2AX_002_TRITC.jpg	0.09		shTrx1_gH2AX_002_TRITC.jpg	0.14		shTrxR1_gH2AX_003_TRITC.jpg	0.2		pLKO+CHKi_gH2AX_002_TRITC.jpg	0.3		shTrx1+CHKi_gH2AX_002_TRITC.jpg	0.41		shTrxR1+CHki_gH2AX_003_TRITC.jpg	0.54				879					shTrx1-1_p-RPA32s33_004_FITC.jpg	29	0.29		shTrxR1-3_p-RPA32s33_003_FITC.jpg				24	0.24		pLKO_CHK1i_p-RPA32s33_007_FITC.jpg				23	0.23			shTrx1-1_CHK1i_p-RPA32s33_009_FITC.jpg
[truncated: 1,544 more rows]

## Sheet: Figure 4#
																					LIPID PEROXIDATION
[truncated: 942 more rows]
[truncated: 2 more columns]

## Sheet: Figure 5#
Figure 5A-5D								Figure 5F																																Figure 5G
[truncated: 330 more rows]

[truncated: 7 more sheets: Figure 6#, Figure 7#, Figure 8#, Figure 9#, Supplementary, SynergyFinder data, WB]
